# Supplementary material for: Shaping Cell Identity: Global Transcriptome and Pathway Shifts during Mouse Mammary Epithelial Cell Differentiation
Source: Comput Struct Biotechnol J. 2026 May 4;35(1):0055. doi: 10.34133/csbj.0055 (PMC13136624; doi:10.34133/csbj.0055)
Supplement: Supplementary 1 — Tables S1 to S8 Figs. S1 and S2 [file csbj.0055.f1.zip]

Archive with 2 entries (2 files):
- Supplementary Data Figures.docx
- Supplemtary Tables S1-S8.xlsx
