# Supplementary material for: Shaping Cell Identity: Global Transcriptome and Pathway Shifts during Mouse Mammary Epithelial Cell Differentiation
Source: Comput Struct Biotechnol J. 2026 May 4;35(1):0055. doi: 10.34133/csbj.0055 (PMC13136624; doi:10.34133/csbj.0055)
Supplement: Supplementary 1 — Tables S1 to S8 Figs. S1 and S2 [file csbj.0055.f1.zip › Supplemtary Tables S1-S8.xlsx]

## Sheet: Table S1
RNA ID	Symbol	CTRL1	CTRL2	CTRL-AVG	DIFF1	DIFF2	DIFF-AVG
NM_001001130.2	Zfp85	186.42	140.44	163.43	152.99	134.32	143.655
NM_001001144.3	Scap	1516.28	2171.25	1843.77	1524.4	2017.9	1771.15
NM_001001152.2	Zfp458	115.76	66.69	91.225	64.89	106.94	85.915
NM_001001176.2	Taf9b	40.6	0	20.3	0	0	0
NM_001001177.2	BC051142	0.13	0	0.065	0	0	0
NM_001001178.1	Ccdc148	32.88	23.03	27.955	9.3	0	4.65
NM_001001180.2	Zfp941	74	83	78.5	95.91	64.19	80.05
NM_001001181.3	BC031181	1332.75	1368.64	1350.69	1605.6	1328.4	1467
NM_001001182.3	Baz2b	305.58	302.4	303.99	247.33	215.46	231.395
NM_001001183.1	Tmem204	0	0	0	0	0	0
NM_001001184.1	Primpol	423.42	436.52	429.97	265.15	324.7	294.925
NM_001001185.3	BC048507	0	1	0.5	0	0	0
NM_001001186.3	Zfp456	140.07	134.39	137.23	111.5	85.6	98.55
NM_001001187.3	Zfp738	573.72	371.74	472.73	271.97	326.5	299.235
NM_001001295.2	Dis3l	412.55	396.75	404.65	305.78	361.3	333.54
NM_001001297.2	Thnsl1	0	0	0	29.31	0	14.655
NM_001001309.2	Itga8	1	3	2	7	5	6
NM_001001320.1	Tbx10	0	0	0	0	1	0.5
NM_001001321.3	Slc35d2	115.53	140.46	127.995	63.62	125.89	94.755
NM_001001326.1	St5	1457.41	1650.11	1553.76	1459.51	1253.45	1356.48
NM_001001327.2	Vkorc1l1	154.38	145.94	150.16	82.44	86.47	84.455
NM_001001332.2	BC117090	1	1	1	0	0	0
NM_001001333.2	Hexdc	701.14	909.02	805.08	407.76	527.49	467.625
NM_001001334.2	Spag6	0	10.82	5.41	10.19	0	5.095
NM_001001335.2	Plekha8	0.01	17.57	8.79	0	0	0
NM_001001445.2	Trpv1	20	23	21.5	26	13	19.5
NM_001001446.3	Cyp2c23	0	1	0.5	9	31	20
NM_001001447.3	Zscan22	47.78	51.41	49.595	51.58	0	25.79
NM_001001449.2	AF067063	1	3	2	3	0	1.5
NM_001001452.1	Tas2r143	2	1	1.5	3	1	2
NM_001001453.1	Tas2r144	0	0	0	0	1	0.5
NM_001001454.4	Ttyh1	13.4	2.99	8.195	0	0	0
NM_001001488.3	Atp8b1	1081.75	761.01	921.38	747.51	693.65	720.58
NM_001001491.1	Tpm4	10310	10346	10328	12219	12108	12163.5
NM_001001493.2	Wdr83os	1296.98	1465.78	1381.38	1730.91	1869.99	1800.45
NM_001001495.2	Tnip3	157	66	111.5	109	67	88
NM_001001496.2	Gja6	35	42	38.5	12	16	14
NM_001001559.2	Usp17ld	0	1	0.5	1.69	6	3.845
NM_001001565.2	Chpf	54.24	47.43	50.835	94.67	175.03	134.85
NM_001001566.3	Chpf	3496.76	4497.57	3997.16	3898.33	4080.97	3989.65
NM_001001602.2	Dab2ip	0	0	0	0	0	0
NM_001001650.1	Prss48	0	0	0	0	0	0
NM_001001714.1	Sohlh1	8.47	0	4.235	7.41	13.21	10.31
NM_001001735.2	Nsd3	699.83	571.55	635.69	590.67	458.21	524.44
NM_001001737.2	Zfp950	157.95	66.53	112.24	56.95	27.6	42.275
NM_001001738.2	Itprip	337.45	360.62	349.035	218.3	67.42	142.86
NM_001001792.1	Zfp239	1002.13	1003.54	1002.84	401.79	357.66	379.725
NM_001001798.2	Atp11c	188.28	106.75	147.515	176.28	130.56	153.42
NM_001001806.2	Zfp36l2	2358	2016	2187	3668	2814	3241
NM_001001807.1	Olfr279	1	0	0.5	0	0	0
NM_001001880.2	Mpzl1	804.99	686.51	745.75	819.96	570.21	695.085
NM_001001881.2	2510009E07Rik	792	862	827	371	447	409
NM_001001882.3	Rtel1	103.49	179.49	141.49	36.8	208.74	122.77
NM_001001884.1	Nckap5l	1356.06	2289.89	1822.97	965.04	569.88	767.46
NM_001001885.1	Tmem151a	84	55	69.5	149	114	131.5
NM_001001892.2	H2-K1	206.28	334.43	270.355	418.8	435.62	427.21
NM_001001932.3	Eea1	1691.71	1895.47	1793.59	2030.39	2336.09	2183.24
NM_001001979.2	Megf10	9	13	11	12	23	17.5
NM_001001981.3	Utp14b	249.85	193.52	221.685	149.12	150.18	149.65
NM_001001982.2	Ccdc9b	91	114	102.5	113	122	117.5
NM_001001983.2	Pi4ka	2810.54	2508.04	2659.29	1608.87	2577.69	2093.28
NM_001001984.2	Kdm2a	5957.77	4782.07	5369.92	3660.07	4695.87	4177.97
NM_001001985.3	Nat8l	3	0	1.5	1	0	0.5
NM_001001986.2	Nol4l	1699.32	824.26	1261.79	957.63	389.52	673.575
NM_001001999.1	Gp1bb	204.54	297.12	250.83	163.89	105.7	134.795
NM_001002004.2	2610507B11Rik	13887.5	11483.2	12685.4	16793	18601.3	17697.2
NM_001002005.2	Panx2	4.01	0	2.005	5.1	6.9	6
NM_001002008.1	Zfp948	589.85	451.62	520.735	572.04	395.94	483.99
NM_001002011.3	Lmna	6960.91	7380.96	7170.94	4105.43	3666.32	3885.88
NM_001002012.1	Hspa2	87.06	15.37	51.215	57.4	31.27	44.335
NM_001002239.3	Rpl17	21897.8	22795.8	22346.8	28151.6	26934.3	27542.9
NM_001002267.2	Tmem158	261	319	290	111	132	121.5
NM_001002268.3	Adgrg6	860.28	970.21	915.245	1573.33	1651.34	1612.34
NM_001002764.1	Smg6	2001.95	1591.98	1796.96	1186.23	1579.63	1382.93
NM_001002786.2	Rab44	3.59	0	1.795	0	0	0
NM_001002787.2	Ccin	2	0	1	0	0	0
NM_001002791.2	Defb22	0	0	0	0	0	0
NM_001002842.2	Pram1	63	56	59.5	34	50	42
NM_001002846.2	Fbxl12	96.27	36.62	66.445	29.58	62.63	46.105
NM_001002895.2	AI413582	197.9	259	228.45	301.66	228.44	265.05
NM_001002896.2	Bfsp2	0	1	0.5	2	0	1
NM_001002897.3	Atg9b	586	498.97	542.485	313	230.93	271.965
NM_001002900.1	Higd1c	0	0.95	0.475	0	0	0
NM_001002927.2	Penk	0	21.93	10.965	0	12.67	6.335
NM_001002929.4	Nup85	1508.14	1621.05	1564.6	1570.87	1560.42	1565.64
NM_001003405.4	Try5	0	0	0	0	0	0
NM_001003666.2	Zfp457	46.32	19.42	32.87	23.13	42.64	32.885
NM_001003668.2	Krt87	3	3	3	14	8	11
NM_001003671.1	Pcdhac1	5.16	3.4	4.28	0	0	0
NM_001003672.1	Pcdhac2	0	0	0	0	0	0
NM_001003717.1	Osbpl8	667.23	686.7	676.965	1020.02	783.61	901.815
NM_001003817.1	Erbb2	5371	5509	5440	4786	4747	4766.5
NM_001003898.3	Tardbp	165.91	148.53	157.22	197.03	179.95	188.49
NM_001003899.2	Tardbp	0	0	0	19.74	28.94	24.34
NM_001003908.1	Cltc	25185.9	22398.5	23792.2	20467.3	25943.8	23205.6
NM_001003909.4	Ankib1	2094.38	1416.31	1755.35	947.43	2106.43	1526.93
NM_001003910.2	Ttc41	0	33.06	16.53	32.22	0	16.11
NM_001003911.2	Adamts7	0	0	0	1.94	0	0.97
NM_001003912.1	Arhgef11	778.77	1104.88	941.825	920.16	825.87	873.015
NM_001003913.2	Mars	3065.78	3270.27	3168.03	3862.12	4390.94	4126.53
NM_001003916.2	Zc4h2	453.73	486.52	470.125	274	291	282.5
NM_001003917.4	Atg9a	1676.98	1617.47	1647.22	1525.37	1758.73	1642.05
NM_001003918.2	Usp7	2671.9	2607.92	2639.91	2315.57	2376.76	2346.16
NM_001003919.1	Ddx11	0	0	0	0	0	0
NM_001003920.3	Brsk1	138.66	195.32	166.99	61.6	112	86.8
NM_001003933.2	Rtn3	54.36	36.45	45.405	32.69	5.43	19.06
NM_001003939.2	Ttc41	0	11.42	5.71	2.99	3.75	3.37
NM_001003948.2	Pid1	16	10	13	0	3	1.5
NM_001003949.3	Tmem259	4774.51	5115.91	4945.21	5461.63	4992.91	5227.27
NM_001003950.2	Rab3ip	10.65	8.26	9.455	21.41	10.11	15.76
NM_001003951.2	Ces5a	0	0	0	0	3	1.5
NM_001003953.2	Kdm2b	326.07	266.91	296.49	139.67	284.96	212.315
NM_001003955.2	Rab11fip5	595.38	543.38	569.38	395.68	569.01	482.345
NM_001003960.4	Dnmt3b	22.4	0	11.2	0	0	0
NM_001003973.2	Senp7	31.65	23.35	27.5	5.73	9.74	7.735
NM_001004025.4	Ppp3r2	0	0	0	1	0	0.5
NM_001004062.2	Crtc1	3232.99	3725.14	3479.07	1754.98	1909.13	1832.06
NM_001004066.3	Zfp386	118.81	48.68	83.745	106.44	109.63	108.035
NM_001004139.2	Zfp619	161	135	148	82	106	94
NM_001004140.2	Ckap2	362.86	273.32	318.09	133	62	97.5
NM_001004142.2	Nlrp1a	41.14	39.94	40.54	42.96	28.78	35.87
NM_001004143.4	Usp22	8784	8377	8580.5	5812	6195	6003.5
NM_001004144.1	Git1	128.65	187.75	158.2	202.21	59.44	130.825
NM_001004147.3	Fbll1	1	1	1	0	0	0
NM_001004148.4	Slc13a5	0	17.15	8.575	2	4.92	3.46
NM_001004149.1	Zfp366	0	0	0	1	0	0.5
NM_001004150.3	A4galt	12	18	15	10	7	8.5
NM_001004151.2	Rtp1	0	0	0	1	3	2
NM_001004153.2	AU018091	51.63	41.88	46.755	63.11	99	81.055
NM_001004154.2	Rragb	0	0	0	0	8	4
NM_001004155.2	9930012K11Rik	65.67	57.77	61.72	70.98	35.55	53.265
NM_001004157.2	Scarf1	22.04	30.35	26.195	0	18.99	9.495
NM_001004164.2	Gnptab	2586.31	2416.16	2501.24	2337.39	2734.29	2535.84
NM_001004173.2	Sgpp2	0	117.2	58.6	23.05	0	11.525
NM_001004174.1	AA467197	1.79	1	1.395	7.63	3	5.315
NM_001004176.2	Maml3	82.61	115.98	99.295	92.32	70.87	81.595
NM_001004177.2	Celsr2	3550.95	4490.13	4020.54	1366.6	2306.76	1836.68
NM_001004178.1	Frg2f1	131	154	142.5	133	147	140
NM_001004180.1	Fam222a	16.95	19	17.975	10	12	11
NM_001004182.3	Tmem178b	0	1	0.5	0	0	0
NM_001004184.3	Slc28a1	2	8	5	3	0	1.5
NM_001004185.3	Whamm	840.83	810.22	825.525	589.79	406.25	498.02
NM_001004187.1	Rexo5	0	6.62	3.31	0	9.5	4.75
NM_001004190.3	Zfp560	708	611	659.5	488	413	450.5
NM_001004191.3	Gm5617	144	160	152	110	112	111
NM_001004193.2	Rhox8	0	3	1.5	2.5	0	1.25
NM_001004293.2	Amigo1	0	141.13	70.565	79	65.13	72.065
NM_001004359.2	Gprasp1	219.68	198.47	209.075	53.05	5.14	29.095
NM_001004361.2	Tpgs2	380.13	595.66	487.895	579.81	519.38	549.595
NM_001004362.2	2610008E11Rik	958.25	531.33	744.79	433.56	582.86	508.21
NM_001004363.1	Nuak1	3592.23	2472.59	3032.41	432.57	559.46	496.015
NM_001004364.2	Asap2	906.47	794.08	850.275	1082.89	1144.58	1113.73
NM_001004365.2	Actr3b	116.38	60.97	88.675	68.72	226.65	147.685
NM_001004367.4	Cxxc4	1	0	0.5	0	1	0.5
NM_001004436.4	Wapl	4431.64	3588.69	4010.16	3614.44	4289.08	3951.76
NM_001004455.2	Cys1	42.08	100.37	71.225	17.26	20.63	18.945
NM_001004468.2	Tacc2	567.98	424.08	496.03	521.26	697.18	609.22
NM_001004721.1	Pigu	1760.44	1976.74	1868.59	1400.42	1306.96	1353.69
NM_001004761.1	Gpr158	1	0	0.5	2	1	1.5
NM_001004762.3	Pla2g4c	0	2.45	1.225	0	12.59	6.295
NM_001005223.2	Znhit3	291.34	306.99	299.165	280.06	299.51	289.785
NM_001005247.2	Hps5	0	170.59	85.295	0	3.84	1.92
NM_001005248.2	Hps5	82.79	127.77	105.28	19.45	88.92	54.185
NM_001005341.3	Ypel2	610.63	510.89	560.76	411.9	286.95	349.425
NM_001005342.2	Ypel4	24.84	26.8	25.82	7.19	9.13	8.16
NM_001005343.2	Sp9	173	155	164	123	121	122
NM_001005358.2	Zfp960	482.59	356.27	419.43	440.64	347.47	394.055
NM_001005370.1	Spin2c	25.92	9.22	17.57	9.13	6.23	7.68
NM_001005385.1	Gprasp1	841.18	768.52	804.85	386.85	425.88	406.365
NM_001005419.2	Ado	1891.36	1703.82	1797.59	1647.47	1824.18	1735.83
NM_001005420.1	Ppp1r26	489.6	404.9	447.25	209.36	203.42	206.39
NM_001005421.4	Jaml	0	0	0	20.34	13	16.67
NM_001005422.1	Stmnd1	0	0	0	0	0	0
NM_001005423.2	Mreg	333	375.45	354.225	115.34	322.95	219.145
NM_001005424.2	Ajm1	204	213	208.5	63	25	44
NM_001005425.1	Zfp663	1	0	0.5	0	0	0
NM_001005426.2	Zcwpw1	176.73	257.25	216.99	51.56	74.35	62.955
NM_001005475.2	Iqsec2	1015.25	1081.11	1048.18	638.16	624.73	631.445
NM_001005477.1	Barhl2	0	0	0	0	0	0
NM_001005506.3	Txlna	658.56	535.39	596.975	463.08	564.38	513.73
NM_001005507.2	Smg7	1108.96	1038.68	1073.82	873.39	570.84	722.115
NM_001005508.2	Arhgap30	18	8	13	19	5	12
NM_001005509.2	Eif2a	2580.72	2346	2463.36	2084.04	2190.67	2137.36
NM_001005510.2	Syne2	1787.99	1330	1558.99	1439	1549	1494
NM_001005511.3	Lmtk3	0	13.31	6.655	0	2	1
NM_001005525.2	Rsrc2	2312.96	2124.97	2218.97	1600.04	1234.35	1417.19
NM_001005605.2	Aebp2	2626.5	2188.63	2407.57	1994.2	2061.04	2027.62
NM_001005608.2	Itgb4	616.17	8.66	312.415	83.91	40.03	61.97
NM_001005748.2	Phactr1	7	0	3.5	13	6	9.5
NM_001005767.4	Parl	1710.83	1917.91	1814.37	1800.4	2149.2	1974.8
NM_001005784.1	Patj	18.67	48.7	33.685	40.91	17.44	29.175
NM_001005787.1	Patj	43.3	38.75	41.025	18.97	24.21	21.59
NM_001005788.3	Zfp69	32.54	35.06	33.8	15.14	38.33	26.735
NM_001005846.2	Mcoln2	6.25	8.25	7.25	4	2	3
NM_001005847.2	Aga	2000.16	2308.85	2154.51	1517.39	1476.7	1497.05
NM_001005854.2	Gm609	0	0	0	0	1	0.5
NM_001005858.3	Ifit3b	665.3	867.26	766.28	540.22	485.35	512.785
NM_001005859.3	Rpl34	7935.48	6238.83	7087.15	9604.35	7466.1	8535.23
NM_001005860.2	Clec4a4	0	0	0	0	0	0
NM_001005863.2	Mtus1	1104.43	180.29	642.36	352.19	432.39	392.29
NM_001005865.3	Mtus1	995.62	1075.42	1035.52	679.23	672.88	676.055
NM_001005867.1	Zmiz2	1924.32	2762.07	2343.2	2724.66	2161.59	2443.12
NM_001005868.2	Erbin	5620.71	4618.51	5119.61	6247.24	7029.96	6638.6
NM_001005916.2	Zbtb9	918	985	951.5	717	783	750
NM_001006664.3	Epb41l1	531.6	680.3	605.95	22.13	319.62	170.875
NM_001006674.2	Kcnq2	0	0	0	1	2	1.5
NM_001007223.3	Clec3a	7	91	49	704	1307	1005.5
NM_001007268.1	Dusp13	3.86	0	1.93	0	2.57	1.285
NM_001007462.1	Pabpn1l	0	0	0	0	0	0
NM_001007463.2	Spag8	0	0	0	0	0	0
NM_001007465.3	Rffl	308.89	357.47	333.18	481.87	440.58	461.225
NM_001007567.2	Slc7a6os	883.51	832.33	857.92	675.02	678.55	676.785
NM_001007568.2	Zfp251	1262	1175	1218.5	832	836	834
NM_001007569.1	Pnmal1	0	0	0	0	0	0
NM_001007570.2	Slc25a42	989.04	1490.51	1239.78	1012	931	971.5
NM_001007571.2	D8Ertd738e	2471.38	2668.12	2569.75	3246.16	3042.63	3144.39
NM_001007572.2	Trpv5	0	0	0	0	1	0.5
NM_001007573.2	Maneal	2	0	1	0	2	1
NM_001007574.2	A830010M20Rik	370	307	338.5	194	252	223
NM_001007575.2	Zfp58	136	114	125	110	101	105.5
NM_001007576.2	Gucy2f	2	3	2.5	10	3	6.5
NM_001007577.2	Tceanc	254.11	243.05	248.58	187.93	184.27	186.1
NM_001007578.2	Armcx6	455.23	594.22	524.725	130.86	169	149.93
NM_001007579.3	BC080695	7.31	1.81	4.56	22.29	9.83	16.06
NM_001007581.1	Trp53rka	758.1	785.3	771.7	858.7	872.39	865.545
NM_001007589.3	Akirin2	1751.77	2933.24	2342.51	3120.75	2722.5	2921.62
NM_001007596.2	Rtn1	0	2.92	1.46	0	0	0
NM_001008230.3	Rtp2	0	0	0	0	0	0
NM_001008231.2	Daam2	0	0	0	0	0	0
NM_001008232.2	Asap3	2049.77	2176.22	2112.99	1653.73	1483.08	1568.4
NM_001008233.3	Plekhn1	1420	1733	1576.5	678	491	584.5
NM_001008238.3	Bnip2	685.75	509.25	597.5	447.47	479.56	463.515
NM_001008419.2	Aox2	7	2	4.5	2	6	4
NM_001008421.1	Nol10	507.26	580.54	543.9	540.8	355.79	448.295
NM_001008422.1	Scaf1	3723.58	4395.01	4059.3	3646.58	3586.27	3616.43
NM_001008423.2	Ccdc177	2	0	1	0	0	0
NM_001008424.2	Cdsn	367.97	593.69	480.83	1289.04	3450.89	2369.97
NM_001008425.1	Thoc6	348.79	387.41	368.1	365.47	315.75	340.61
NM_001008426.3	Teddm1b	3.06	6	4.53	6	7.37	6.685
NM_001008427.1	Zfp975	300.58	184.84	242.71	194.88	164.43	179.655
NM_001008428.3	Fbxw20	0	0	0	0	0	0
NM_001008498.2	Wdr34	602.02	732.13	667.075	510.26	474.04	492.15
NM_001008501.2	Zfp760	562	419	490.5	364	340	352
NM_001008502.2	Bbs12	185.12	202.81	193.965	154.44	245.2	199.82
NM_001008506.2	Zc3h14	1129.11	748.6	938.855	909.14	704.37	806.755
NM_001008533.3	Adora1	0	0	0	9.22	7.07	8.145
NM_001008542.2	Mxi1	77.59	96.98	87.285	72.65	61.83	67.24
NM_001008545.2	Tardbp	0	25.69	12.845	14.68	7.3	10.99
NM_001008546.2	Tardbp	34.97	11.14	23.055	0	27.46	13.73
NM_001008547.1	1700001J03Rik	3	1	2	1	4	2.5
NM_001008549.2	Zfp658	109.54	91.69	100.615	72.58	69.57	71.075
NM_001008550.1	Zfyve26	912.51	490.98	701.745	367.66	564.76	466.21
NM_001008700.3	Il4ra	203.69	283.25	243.47	226.39	242.39	234.39
NM_001008702.2	Dab2	0	0	0	0.07	0	0.035
NM_001008705.2	Bud31	15.68	6.94	11.31	19.08	19.75	19.415
NM_001008706.2	Calm5	1	0	0.5	0	0	0
NM_001008785.5	Kbtbd8	152	93	122.5	190	175.72	182.86
NM_001008791.2	Whrn	0	0	0	0	0	0
NM_001008792.2	Whrn	0	0	0	0	0	0
NM_001008793.2	Whrn	151.7	106.68	129.19	86.91	177.06	131.985
NM_001009545.1	Adam6b	0	0	0	0	0	0
NM_001009546.1	Naaladl1	0	3	1.5	0	0	0
NM_001009549.2	Zfp36l3	1	0	0.5	0	0	0
NM_001009573.2	Unc13d	339.07	224.59	281.83	173.51	343.57	258.54
NM_001009575.5	Armcx5	553.13	468.56	510.845	393.22	525.47	459.345
NM_001009818.2	2026-09-11	1234.44	1249.81	1242.12	1195.81	1333.7	1264.76
NM_001009819.2	A3galt2	17.15	21.37	19.26	10.54	13.17	11.855
NM_001009927.2	Mief2	722	705	713.5	953	746	849.5
NM_001009930.3	Brsk2	0	0	0	0	0	0
NM_001009935.2	Txnip	7512.86	10773.2	9143.02	12462.4	15180.1	13821.3
NM_001009940.1	Il19	0	0	0	0	1	0.5
NM_001009947.3	Dock11	57.96	49.15	53.555	29.59	0	14.795
NM_001009948.1	Nrsn2	0	0	0	1	0	0.5
NM_001009949.3	Slc25a51	3189.18	3255.35	3222.26	3167.56	3662.76	3415.16
NM_001009951.1	Cep44	126.16	101.78	113.97	160.31	100.65	130.48
NM_001009952.2	Scgb2b20	0	0	0	0	0	0
NM_001009978.1	Pde1a	0	0	0	2	0	1
NM_001009981.2	Slc10a7	0	0	0	0	41	20.5
NM_001010825.3	Ficd	426.05	528.01	477.03	306.47	484.85	395.66
NM_001010826.3	Kctd14	120.64	176.56	148.6	83.02	87.58	85.3
NM_001010833.2	Mdc1	88.73	60.66	74.695	119.82	153.79	136.805
NM_001010834.2	Slc10a5	15	4	9.5	4	2	3
NM_001010836.3	Ppp1r13l	3672.15	3837.69	3754.92	3270.32	2988.86	3129.59
NM_001010930.1	Mrps33	75.05	32.26	53.655	41.81	48.77	45.29
NM_001010937.2	Gjb6	0	12	6	0	0	0
NM_001011528.2	Olfr456	0	0	0	1	0	0.5
NM_001011531.3	Olfr329-ps	0	0	0	0	0	0
NM_001011687.2	Rnase13	0.26	0	0.13	0	0	0
NM_001011740.2	Olfr225	0	0	0	0	0	0
NM_001011743.2	Olfr324	0	0	0	0	0	0
NM_001011775.1	Olfr1419	1	0	0.5	3	0	1.5
NM_001011780.1	Olfr287	0	0	0	0	0	0
NM_001011782.2	Olfr543	1	0	0.5	1	0	0.5
NM_001011788.1	Olfr1432	0	0	0	0	0	0
NM_001011800.2	Olfr212	1	4	2.5	2	6	4
NM_001011818.2	Olfr316	1	0	0.5	0	0	0
NM_001011851.1	Olfr412	0	0	0	1	0	0.5
NM_001011873.2	Xkr9	0	0	0	0	4	2
NM_001011874.1	Xkr4	4.03	4.44	4.235	6.89	10.13	8.51
NM_001012236.1	Trex1	170.11	134.18	152.145	77.08	83.88	80.48
NM_001012265.1	Olfr857	0	1	0.5	0	0	0
NM_001012273.1	Birc5	75.38	58.94	67.16	21.87	9.54	15.705
NM_001012306.2	Hsd3b3	0	2	1	0	0	0
NM_001012309.2	Nsrp1	2157	2034	2095.5	1887	1809	1848
NM_001012310.2	Slc25a47	19.27	41	30.135	54	11.3	32.65
NM_001012311.2	Pgbd1	0	12	6	0	0	0
NM_001012323.1	Mup20	1	0	0.5	0	0	0
NM_001012324.2	Ecm2	53	81.21	67.105	44	61.26	52.63
NM_001012325.2	Zfp708	96.36	12.64	54.5	67.77	11.75	39.76
NM_001012330.1	Zbtb18	559.53	0	279.765	548.53	738.87	643.7
NM_001012335.2	Mdk	0	0	0	16.12	0	8.06
NM_001012363.2	Slc2a9	0	2.76	1.38	0	8.26	4.13
NM_001012396.2	Hacd1	4.94	17	10.97	11	10	10.5
NM_001012400.2	AU022252	181.06	178.44	179.75	159.41	82.37	120.89
NM_001012401.2	Hspb6	123.21	163.29	143.25	63.87	131.28	97.575
NM_001012402.1	Hs3st6	5	0	2.5	2	0	1
NM_001012434.3	Kctd14	136.05	159.53	147.79	117.65	86.4	102.025
NM_001012448.2	Zfp708	94.17	153.95	124.06	0	0	0
NM_001012449.2	Zfp708	43.11	0	21.555	0	0	0
NM_001012451.1	Ankrd6	44	12	28	19	8	13.5
NM_001012477.2	Cxcl12	116.39	113.55	114.97	48.06	43.07	45.565
NM_001012517.5	Fut10	129.13	223.39	176.26	62.08	162.92	112.5
NM_001012518.3	Ehmt1	0	0	0	0	0	0
NM_001012638.1	Acd	1372.16	1628.82	1500.49	1195.14	1132.05	1163.6
NM_001012640.2	AY761185	0	0	0	0	2	1
NM_001012667.2	Smim19	15.58	41.54	28.56	26.61	45.41	36.01
NM_001012704.1	Wfdc13	0	0	0	0	6	3
NM_001012765.4	Adcy5	61	66	63.5	11	27	19
NM_001013012.1	Zfp787	440.4	474.39	457.395	396.42	387.42	391.92
NM_001013019.2	Lrrn4cl	163.22	221.2	192.21	130.95	164.27	147.61
NM_001013022.1	Odf3b	0	0	0	0	0	0
NM_001013023.2	Mterf1a	309.08	296.78	302.93	202.9	208.05	205.475
NM_001013024.2	Usp13	0	0	0	0	0	0
NM_001013025.2	Tgfbrap1	285.24	333.24	309.24	163.62	238.15	200.885
NM_001013026.2	Ttf2	383.97	349.37	366.67	274.46	247.39	260.925
NM_001013028.2	Tmem263	1403.96	1543.86	1473.91	1214.06	1347.88	1280.97
NM_001013256.2	Ctc1	967.49	882.21	924.85	346.04	448.02	397.03
NM_001013360.2	Npcd	103.37	147.23	125.3	77.21	82	79.605
NM_001013362.2	Npcd	0	0	0	0	0	0
NM_001013365.2	Osm	0	0	0	0	0	0
NM_001013366.1	Wdr91	589.62	652.75	621.185	318.93	349.66	334.295
NM_001013367.3	Prkaa1	3122.73	2660.33	2891.53	2344.72	2191.91	2268.32
NM_001013368.5	E2f8	139.93	134.36	137.145	0	17.16	8.58
NM_001013369.2	Pfdn4	0	0	0	0	0	0
NM_001013370.2	Sesn1	1521.69	1809.76	1665.72	3675.47	2753.51	3214.49
NM_001013371.2	Dtx3l	2928.52	2218.11	2573.32	2059.21	1842.32	1950.77
NM_001013372.2	Nrp	22.97	12.45	17.71	12.13	11.41	11.77
NM_001013373.2	Tmprss13	485.13	372.17	428.65	530.24	423.05	476.645
NM_001013374.2	Lman2l	1671.68	2270.95	1971.32	1444.77	1812.5	1628.63
NM_001013375.1	Utp18	1386.58	1275.11	1330.85	1675.51	1938.52	1807.02
NM_001013376.2	Rpp38	222.28	207.35	214.815	188.01	264.19	226.1
NM_001013377.2	Arhgef39	67.42	78.97	73.195	31.26	0	15.63
NM_001013378.2	Uspl1	68.31	95.11	81.71	21.06	15.56	18.31
NM_001013379.2	Zfp930	1117	702	909.5	883	742	812.5
NM_001013380.2	Dync1li2	3523.37	3050.54	3286.95	2971.87	3191.73	3081.8
NM_001013381.2	Rsad1	414.18	474.71	444.445	276.58	275.83	276.205
NM_001013384.2	Podnl1	5.38	5.08	5.23	0	0	0
NM_001013389.2	Mrs2	231.45	177.69	204.57	227.47	325.73	276.6
NM_001013390.2	Scn4b	72	74	73	3	1	2
NM_001013391.2	Cpsf6	2282.79	1748.73	2015.76	1600.91	1529.84	1565.38
NM_001013405.2	Tcaim	600.88	559.02	579.95	394.07	448.8	421.435
NM_001013411.2	Nkain2	37.38	43.49	40.435	30.3	17.31	23.805
NM_001013414.3	Neurl4	0	3.24	1.62	0	115.79	57.895
NM_001013441.2	Ric8b	972.28	1009.51	990.895	717.52	909.4	813.46
NM_001013577.1	Inip	1196	1099	1147.5	1013	1123	1068
NM_001013580.3	Pard3	657.18	759.55	708.365	749.78	548.79	649.285
NM_001013581.2	Pard3	0	55.34	27.67	100.56	104.5	102.53
NM_001013607.1	Vmo1	0	0	0	0	1	0.5
NM_001013608.2	Ercc6l2	1943.61	1360.55	1652.08	932.53	1412.03	1172.28
NM_001013609.2	Tex24	0	1	0.5	0	0	0
NM_001013616.2	Trim6	0	0	0	11.76	0	5.88
NM_001013741.1	Ddn	23	3	13	36	3	19.5
NM_001013749.2	Tmem151b	0	2	1	0	0	0
NM_001013751.2	Syna	7.99	15.71	11.85	4.47	0.94	2.705
NM_001013753.2	Pcdh17	2	0	1	0	3	1.5
NM_001013755.3	5730409E04Rik	0	36	18	22	0	11
NM_001013756.1	Grhl3	20.53	24.05	22.29	47	19.97	33.485
NM_001013758.2	Lingo3	1	1	1	1	0	0.5
NM_001013759.2	Gas2l2	1	1	1	3	0	1.5
NM_001013761.2	Gmnc	8	0	4	0	0	0
NM_001013764.2	Ces1a	0	0	0	0	0	0
NM_001013765.2	Zscan4c	1.32	0	0.66	3.34	1.43	2.385
NM_001013766.2	Samd3	0	0	0	1	0	0.5
NM_001013767.2	Capn11	0	0	0	0	0	0
NM_001013769.1	Rsl1	61.55	67.16	64.355	44.41	37.05	40.73
NM_001013771.2	Gm973	0	9.41	4.705	0	0	0
NM_001013776.4	Fbxw24	0	0	0	1	0	0.5
NM_001013777.2	Zfp488	4357.12	3150.21	3753.66	3591.79	1968.18	2779.99
NM_001013778.1	Tvp23a	0	8.63	4.315	0.1	1.08	0.59
NM_001013779.2	Aim2	0	0	0	0	1	0.5
NM_001013780.1	Slc25a34	3	4	3.5	16	4.93	10.465
NM_001013786.2	Zscan26	1027.2	955.59	991.395	1057.29	848.05	952.67
NM_001013792.2	Otulin	922.48	1028.35	975.415	1004.08	933.92	969
NM_001013797.1	Spink6	12.12	30.02	21.07	4	2	3
NM_001013802.3	Macrod2	7.15	23.93	15.54	7.05	28.73	17.89
NM_001013804.1	Flg2	0	0	0	0	0	0
NM_001013806.1	Ankrd13c	2115.24	1923.45	2019.35	1891.86	2131.99	2011.92
NM_001013811.2	Fam169b	29.24	42.05	35.645	25.53	28.55	27.04
NM_001013813.3	Maml2	5321.68	4157.75	4739.72	1985.6	2852.39	2418.99
NM_001013814.1	Amt	81.06	111.35	96.205	48.22	58.1	53.16
NM_001013816.1	Gm5622	0	0	0	0	0	0
NM_001013817.2	Sp140	259.34	243.84	251.59	241.78	364.08	302.93
NM_001013824.3	Gm5662	163.02	214.01	188.515	578.31	475.4	526.855
NM_001013826.2	Dupd1	1	0	0.5	0	0	0
NM_001013829.2	Shf	1065.65	1331.46	1198.56	946.4	812.03	879.215
NM_001013832.2	Gpr31b	0	0	0	0	0	0
NM_001013833.3	Prkg1	196.5	89.8	143.15	0	0	0
NM_001014390.2	Dyrk2	127.77	66.74	97.255	134.25	180.78	157.515
NM_001014397.4	Zfp985	2	2	2	15.01	9	12.005
NM_001014399.2	Abi3bp	0	0	0	0	1.47	0.735
NM_001014422.2	Abi3bp	0.62	0	0.31	1.19	0	0.595
NM_001014423.2	Abi3bp	4.31	12.6	8.455	1.9	0	0.95
NM_001014424.2	Abi3bp	6.38	15.86	11.12	0	0	0
NM_001014900.2	Zmynd12	13	15	14	10	8.57	9.285
NM_001014973.2	Snx13	2693.32	1930.37	2311.84	1830.19	1847.97	1839.08
NM_001014974.1	Ttll4	47.19	35.23	41.21	17.57	79.85	48.71
NM_001014976.2	Espl1	130.56	168.64	149.6	4.68	37.19	20.935
NM_001014981.1	Wdr7	662.75	445.68	554.215	428.03	350.8	389.415
NM_001014995.1	Fam189b	31.85	22.7	27.275	72.72	29.23	50.975
NM_001014996.2	Cenpj	442.61	315.92	379.265	261.04	297.63	279.335
NM_001015046.2	Rap1gap2	188.31	0	94.155	0	142.19	71.095
NM_001015099.2	G2e3	1124.36	555.01	839.685	709.01	658.16	683.585
NM_001015507.2	Dcaf1	103.2	21.3	62.25	50.16	38.95	44.555
NM_001015681.2	E130308A19Rik	307.15	341.13	324.14	274.27	402.23	338.25
NM_001015876.2	Tyw1	925.19	857.82	891.505	1032.69	783.84	908.265
NM_001015889.2	Taf9	135.11	63.12	99.115	71.59	125.03	98.31
NM_001017362.2	Arid3c	0	0	0	0	0	0
NM_001017407.1	Tbata	0	0	0	0	0	0
NM_001017419.2	Tbata	0	0	0	2	5	3.5
NM_001017426.1	Kdm6b	3333.54	4020.04	3676.79	2861.44	2866.93	2864.18
NM_001017429.2	Cox17	1109.79	941.93	1025.86	1209.56	1033.65	1121.61
NM_001017441.2	Tbata	2.67	5	3.835	0	0	0
NM_001017525.1	Btbd11	337.94	417.06	377.5	261.18	270.68	265.93
NM_001017955.2	Zscan18	0	1	0.5	0	0	0
NM_001017959.2	Lamp2	7076.45	6595.83	6836.14	6495.43	6115.08	6305.26
NM_001017966.2	Ddi2	2275.91	1785.2	2030.56	1544.65	2144	1844.33
NM_001017968.2	Zdhhc18	661.32	689.74	675.53	509.68	554.81	532.245
NM_001017983.2	Foxred2	774.5	940.15	857.325	1517.23	1779.55	1648.39
NM_001017985.2	C2cd3	1656.46	1265.53	1460.99	880.19	863.74	871.965
NM_001018002.1	Dppa4	0	0	0	0	1	0.5
NM_001018042.3	Sp3	2297.97	1685.18	1991.58	1794.78	2026.87	1910.83
NM_001018063.1	Rtl8b	1718.75	2356.23	2037.49	1059.26	1303.1	1181.18
NM_001024134.2	Trim15	0	0	0	1.6	0	0.8
NM_001024135.2	Kbtbd7	1116.41	955.9	1036.15	832.59	916	874.295
NM_001024139.1	Adamts15	311.38	254.67	283.025	118.88	56.7	87.79
NM_001024141.4	Nxf3	2	0	1	0	0	0
NM_001024142.1	Fbxo10	1663	1754.63	1708.82	1194.5	1337.38	1265.94
NM_001024145.2	Pla2g4f	0	0	0	0	0	0
NM_001024205.2	Nufip2	3979.34	3268.76	3624.05	4311.39	3596.01	3953.7
NM_001024206.2	Trappc1	1088	1188	1138	1139	939	1039
NM_001024225.2	Defa24	0	0	0	0	0	0
NM_001024230.2	Gm5431	9.58	9.74	9.66	7.09	14.67	10.88
NM_001024385.1	Crls1	633.55	491.51	562.53	975.16	773.47	874.315
NM_001024458.3	Add1	5192.78	5372.29	5282.53	4392.76	4797.53	4595.15
NM_001024468.3	Bcat1	19.94	0	9.97	32.43	18	25.215
NM_001024474.2	Diras2	20.95	83.83	52.39	22	0	11
NM_001024508.3	Brd9	519.32	583.93	551.625	419.51	376.41	397.96
NM_001024512.2	Fam149b	170.97	187.04	179.005	68.69	247.46	158.075
NM_001024526.2	Larp4	4036.68	2722.5	3379.59	3349.36	3085.55	3217.45
NM_001024539.1	Shc2	135	147	141	1715	1181	1448
NM_001024560.2	Snx32	21.24	52.5	36.87	16.04	37.49	26.765
NM_001024602.3	Cep170b	1128.25	1950.29	1539.27	2036.87	1813.71	1925.29
NM_001024604.2	Ankrd28	531.48	311.92	421.7	415.28	569.88	492.58
NM_001024606.1	Pdp2	23.75	5	14.375	25.6	23.03	24.315
NM_001024614.1	Cfap299	0	0	0	0	0	0
NM_001024616.1	Rabl6	3574.64	3858.04	3716.34	3389.44	3794.22	3591.83
NM_001024617.3	Inpp4b	7.77	0	3.885	3.39	4.08	3.735
NM_001024619.3	Tsku	142.08	218.16	180.12	84.11	58.11	71.11
NM_001024622.2	Pcnp	4789.15	4578.62	4683.89	4964.4	5026.08	4995.24
NM_001024624.2	Cdkl5	4012	2699	3355.5	978	1549	1263.5
NM_001024626.2	Zfp873	45.04	0	22.52	23.43	33.55	28.49
NM_001024645.1	Carmil3	0	0	0	0	0	0
NM_001024672.3	Methig1	2.61	3.06	2.835	5.02	2.01	3.515
NM_001024673.2	Ifnl2	0	0	0	0	0	0
NM_001024698.2	Cpa2	6.96	2	4.48	0	0	0
NM_001024699.1	Zbtb45	272.12	273.21	272.665	158.04	161.07	159.555
NM_001024702.1	C1ql4	0.59	0	0.295	0	0	0
NM_001024703.1	Mctp2	424.46	323.64	374.05	536.99	544.96	540.975
NM_001024705.2	Prpmp5	1	0	0.5	0	0	0
NM_001024709.3	Krtap10-10	0	0	0	0	0	0
NM_001024716.1	Triobp	1299.19	1439.87	1369.53	889.35	844.22	866.785
NM_001024717.2	Gal3st3	10.22	8.61	9.415	3.06	1.98	2.52
NM_001024721.2	Ifi214	0	1	0.5	0	0	0
NM_001024726.2	Zfp607a	145.47	126.15	135.81	61.71	59.47	60.59
NM_001024728.2	C330021F23Rik	56.51	59.26	57.885	13.91	22.61	18.26
NM_001024731.2	Gm20939	277.06	179.6	228.33	260.63	167.42	214.025
NM_001024806.2	Cebpz	2531.41	2143.71	2337.56	1981.73	2387.34	2184.53
NM_001024837.2	Adarb1	39.2	28.56	33.88	87.49	208.12	147.805
NM_001024841.3	Gm128	40	27	33.5	40	12	26
NM_001024846.1	Zfp62	53.69	84.85	69.27	0	0	0
NM_001024848.2	Apol7b	1.5	0	0.75	1	0	0.5
NM_001024849.3	Gm14325	1440.46	986.15	1213.31	1202.46	1027.26	1114.86
NM_001024851.3	Ankrd34a	4.7	0.83	2.765	3.49	0	1.745
NM_001024853.1	Timm9	11.06	11.33	11.195	22.69	8.97	15.83
NM_001024854.1	Timm9	38.45	35.98	37.215	94.83	62.78	78.805
NM_001024856.2	Ttbk2	727.01	150.89	438.95	315.53	401.51	358.52
NM_001024857.2	Ttbk2	401.57	338.59	370.08	0	264.82	132.41
NM_001024910.3	2026-09-10	47.36	0	23.68	0	0	0
NM_001024911.2	2026-09-10	682.48	651.79	667.135	581.64	449.11	515.375
NM_001024917.1	N4bp2	55.07	5.41	30.24	0	32.51	16.255
NM_001024919.1	Bod1	1668	2125	1896.5	2131	2102	2116.5
NM_001024920.1	Trp53i13	379.73	539.96	459.845	384.27	355.52	369.895
NM_001024922.2	Ddx49	2353.01	2648.48	2500.74	2401.14	2318.96	2360.05
NM_001024926.3	Cyb5d2	387.66	426.02	406.84	456.33	540.03	498.18
NM_001024927.2	Pitpnm3	7002.23	6375.78	6689.01	3199.67	3181.51	3190.59
NM_001024928.2	Zfp667	67.35	22.44	44.895	0	92.04	46.02
NM_001024932.2	Pilrb2	5	0	2.5	0	0	0
NM_001024945.1	Qsox1	1097.37	1872.56	1484.96	711.66	528.52	620.09
NM_001024950.2	Zfp563	148.16	0	74.08	0	0	0
NM_001024952.2	Rc3h1	1778.69	1193.08	1485.88	980.55	1428.68	1204.62
NM_001024954.1	Pbx4	5	2.96	3.98	0	0	0
NM_001024955.2	Pik3r1	2735.32	2768.94	2752.13	2456.43	718.75	1587.59
NM_001025067.2	Lrig2	799.93	791.38	795.655	684.28	544.14	614.21
NM_001025093.2	Atf2	688.95	612.29	650.62	461.2	459.27	460.235
NM_001025102.1	Arl14ep	958.95	790.05	874.5	813.89	1104.68	959.285
NM_001025103.2	Cracr2b	2375.26	2420.5	2397.88	3325.03	2692.37	3008.7
NM_001025156.2	Ccdc93	1608.79	1286.53	1447.66	1319.18	1309.53	1314.36
NM_001025163.1	Zfp78	36.09	11.12	23.605	0	29.84	14.92
NM_001025192.3	Cxadr	6845.27	5255.34	6050.31	6662.4	9626.99	8144.69
NM_001025208.1	LOC547349	136.63	152.88	144.755	195.81	216.29	206.05
NM_001025245.1	Mbp	397.98	405.72	401.85	186.44	217.4	201.92
NM_001025246.1	Trp53i11	144.24	209.12	176.68	239.9	257.55	248.725
NM_001025250.3	Vegfa	346.86	288.88	317.87	186.06	101.59	143.825
NM_001025254.2	Mbp	32.79	92.86	62.825	0	0	0
NM_001025255.2	Mbp	0	25.52	12.76	31.03	45.42	38.225
NM_001025256.2	Mbp	0	0	0	0	0	0
NM_001025257.3	Vegfa	1156.47	1385.73	1271.1	1248.4	977.66	1113.03
NM_001025258.2	Mbp	69.7	0	34.85	36.64	36.88	36.76
NM_001025259.2	Mbp	101	55	78	25.68	10.23	17.955
NM_001025260.2	H2al1e	0	0	0	0	0	0
NM_001025262.1	Tpd52	0	12.49	6.245	70.21	52.99	61.6
NM_001025264.1	Tpd52	8.15	22.74	15.445	35.32	0	17.66
NM_001025296.2	Dffa	352.96	360.64	356.8	443.78	395.96	419.87
NM_001025305.2	Tfap2b	436.01	340.27	388.14	78.3	185.78	132.04
NM_001025309.1	Pja2	5126.78	4210	4668.39	3244.33	3939.67	3592
NM_001025310.2	St6galnac6	107.47	75.44	91.455	97.24	58.09	77.665
NM_001025311.2	St6galnac6	143.67	0	71.835	0.72	0	0.36
NM_001025312.1	Dclre1b	57.88	55.19	56.535	89.73	75.92	82.825
NM_001025313.1	Tapbp	3513.86	4644.92	4079.39	3382.65	3268.92	3325.78
NM_001025358.2	Klc1	1.95	86.84	44.395	113.27	104.03	108.65
NM_001025359.2	Klc1	150.35	24.84	87.595	255.17	226.6	240.885
NM_001025360.2	Klc1	266.57	417.5	342.035	328.23	290.19	309.21
NM_001025361.2	Klc1	226.82	59.43	143.125	91.27	77.68	84.475
NM_001025362.2	Klc1	92.5	58.88	75.69	0	60.76	30.38
NM_001025363.2	Klc1	37.17	0	18.585	69.98	63.39	66.685
NM_001025364.3	Rtn2	0	1.65	0.825	13.07	3.5	8.285
NM_001025365.2	Miip	279.13	335.42	307.275	380.36	271.57	325.965
NM_001025371.2	Serinc4	0	2.88	1.44	0	1.57	0.785
NM_001025373.2	Zfp943	732	545	638.5	567	463	515
NM_001025375.2	Wdr61	494.22	530.02	512.12	646.66	597.75	622.205
NM_001025376.2	Wdr61	42.39	72.62	57.505	102.41	144.92	123.665
NM_001025378.2	Orc2	102.86	333.24	218.05	445.77	32.16	238.965
NM_001025379.1	Sema3g	0	0	0	0	0	0
NM_001025381.2	Gpr17	0	0	0	0	0	0
NM_001025383.2	Gm14685	15.18	5.95	10.565	0	1.51	0.755
NM_001025384.3	DXBay18	0	21.92	10.96	0	1.49	0.745
NM_001025385.1	Tas2r137	1	0	0.5	2	0	1
NM_001025388.1	Eno1b	20351.4	25161.8	22756.6	34420.6	30985	32702.8
NM_001025391.2	Sufu	1357.68	1390.34	1374.01	2433.66	2102.51	2268.09
NM_001025392.1	Bclaf1	4364.39	3256.34	3810.36	2012.04	2897.65	2454.84
NM_001025393.1	Bclaf1	1333.07	1294.56	1313.82	1212.12	1112.2	1162.16
NM_001025395.2	Src	4223.67	5517.69	4870.68	3763.31	3877.75	3820.53
NM_001025426.2	Depdc5	25.66	12.27	18.965	63.1	0	31.55
NM_001025427.3	Hmga1	0	0	0	40.25	0	20.125
NM_001025430.1	Spag9	1632.88	1808.81	1720.85	2061.8	1457.19	1759.49
NM_001025431.1	Btbd3	2041.78	1926.88	1984.33	1838.98	1272.78	1555.88
NM_001025432.1	Crebbp	1185.56	723.65	954.605	316.97	1014.37	665.67
NM_001025438.2	Camk2d	297.97	164.98	231.475	245.02	385.97	315.495
NM_001025444.3	Aptx	908.52	1119.47	1014	979.71	740.82	860.265
NM_001025445.2	Aptx	431.53	417.15	424.34	310.28	425.83	368.055
NM_001025559.3	Sox6	685.32	564.77	625.045	499.33	463.24	481.285
NM_001025560.2	Sox6	577.22	508.89	543.055	336.9	406.28	371.59
NM_001025561.3	Pus1	0	36.37	18.185	30.49	60.42	45.455
NM_001025562.2	Pus1	305.14	385.4	345.27	806.3	589.85	698.075
NM_001025565.2	Lhx9	0	0	0	3.85	0	1.925
NM_001025567.1	Dmbx1	4	1	2.5	1	2	1.5
NM_001025568.2	Pde1c	349.81	153.27	251.54	0.74	310.77	155.755
NM_001025570.1	Prrx1	3.42	3.1	3.26	4.47	3.35	3.91
NM_001025571.2	Sh2d2a	0	0	0	1	0	0.5
NM_001025572.1	Ankrd12	3753.78	3095.98	3424.88	2822.88	2299.26	2561.07
NM_001025573.2	Slc23a4	13.89	19.39	16.64	3.32	0	1.66
NM_001025576.3	Ccdc141	536.78	434.61	485.695	994.59	896.81	945.7
NM_001025577.2	Maf	687	887	787	266	566	416
NM_001025582.2	Dram2	0	0	0	0	0	0
NM_001025586.2	Nr2c2ap	775.62	868.98	822.3	1369.45	1495.19	1432.32
NM_001025587.2	Nr2c2ap	237.02	285.67	261.345	444	410.81	427.405
NM_001025589.1	Rfxank	938.31	1025.83	982.07	860.48	758.22	809.35
NM_001025594.1	Zbtb43	302.45	436.25	369.35	446.16	425.3	435.73
NM_001025599.3	Trim26	323.21	451.68	387.445	0	421.93	210.965
NM_001025602.3	Il1rl1	6.71	25.47	16.09	0	0	0
NM_001025605.1	Gm527	113	90	101.5	97	72	84.5
NM_001025606.1	Tmem171	8	5	6.5	3.13	0	1.565
NM_001025607.3	Gm5168	0	0	0	0	0	0
NM_001025608.2	Szrd1	2222.78	2642.39	2432.59	2533.21	2889.97	2711.59
NM_001025612.2	Snx22	149.6	214.68	182.14	89.84	85.95	87.895
NM_001025613.1	Otud7b	293.99	305.52	299.755	359.71	411.01	385.36
NM_001025614.1	Otud7b	1159.65	1344.2	1251.92	1198.06	1009.85	1103.95
NM_001025615.3	Ccdc50	848.99	328.1	588.545	593.38	669.49	631.435
NM_001025617.2	Cant1	1950.96	2171.75	2061.36	1201.62	1438.48	1320.05
NM_001025618.2	Cant1	667.66	750.86	709.26	118.08	120.66	119.37
NM_001025779.1	Cdc6	38.12	3.29	20.705	9.88	2.32	6.1
NM_001025947.2	Dnm1l	5027.63	4225.61	4626.62	3706.29	4369.52	4037.91
NM_001026211.2	Dnajc19	116.68	92.15	104.415	85.83	74.79	80.31
NM_001026212.1	Ensa	2811.65	2644.68	2728.16	2692.81	3088.59	2890.7
NM_001026214.2	Entpd5	743.02	646.11	694.565	1165.44	1396.75	1281.1
NM_001029836.2	Npnt	42.02	16.19	29.105	0	0	0
NM_001029837.2	Pik3cd	29.01	0	14.505	2.6	0	1.3
NM_001029838.2	Pknox2	98.56	42.29	70.425	33.24	56.27	44.755
NM_001029841.4	Sla	0	0	0	9.8	0	4.9
NM_001029843.1	Vrk1	110.72	137.7	124.21	73.17	99.76	86.465
NM_001029844.1	Vrk1	0	0	0	0	9.43	4.715
NM_001029850.4	Magi1	120.28	65.02	92.65	94.07	178.87	136.47
NM_001029855.1	Psme2	0	32.61	16.305	15.3	84.55	49.925
NM_001029856.2	Atad5	227.01	268.08	247.545	36.01	159.27	97.64
NM_001029868.2	Pdzd4	704.41	813.57	758.99	582.53	588.11	585.32
NM_001029873.2	Unc13a	19.46	24.5	21.98	27	18.97	22.985
NM_001029876.1	Urb2	512.59	1066.69	789.64	868.05	1524.2	1196.12
NM_001029877.3	Nova2	6	3	4.5	4	3	3.5
NM_001029878.1	Lonrf2	0	0	0	0	0	0
NM_001029889.2	Usf3	283.73	0	141.865	0	0	0
NM_001029890.2	Mex3a	1337	1128	1232.5	639	835	737
NM_001029895.3	Ate1	52.59	42.63	47.61	34.97	28.38	31.675
NM_001029912.2	Zswim5	1	0	0.5	1	2	1.5
NM_001029929.2	Zmynd15	87.61	86.56	87.085	65.8	51.3	58.55
NM_001029930.2	Gm5796	3.11	2.98	3.045	2.85	0	1.425
NM_001029933.2	Zfp114	7.68	11.26	9.47	5.16	1.43	3.295
NM_001029934.1	Usp32	3468	2771.55	3119.78	2481.39	2908.15	2694.77
NM_001029935.2	Trim38	0	0	0	3	0	1.5
NM_001029936.3	Specc1	1734.89	1629.54	1682.21	1759.12	1784.79	1771.95
NM_001029938.2	Rilp	18	18	18	19	10	14.5
NM_001029979.2	Safb2	1937.75	2305.79	2121.77	1734.02	1876.93	1805.47
NM_001029982.2	Sec23ip	878.91	1137.04	1007.98	999.8	997.7	998.75
NM_001029983.2	Man1b1	2504.7	2700.18	2602.44	2363.91	2784.68	2574.3
NM_001029984.2	Fcrlb	1	0	0.5	0	0	0
NM_001029985.4	Kcp	55.87	36.91	46.39	6.31	0	3.155
NM_001029987.1	Doxl2	0	0	0	2	0	1
NM_001029988.2	Fat2	9288.66	12582.8	10935.8	2663.88	2886.64	2775.26
NM_001029990.1	Mettl17	543	683	613	532	546	539
NM_001029993.1	Zc3h18	1511.85	1640.19	1576.02	1722.32	2219.08	1970.7
NM_001029994.1	Zc3h18	2782.81	2707.03	2744.92	2267.93	2441.99	2354.96
NM_001030014.2	Mcat	483.39	551.27	517.33	550.26	481.21	515.735
NM_001030274.1	Ndufs5	1635	1633	1634	1898	1977	1937.5
NM_001030292.1	Kcnk15	2	1	1.5	0	0	0
NM_001030293.2	Spry3	65	54	59.5	18	19	18.5
NM_001030294.1	Olfm4	0	0	0	0	0	0
NM_001030296.4	Prr7	70.36	61.1	65.73	30.13	30.38	30.255
NM_001030305.2	Pmp2	24	18	21	0	1	0.5
NM_001030307.2	Dkc1	853.13	901.65	877.39	748.46	938.31	843.385
NM_001031621.2	Abca17	0	0	0	0	0	0
NM_001031664.1	Nudt10	0	0	0	0	1.12	0.56
NM_001031667.1	Gsk3a	903.56	1077.3	990.43	906.28	1240.39	1073.34
NM_001031772.2	Lin28b	14	0	7	14	7	10.5
NM_001031808.2	Mrpl41	986.96	932.93	959.945	917.97	738.87	828.42
NM_001031811.2	Kcnh8	1	0	0.5	0	0	0
NM_001031814.1	Smg1	7016.8	5539.26	6278.03	5710.46	6330.61	6020.53
NM_001032298.3	Bglap2	0	3	1.5	14.99	28.95	21.97
NM_001032378.2	Pecam1	182.75	197.8	190.275	14.15	15.65	14.9
NM_001032413.1	Pear1	0	12.55	6.275	0	7	3.5
NM_001032414.1	Pear1	0	0	0	0	0	0
NM_001033039.2	Klhdc9	127	109	118	91	74	82.5
NM_001033040.3	Ccdc189	167.96	172.61	170.285	149.89	76.59	113.24
NM_001033041.2	Acmsd	2.37	2.59	2.48	1	0	0.5
NM_001033042.3	Lrrc14b	70.95	73.83	72.39	148.32	119.38	133.85
NM_001033122.3	Cd69	30	37	33.5	7	0	3.5
NM_001033123.3	Gm14288	0	16.23	8.115	16.56	0	8.28
NM_001033124.1	Ntrk1	0	3	1.5	0	0	0
NM_001033126.2	Cd27	7.91	0	3.955	3.81	0	1.905
NM_001033128.3	Bbs1	763	729.88	746.44	605	688.61	646.805
NM_001033131.3	Krtdap	2	0	1	33	8	20.5
NM_001033132.3	Commd6	888.25	820.62	854.435	1116.28	1023	1069.64
NM_001033135.3	Rnf149	3429.12	3454.08	3441.6	3639.61	3847.21	3743.41
NM_001033136.3	Rmdn3	813.24	677.47	745.355	1021.5	1205.28	1113.39
NM_001033139.3	Spindoc	1011.25	1140.02	1075.63	1066.12	828.72	947.42
NM_001033140.3	Sdhaf1	405	419	412	461	421	441
NM_001033141.1	Ecscr	0	9	4.5	0	0	0
NM_001033142.2	Rnf166	1695.63	1941.73	1818.68	1860.03	2120.05	1990.04
NM_001033145.2	1190002N15Rik	13612	17448	15530	6434	9596	8015
NM_001033148.3	1700029J07Rik	216.1	161.4	188.75	118.48	92.46	105.47
NM_001033149.3	Ttc9	31	47	39	17	20	18.5
NM_001033150.1	Plekhm2	950.54	835.48	893.01	499.66	755.88	627.77
NM_001033155.1	Dnajb14	167.28	148.34	157.81	112.01	202.19	157.1
NM_001033156.4	Fbxo33	978.87	659	818.935	877.31	737.18	807.245
NM_001033157.4	5730507C01Rik	47.93	71.53	59.73	65.37	34	49.685
NM_001033158.2	Rasl12	235.26	393.04	314.15	531.66	549.51	540.585
NM_001033159.2	Zfp597	59.63	92.25	75.94	47.44	0	23.72
NM_001033161.2	Tradd	699	825	762	642	548	595
NM_001033162.2	Shcbp1l	2	4	3	0	0	0
NM_001033163.3	Ephx3	2.07	1	1.535	3	1	2
NM_001033164.2	2510002D24Rik	436	469	452.5	489	445	467
NM_001033165.3	Dnajc25	571	621.96	596.48	510.94	511.32	511.13
NM_001033166.3	Selenoh	421.14	461.82	441.48	339.25	363.25	351.25
NM_001033167.3	Slc22a23	169.15	179.55	174.35	813.02	597.09	705.055
NM_001033168.2	1700066B19Rik	6	0	3	6	6	6
NM_001033170.4	Fam83e	3	0	1.5	0	1	0.5
NM_001033171.2	Klrg2	198.45	142.88	170.665	304.22	266.1	285.16
NM_001033172.3	Rab11fip2	1037.9	703.09	870.495	559.51	786.24	672.875
NM_001033173.1	Usp31	1022.34	870.57	946.455	1185.31	1357.42	1271.37
NM_001033174.1	Osbp	4715.24	4400.02	4557.63	4614.27	5252.4	4933.34
NM_001033175.2	Cln6	1132	1170	1151	1032	913	972.5
NM_001033176.1	Slc6a21	1	0	0.5	0	0	0
NM_001033177.2	Krt76	6	2	4	1	0	0.5
NM_001033178.3	Tmem181a	1722.42	1687.75	1705.09	1259.83	1282.68	1271.26
NM_001033181.1	Jrkl	1290	949	1119.5	992	981	986.5
NM_001033185.2	Ccdc190	0	0	0	0	0	0
NM_001033186.3	Skap1	0	0	0	0	0	0
NM_001033189.3	C77080	4984.23	3249.79	4117.01	4767.96	4789.47	4778.72
NM_001033192.2	Fam8a1	341.42	282.45	311.935	375.37	466.78	421.075
NM_001033194.3	Gtf3c3	2375	1999	2187	1664	1873	1768.5
NM_001033196.2	Znfx1	677.17	645.62	661.395	575.4	608.37	591.885
NM_001033197.2	AU015228	0	0	0	0	1	0.5
NM_001033199.3	Clca4b	0	0	0	0	0	0
NM_001033201.3	Ncbp1	3291.54	2304.82	2798.18	2345.32	2820.13	2582.72
NM_001033202.3	Usp30	1175.06	1137.98	1156.52	1120.56	1143.14	1131.85
NM_001033204.1	Rpusd3	216.86	235.03	225.945	167.93	165.49	166.71
NM_001033205.3	Zfp575	13.16	15.52	14.34	11.24	12.27	11.755
NM_001033206.2	Pwwp2b	1134.29	1464.25	1299.27	1302.58	1139.8	1221.19
NM_001033207.3	Nlrc5	0	19.04	9.52	44.82	0	22.41
NM_001033208.4	Myzap	592	494	543	434	252	343
NM_001033209.3	Xylb	153.38	206.94	180.16	54.25	102.82	78.535
NM_001033210.3	Pls1	323.02	247.18	285.1	274.8	164.94	219.87
NM_001033212.2	Rprml	2	0	1	0	0	0
NM_001033213.1	Ttc7b	768.04	763.81	765.925	756	639	697.5
NM_001033214.2	E330034G19Rik	5	10	7.5	12	10	11
NM_001033215.3	Zfp957	6	3	4.5	4	6	5
NM_001033217.4	Prickle1	1568.63	1325.68	1447.15	1107.57	1144.24	1125.9
NM_001033220.3	AU021092	289.23	214.64	251.935	141	71.39	106.195
NM_001033221.3	Mpig6b	0	0	0	17.25	13.49	15.37
NM_001033222.3	Pdzd8	5773	4962	5367.5	4911	6770	5840.5
NM_001033225.2	Pnrc1	9704	8770	9237	12543	9969	11256
NM_001033226.4	Calr4	64.98	0	32.49	0	34.75	17.375
NM_001033227.2	Slc5a10	0	5.07	2.535	0	4.03	2.015
NM_001033228.3	Itga1	100	88	94	163	191	177
NM_001033231.2	Mcrip1	9376.07	11134.4	10255.2	12086.5	11398.5	11742.5
NM_001033233.2	Tmprss11a	0	0	0	0	0	0
NM_001033235.3	Trim40	13.69	0	6.845	0	0	0
NM_001033236.2	Vcpkmt	390.96	404.99	397.975	478.44	501.79	490.115
NM_001033237.2	Yeats2	227	41.65	134.325	167.98	283.42	225.7
NM_001033238.1	Cblb	2637.64	2278.47	2458.05	1781.63	1347.66	1564.64
NM_001033239.3	Csta1	5	4	4.5	12	7	9.5
NM_001033240.4	Wfdc6a	1	1	1	0	0	0
NM_001033242.1	Cln5	3329	2981	3155	3124	2781	2952.5
NM_001033243.2	Ccdc114	13.81	0	6.905	0	0	0
NM_001033244.3	Fancd2	43.89	0	21.945	0	1.51	0.755
NM_001033246.2	Ccdc110	0	0	0	0	0	0
NM_001033248.3	Gm266	0	0	0	0	0	0
NM_001033250.4	Lemd1	0	0	0	0	0	0
NM_001033251.4	Gpr174	0	0	0	0	4	2
NM_001033253.3	Plekhg1	631.4	473.98	552.69	226.03	0	113.015
NM_001033254.3	Pak6	80.21	62.26	71.235	85.71	152.64	119.175
NM_001033255.2	Gm136	0	0	0	0	1	0.5
NM_001033256.4	Spata5l1	624	562	593	568	557	562.5
NM_001033257.4	Phactr2	319.49	258.19	288.84	135.04	251.77	193.405
NM_001033258.4	Arfgef3	12	9	10.5	9	16	12.5
NM_001033259.4	Mcu	1306.64	1470	1388.32	1543.59	1697.6	1620.6
NM_001033260.1	Stox1	0	3	1.5	0	0	0
NM_001033261.2	Zfc3h1	934.83	702.06	818.445	785.3	1200.64	992.97
NM_001033262.2	2026-03-09	773	842	807.5	798	713	755.5
NM_001033263.5	Agap2	0	0	0	3.62	0	1.81
NM_001033264.3	Gls2	43	44	43.5	29.14	23.52	26.33
NM_001033267.2	Qrich2	0	3.52	1.76	0	0	0
NM_001033268.2	Fam120a	13741.7	13317.1	13529.4	13570.7	16741	15155.9
NM_001033270.2	Slc4a7	1461.46	1084.28	1272.87	1123.89	1491.4	1307.64
NM_001033271.5	Pip4p1	874.02	795.7	834.86	1089.47	980.72	1035.1
NM_001033272.2	Spata13	27.1	0	13.55	40.74	0	20.37
NM_001033273.2	5031439G07Rik	3445	3464	3454.5	4205	5292	4748.5
NM_001033274.3	Brd1	3512.69	3079.86	3296.28	3166.34	3379.6	3272.97
NM_001033275.4	Gxylt1	0	0	0	0	63.55	31.775
NM_001033276.3	Kmt2d	5026.28	4998.83	5012.56	3728.53	4505.53	4117.03
NM_001033277.3	Spryd3	2316.51	2795.68	2556.09	2713.24	2829.44	2771.34
NM_001033279.3	D17Wsu92e	6351.38	6409.2	6380.29	7291.46	7718.81	7505.14
NM_001033280.2	Gm94	2	2	2	13	4	8.5
NM_001033281.3	Prdm6	0	0	0	0	0	0
NM_001033285.1	Cdc42bpa	1684.53	1674.16	1679.35	1451.76	1466.99	1459.38
NM_001033286.2	Slc30a10	0	0	0	0	0	0
NM_001033288.3	Sbspon	9	3	6	8	1	4.5
NM_001033289.2	Slc9a2	504	344	424	169	90	129.5
NM_001033290.2	Gpr55	0	0	0	0	0	0
NM_001033291.2	Usp40	0	9.3	4.65	0	0	0
NM_001033292.3	Espnl	9	18	13.5	12	15	13.5
NM_001033293.2	Uap1l1	1064.15	1305.69	1184.92	670.14	573.9	622.02
NM_001033294.3	Ddx31	368.37	340.82	354.595	296.31	357.37	326.84
NM_001033297.2	Smim26	255	211	233	417	311	364
NM_001033298.3	Kiz	1235.43	1231.02	1233.22	1243.71	1365.14	1304.42
NM_001033299.3	Zfp217	1023.91	510.22	767.065	0	492.95	246.475
NM_001033300.2	Gmps	2301.81	1930.94	2116.38	2143.67	2253.99	2198.83
NM_001033301.4	Fhdc1	3331.74	2878.43	3105.09	2616.04	2039.2	2327.62
NM_001033302.2	Ciart	316.54	369.34	342.94	542.25	600.37	571.31
NM_001033303.2	Ampd1	2	0	1	7.92	2.62	5.27
NM_001033304.1	5330417C22Rik	1.98	2.47	2.225	0	0	0
NM_001033305.3	Ndufb6	2020	1736	1878	2753	2279	2516
NM_001033306.1	Shb	849	896	872.5	923	887	905
NM_001033308.2	Themis2	1	0	0.5	1	0	0.5
NM_001033310.3	Cox18	308.56	319.77	314.165	397.48	476.44	436.96
NM_001033311.3	Vsig10	1211.91	1069.04	1140.47	958.8	937.29	948.045
NM_001033312.3	Fbxl18	507.98	443.81	475.895	337.5	481.28	409.39
NM_001033313.3	Pdap1	7045	7960	7502.5	7164	8154	7659
NM_001033314.3	Ccdc61	215.45	259.21	237.33	80.86	253.63	167.245
NM_001033315.2	Hipk4	55.23	24.59	39.91	10.67	7.78	9.225
NM_001033317.3	Cnga4	1.09	0	0.545	0	0	0
NM_001033318.3	Cog7	1294.61	1577.87	1436.24	1182.98	1189.44	1186.21
NM_001033319.2	Ppfia1	0	41.89	20.945	0	44.89	22.445
NM_001033320.2	Carmil2	23.2	4.84	14.02	15.15	18.91	17.03
NM_001033321.1	Tmem231	879.96	910.04	895	843.7	882.71	863.205
NM_001033322.2	Gucy1a2	3	1	2	1	0	0.5
NM_001033324.2	Zbtb16	0	0	0	79.72	127.05	103.385
NM_001033325.2	A630095E13Rik	0	0	0	0	0	0
NM_001033326.2	Dhrsx	655.7	585.46	620.58	561.81	529.74	545.775
NM_001033328.2	Tmem185a	46.05	0	23.025	42.78	19.36	31.07
NM_001033329.3	Arhgef9	0	36.5	18.25	0	0	0
NM_001033331.2	Gas2l3	0	77.5	38.75	81.7	70.91	76.305
NM_001033332.2	Tmtc3	0	0	0	0	0	0
NM_001033333.3	Myrfl	0	4	2	1	4	2.5
NM_001033334.2	Syndig1l	0	0	0	0	0	0
NM_001033336.3	Abcc4	941.02	969.81	955.415	2892.23	8252.09	5572.16
NM_001033337.4	Ttc38	191.4	205.05	198.225	128.17	194.28	161.225
NM_001033338.3	Rimbp3	4	4	4	3	4	3.5
NM_001033341.2	Zfp407	772.35	686.39	729.37	619.18	643.12	631.15
NM_001033342.1	Cdc42bpg	3109.99	2579.55	2844.77	1793.57	1658.92	1726.24
NM_001033343.1	Sec31b	119	118	118.5	65	93	79
NM_001033344.3	Dusp27	0	0.01	0.005	0	0	0
NM_001033346.2	Lrrc55	0	0	0	0	0	0
NM_001033347.2	D430041D05Rik	0	0	0	0	0	0
NM_001033348.3	Ralgapa2	785.38	713.16	749.27	652.47	896.6	774.535
NM_001033349.2	Ankub1	10	1	5.5	10	12	11
NM_001033351.2	Grin3a	0	1	0.5	3	4	3.5
NM_001033352.3	Klhl21	3838	3775	3806.5	3642	3862	3752
NM_001033355.3	Zfp568	39.98	97.4	68.69	0	0	0
NM_001033364.3	Cdhr2	3	1	2	2	1	1.5
NM_001033365.2	Mroh5	0	0	0	1	0	0.5
NM_001033366.3	Mucl3	0	4	2	0	0	0
NM_001033367.3	Nlrc4	0	0	0	0	1	0.5
NM_001033369.3	Acvr1c	0	0	0	0	0	0
NM_001033371.3	Lrrc36	0	0	0	0	1	0.5
NM_001033373.2	Cdk15	5	4	4.5	0	0	0
NM_001033375.2	Washc4	2606.26	1803.33	2204.8	2043	2227.98	2135.49
NM_001033378.3	A430078G23Rik	91.74	54.53	73.135	81.09	48.85	64.97
NM_001033379.3	Dcp1b	95.19	128.49	111.84	83.2	68.45	75.825
NM_001033380.3	Itpripl2	1746	1679	1712.5	1223	1612	1417.5
NM_001033383.2	Zfp865	0	11.8	5.9	0	0	0
NM_001033385.3	Tbc1d32	1310.53	1086	1198.27	776	967.26	871.63
NM_001033389.4	Fubp3	448.58	499.07	473.825	536.33	345.83	441.08
NM_001033393.2	Tmem104	1189	1426	1307.5	1234	1464	1349
NM_001033394.3	Tmem88b	24.78	36.55	30.665	21.21	13.46	17.335
NM_001033397.5	Krt26	0	0	0	0	0	0
NM_001033399.4	Gfod1	358.78	225.43	292.105	253.37	353.08	303.225
NM_001033409.3	Lgr6	0	0	0	0	0	0
NM_001033410.2	Rnf224	8	7	7.5	5	5	5
NM_001033411.3	Gm826	5.45	0	2.725	0	0	0
NM_001033412.2	Gm829	0	1	0.5	0	0	0
NM_001033415.3	Shisa3	2	0	1	0	0	0
NM_001033416.2	Gal3st4	0	0	0	0	0	0
NM_001033419.2	Ceacam16	0	0	0	0	0	0
NM_001033420.2	Dock1	2849.75	2562.34	2706.05	1811	2068.01	1939.51
NM_001033421.3	Pate2	4.46	6	5.23	1	3	2
NM_001033422.1	Thoc2	5396.51	4161.16	4778.84	3678.22	3563.08	3620.65
NM_001033424.3	Fnd3c2	0	0	0	0	0	0
NM_001033426.3	Grxcr2	0	0	0	1	0	0.5
NM_001033427.3	Lyg2	0	1	0.5	4	3	3.5
NM_001033428.2	Tmem211	1.22	7.06	4.14	0	0	0
NM_001033429.2	Trim75	0	0	0	0	0	0
NM_001033430.4	Kdm7a	1593.01	1138	1365.51	1230.09	1446.59	1338.34
NM_001033431.1	Nlrp12	0	0	0	0	0	0
NM_001033432.3	Heca	138.47	200.66	169.565	239.31	303.41	271.36
NM_001033433.4	Tmem102	858	986	922	971	876	923.5
NM_001033434.2	Gm884	0	0	0	0	0	0
NM_001033436.3	Atxn7l1	9.19	11.32	10.255	0	7.2	3.6
NM_001033437.2	Lsmem1	5	0	2.5	7	1	4
NM_001033438.2	Gm906	0	0	0	0	0	0
NM_001033439.3	Lrch1	643.25	489.7	566.475	578.74	616.1	597.42
NM_001033441.3	Alg10b	1933	1339	1636	1555	2194	1874.5
NM_001033445.2	Garem1	536	506	521	527	587	557
NM_001033446.2	Arl14epl	114	166	140	302	207	254.5
NM_001033447.3	Gm960	11.94	8.76	10.35	8	2.83	5.415
NM_001033448.2	Ap5b1	0	19.24	9.62	29.51	0	14.755
NM_001033449.1	Tmem237	114.91	112.14	113.525	22.7	63.32	43.01
NM_001033450.4	Ifi211	144.85	127.43	136.14	43.83	88.93	66.38
NM_001033451.2	Zfp408	447	421.57	434.285	299.85	322.04	310.945
NM_001033452.4	Accsl	0	3	1.5	0	0	0
NM_001033453.3	Pdp1	833.49	686.8	760.145	758	592.25	675.125
NM_001033455.2	Ccdc27	0	0	0	4	0	2
NM_001033457.2	Nom1	811.29	997.59	904.44	1020.75	837.92	929.335
NM_001033458.4	Gm1673	1	0	0.5	0	0	0
NM_001033463.3	Tatdn2	337.53	342.6	340.065	512.54	250.57	381.555
NM_001033464.3	Cracr2a	0	0	0	0	0.48	0.24
NM_001033465.2	6430531B16Rik	5.36	10.85	8.105	5.03	4	4.515
NM_001033466.3	Zbtb2	469.3	264.01	366.655	262.41	243.22	252.815
NM_001033468.3	Adgrg5	0	3	1.5	1	0	0.5
NM_001033469.2	Foxr1	0	0	0	1.87	0	0.935
NM_001033472.2	Bclaf3	595.6	460.91	528.255	342.02	296.32	319.17
NM_001033473.2	Odf3l2	14	22	18	33	25	29
NM_001033474.2	Atxn7l3b	6338	6868	6603	6364	7250	6807
NM_001033475.3	Tmed8	417.39	194.22	305.805	187.09	437.4	312.245
NM_001033484.1	Iqgap3	516.33	433.79	475.06	123	82.82	102.91
NM_001033485.2	BC048644	0	0	0	0	0	0
NM_001033488.2	Mfsd2b	40.15	12.47	26.31	27.91	24.08	25.995
NM_001033489.2	Rnf207	18.06	7.14	12.6	0	0	0
NM_001033490.1	Pusl1	8.84	60.11	34.475	35.02	0	17.51
NM_001033493.2	Adgrf2	0	4.03	2.015	0	0	0
NM_001033496.3	Zfp213	720	659	689.5	449	344	396.5
NM_001033498.1	Gramd2	0	0	0	0	0	0
NM_001033500.3	Wdr72	0	30.35	15.175	0	43	21.5
NM_001033525.3	Kcnk6	4	4	4	9	1	5
NM_001033528.1	Usp36	1116.37	1130.51	1123.44	1626.55	1707.1	1666.83
NM_001033530.3	AW146154	508.53	414.89	461.71	357.87	321.49	339.68
NM_001033531.3	Klhl32	0	0	0	0	2	1
NM_001033532.3	AW554918	468.23	477.15	472.69	301.1	360	330.55
NM_001033533.3	Ccdc102a	610.82	608.96	609.89	324.72	416.83	370.775
NM_001033536.1	Rfx7	558.18	392.93	475.555	294.12	303.03	298.575
NM_001033537.2	Pgap3	602.93	635.47	619.2	542.19	630.22	586.205
NM_001033540.2	Gm5113	142.45	176.96	159.705	185.88	162.7	174.29
NM_001033541.2	Gm5127	92.72	91.09	91.905	7.41	11	9.205
NM_001033543.3	Il20rb	22	12	17	21	7	14
NM_001033548.2	Dnaaf3	0	0	0	0	0	0
NM_001033550.2	Lrrc8b	134.38	37.5	85.94	75.32	170.17	122.745
NM_001033573.1	Zdhhc6	94.5	163.36	128.93	45.42	122.17	83.795
NM_001033598.1	Acsl6	0	0	0	1.11	0	0.555
NM_001033600.1	Acsl4	563.79	482.14	522.965	969.28	1009.18	989.23
NM_001033606.2	Acsl3	3231.28	2948.49	3089.89	4245.99	4622.84	4434.41
NM_001033630.1	2310061I04Rik	1191.37	850.2	1020.78	1051.26	946.07	998.665
NM_001033632.1	Ifitm6	5	5	5	5	7	6
NM_001033633.3	Slc2a13	1	4	2.5	0	4	2
NM_001033634.3	Zyg11b	807.4	477.54	642.47	677.49	990.81	834.15
NM_001033636.4	Prex2	2.46	0	1.23	3.57	4	3.785
NM_001033638.2	Crxos	0	0	0	0	0	0
NM_001033654.2	Pus10	331.78	0.65	166.215	0	0	0
NM_001033668.1	Dnah1	2	0	1	0	1	0.5
NM_001033669.2	Fbxw10	0	0	0	7.48	0	3.74
NM_001033711.1	Evi2a	19.65	30.64	25.145	8	0	4
NM_001033713.2	Mef2a	50.06	11.61	30.835	52.61	180.78	116.695
NM_001033759.2	Cemip2	711.1	713.27	712.185	490.88	636.13	563.505
NM_001033765.2	1700071K01Rik	1	1	1	1	0	0.5
NM_001033767.3	Gm4951	0	0	0	0	4.88	2.44
NM_001033769.2	B020031M17Rik	5	5	5	14	13	13.5
NM_001033770.1	Gm904	0	1	0.5	0	0	0
NM_001033773.4	Ube2u	0	0	0	0	3	1.5
NM_001033774.2	Armh1	0	0	0	0.69	0	0.345
NM_001033775.3	Trim80	2	0	1	3	1	2
NM_001033776.2	Vrtn	2	0	1	0	1	0.5
NM_001033779.2	Gm5544	1	0	0.5	1	0	0.5
NM_001033780.3	I830077J02Rik	0	0	0	0	1	0.5
NM_001033785.2	Akap14	1	3	2	3	0	1.5
NM_001033786.2	Smim9	0	0.07	0.035	0	0	0
NM_001033789.2	Gm5820	0	0	0	0	1	0.5
NM_001033790.3	B020004J07Rik	0	0	0	2.25	0	1.125
NM_001033791.3	Gm12888	2	2	2	3	4	3.5
NM_001033794.3	Fbxw18	11	12	11.5	9	3	6
NM_001033805.3	Tmem253	0	0	0	0	0	0
NM_001033813.4	Zfp872	0	0	0	1	1	1
NM_001033814.1	4930432M17Rik	0	0	0	1	0	0.5
NM_001033819.2	9130409I23Rik	0	2	1	0	0	0
NM_001033820.3	Zfp551	9.89	12.19	11.04	0	0	0
NM_001033851.1	Cpne8	8.15	2.56	5.355	8.74	10.69	9.715
NM_001033865.1	Rps27a	566.2	367.81	467.005	875.76	889.31	882.535
NM_001033872.2	Smagp	170.73	152.27	161.5	91.94	108.03	99.985
NM_001033874.2	Ak8	0	0	0	0	0	0
NM_001033875.2	Ctrc	0	2	1	0	0	0
NM_001033877.4	Adamts17	8	10	9	7	4.1	5.55
NM_001033908.1	Med22	0	0	0	0	14.88	7.44
NM_001033929.2	Thnsl2	98.91	140	119.455	46.42	82.24	64.33
NM_001033960.1	Rabgap1	37.79	17.6	27.695	34.03	51.5	42.765
NM_001033962.1	Ube3a	1199.94	1375.31	1287.62	1295.06	1430.9	1362.98
NM_001033966.4	Ak2	0.36	27.56	13.96	8.98	4.55	6.765
NM_001033979.1	Ldlrad2	0	1	0.5	0	2	1
NM_001033983.3	7420426K07Rik	0	0	0	0	3	1.5
NM_001033988.2	Ncoa4	153.13	0	76.565	131.23	0	65.615
NM_001034029.1	Il17re	357.68	386.2	371.94	232.42	203.84	218.13
NM_001034030.2	Limk2	10.13	0	5.065	0	0	0
NM_001034031.1	Il17re	0	0	0	0	64.05	32.025
NM_001034060.3	Rufy4	0.72	10.3	5.51	6	0	3
NM_001034101.2	Gm13119	6.83	7	6.915	13.32	3.41	8.365
NM_001034115.1	Shank1	14.16	7.7	10.93	5.31	0	2.655
NM_001034168.1	Ank2	0	0	0	0	3.83	1.915
NM_001034851.2	Retreg1	1817.19	1519.67	1668.43	1647.15	1993.75	1820.45
NM_001034856.2	Btg1-ps2	0	0	0	0	0	0
NM_001034858.3	Armc2	105.21	130.04	117.625	239.78	255.3	247.54
NM_001034859.3	Gm4841	4	3	3.5	4	0.99	2.495
NM_001034860.2	Gm4858	8.56	3.9	6.23	0	1	0.5
NM_001034862.2	Erich1	403.7	457.17	430.435	329.94	394.86	362.4
NM_001034864.3	Gm4907	2	0	1	0	0	0
NM_001034866.1	Pnldc1	28.94	21.54	25.24	20.16	5.78	12.97
NM_001034867.2	Pm20d2	198.85	147.72	173.285	259	383.96	321.48
NM_001034869.2	Gm4981	0	2	1	1	2	1.5
NM_001034874.3	Shisa6	0	0	0	0	0	0
NM_001034875.3	Bpifb4	285.73	362.65	324.19	328.42	301.72	315.07
NM_001034876.1	Ccdc24	4	9	6.5	0	0	0
NM_001034878.2	Dnaic2	19.73	13.82	16.775	20.96	0	10.48
NM_001034881.3	Gm5464	6	2	4	0	1	0.5
NM_001034882.3	Kbtbd6	10.59	2.1	6.345	5.41	0	2.705
NM_001034885.3	Pnpla1	8	16	12	29	14.01	21.505
NM_001034891.3	Ermard	60.09	23.96	42.025	22.22	13.97	18.095
NM_001034893.1	Zfp936	1	0	0.5	0	0	0
NM_001034895.3	Zfr2	618.33	929.08	773.705	459.15	437.97	448.56
NM_001034896.2	Tmem92	0	1	0.5	0	3	1.5
NM_001034899.3	Catspere2	1.41	0	0.705	1.2	1.53	1.365
NM_001034900.3	Zfp345	18.6	27.91	23.255	30.33	15.44	22.885
NM_001034902.2	Gm5878	2	0	1	0	0	0
NM_001034903.3	Mansc4	1	0	0.5	0	0	0
NM_001034904.2	Gm5891	0.01	0	0.005	0	0	0
NM_001034906.2	Trim43a	0	0	0	5	11.84	8.42
NM_001034909.3	Gm6034	0	1	0.5	2.02	3	2.51
NM_001034962.1	Sorbs1	198.09	226.74	212.415	317.35	422.92	370.135
NM_001034963.1	Sorbs1	173.67	249.44	211.555	243.1	330.91	287.005
NM_001034964.1	Sorbs1	653.13	670.86	661.995	857.39	1045.42	951.405
NM_001035122.2	Golm1	460	480	470	492.87	494	493.435
NM_001035123.3	Setd6	584.25	662.3	623.275	840.61	957.22	898.915
NM_001035226.1	Xpo1	13.09	130.23	71.66	139.44	95.41	117.425
NM_001035228.2	St3gal5	614.82	878.05	746.435	2729.7	3000.53	2865.11
NM_001035231.3	Zfp748	537	482	509.5	356	405	380.5
NM_001035239.2	Trpm3	0	0	0	0	4.8	2.4
NM_001035240.2	Trpm3	0	0	0	0	0	0
NM_001035241.2	Trpm3	0	0	0	0	0	0
NM_001035242.1	Trpm3	0	0	0	3.16	0	1.58
NM_001035243.2	Trpm3	0	0	0	1.35	0	0.675
NM_001035244.1	Trpm3	0	0	0	3.12	5.41	4.265
NM_001035246.1	Trpm3	0	0	0	0	0	0
NM_001035509.1	Zcchc18	0	0	0	0	0.03	0.015
NM_001035510.1	Zcchc18	6.08	4	5.04	0	3.53	1.765
NM_001035525.1	AU040320	3.22	24.77	13.995	4.22	4	4.11
NM_001035526.1	AU040320	81.39	58.71	70.05	94.88	98.81	96.845
NM_001035533.2	Akap2	0	0	0	34.95	0	17.475
NM_001035854.2	Ap2b1	2521.43	2407.02	2464.22	1609.47	1693.6	1651.54
NM_001036293.2	Nrbf2	2247.47	1766.17	2006.82	2948.16	2393.22	2670.69
NM_001036684.2	Atp2b2	0	4	2	3	0	1.5
NM_001036740.2	B3gnt8	8.25	54.98	31.615	0	2.05	1.025
NM_001037098.1	Nacc2	489.33	485.78	487.555	384.75	203.49	294.12
NM_001037129.1	Musk	0	0	0	0	6.34	3.17
NM_001037130.1	Musk	0	0	0	0	0	0
NM_001037134.2	Ccne2	8.28	0	4.14	0	0	0
NM_001037136.1	Agap1	828.17	785.02	806.595	1639.57	1492.31	1565.94
NM_001037143.2	Pinlyp	9	5	7	6	1	3.5
NM_001037166.2	Gm4925	15	18	16.5	5	12	8.5
NM_001037168.1	Psg27	0	0	0	1	2	1.5
NM_001037170.2	Tomm40l	943.58	938.43	941.005	896.08	842.16	869.12
NM_001037221.2	Samd4	21.93	60.9	41.415	70.55	159.13	114.84
NM_001037248.3	Gm4567	0	0	0	0	1	0.5
NM_001037279.2	Selenoh	91.86	71.18	81.52	58.75	39.75	49.25
NM_001037294.1	Alpk2	3	6	4.5	1	0	0.5
NM_001037298.1	Piezo1	2065.68	1525.93	1795.81	1614.44	1765.16	1689.8
NM_001037321.1	Fbxo40	0	0	0	0	1	0.5
NM_001037326.2	Cstf3	11.44	13.08	12.26	18.76	24.5	21.63
NM_001037493.2	Slc41a3	0	0	0	0	0	0
NM_001037634.3	Oosp2	0	0	0	0	0	0
NM_001037665.2	Zfp1	376.03	315.35	345.69	183.26	231.6	207.43
NM_001037707.1	Zfp27	419.04	204.03	311.535	157.81	134.38	146.095
NM_001037709.2	Rusc2	773.61	638.16	705.885	531	415.99	473.495
NM_001037711.2	Cgn	469.26	610.31	539.785	947.36	1081.83	1014.6
NM_001037713.4	Xaf1	193.57	104.64	149.105	107.22	163.11	135.165
NM_001037716.2	Gm10439	1	1	1	3.32	2.31	2.815
NM_001037717.3	Slc38a6	304	343.18	323.59	270.5	247.9	259.2
NM_001037719.2	Btla	450.96	334.19	392.575	196.39	137.72	167.055
NM_001037722.3	Adam15	1425.12	1224.27	1324.69	2221.8	2031.82	2126.81
NM_001037723.3	Adcy7	984.5	858.49	921.495	36.01	291.22	163.615
NM_001037725.3	Fam117b	1627	1546	1586.5	1385	1580	1482.5
NM_001037726.1	Creb1	0	90.72	45.36	0.04	6.54	3.29
NM_001037736.2	Arhgef10	2989.86	2783.08	2886.47	2685.37	2505.94	2595.66
NM_001037737.2	Arnt	1348.83	811.48	1080.15	231.5	630.97	431.235
NM_001037740.1	Strip2	6	1.74	3.87	0	0	0
NM_001037741.3	Gpx4	133.99	162.11	148.05	327.68	181.5	254.59
NM_001037742.2	Tyw5	105.41	152.58	128.995	191.37	128.49	159.93
NM_001037744.1	Timm8a2	0.2	0	0.1	1.6	0	0.8
NM_001037745.1	Zfp791	117.68	116.96	117.32	89.95	87.67	88.81
NM_001037746.3	Prps1l3	2122.79	1794.42	1958.61	1526.82	1833.25	1680.04
NM_001037747.1	Card9	0	0	0	0	2	1
NM_001037749.2	Slc22a14	1	0	0.5	0	0	0
NM_001037751.3	Defb48	0	0	0	2	0	1
NM_001037754.3	Baiap2	377.63	530.3	453.965	498.44	239.68	369.06
NM_001037755.3	Baiap2	1985.51	2236.4	2110.95	3228.68	2478.42	2853.55
NM_001037756.2	Brms1l	1307.87	1259.18	1283.53	939.23	915	927.115
NM_001037757.1	Washc1	214.46	207.44	210.95	179.58	160.32	169.95
NM_001037758.2	Btrc	43.83	166.33	105.08	59.42	84.61	72.015
NM_001037759.1	Sgk3	80.34	382.16	231.25	289.93	165.31	227.62
NM_001037761.2	Capzb	31.25	4.4	17.825	8.5	45.97	27.235
NM_001037762.1	Zdhhc12	267.29	353.82	310.555	367.27	240.51	303.89
NM_001037764.1	Rai1	652.34	1441.69	1047.02	684.31	490.8	587.555
NM_001037809.5	Cdh3	2050.93	2524.93	2287.93	870.06	1077.54	973.8
NM_001037810.2	Spn	4.98	2.37	3.675	0	0.11	0.055
NM_001037812.2	Tmem237	544.49	617.33	580.91	465.32	558.8	512.06
NM_001037841.3	Cklf	23.06	18.59	20.825	2.51	12.31	7.41
NM_001037842.3	Nat8f3	121.09	129.69	125.39	41.84	83.99	62.915
NM_001037846.3	Cnot2	1053.49	948.69	1001.09	1031.25	1136.44	1083.85
NM_001037847.2	Cnot2	703.24	589.72	646.48	501.95	470.01	485.98
NM_001037848.3	Cnot2	8.52	9.79	9.155	4.31	17.23	10.77
NM_001037859.2	Csf1r	0	0	0	0	0	0
NM_001037863.1	Atp11c	735.4	326.19	530.795	560.67	422.11	491.39
NM_001037865.1	Col28a1	0	0	0	2	0	1
NM_001037878.3	Tcf25	5046.15	4866.98	4956.56	4215.58	4116.46	4166.02
NM_001037905.3	Dab2	615.87	684.9	650.385	267.28	213.61	240.445
NM_001037909.3	C130026I21Rik	4.47	19.68	12.075	6.7	7.6	7.15
NM_001037913.2	Ccdc107	995.26	983	989.13	1093.58	902.35	997.965
NM_001037916.3	Ccdc17	96	114	105	88	77	82.5
NM_001037917.2	Gm6377	9	7	8	10	1	5.5
NM_001037918.3	Lipt1	136.21	153.43	144.82	117.82	154.19	136.005
NM_001037919.3	Gm6460	5.42	9.92	7.67	6.11	5.94	6.025
NM_001037923.4	Lekr1	174.11	168.63	171.37	120	113	116.5
NM_001037925.2	BC147527	25.57	5.56	15.565	16.82	10	13.41
NM_001037926.2	Zfp987	11.34	4.82	8.08	14.41	4.62	9.515
NM_001037927.1	Wdr93	0	0	0	10.98	0	5.49
NM_001037928.3	Gm11992	15	19	17	10	9	9.5
NM_001037929.2	Gm14092	0	2	1	1	0	0.5
NM_001037931.3	Gm6878	1	1	1	0	0	0
NM_001037932.2	Gm11437	0	5	2.5	1	0	0.5
NM_001037937.3	Deptor	0	29.64	14.82	1077.37	0	538.685
NM_001037938.2	Dhrs4	575.01	536.36	555.685	596.07	545.42	570.745
NM_001037940.4	Dnajb6	3369.02	3024.27	3196.64	4029.6	3570.72	3800.16
NM_001037941.3	Dnajb6	49.73	41.34	45.535	40.94	28.53	34.735
NM_001037955.4	Dusp22	447.99	647.79	547.89	342.66	476.09	409.375
NM_001037957.3	Dyrk1b	142.59	106.27	124.43	74.28	37.37	55.825
NM_001037987.3	Edil3	1987.29	2827.3	2407.3	1188.86	1590.87	1389.87
NM_001037997.3	Fer	835.12	752.54	793.83	636.08	828.31	732.195
NM_001037999.2	Dbi	60.82	40.52	50.67	39.23	36.87	38.05
NM_001038010.2	Kat2a	2181.45	2346.27	2263.86	2012.09	2086.57	2049.33
NM_001038015.1	Gnpda2	928.95	746.94	837.945	725.73	688.66	707.195
NM_001038018.4	Grk6	324.55	107.47	216.01	675.21	923.3	799.255
NM_001038230.2	Anapc11	2762.16	3022.83	2892.49	3458.92	2636.73	3047.82
NM_001038231.2	Banf1	897.53	1024.25	960.89	1126.8	858.8	992.8
NM_001038492.2	Ctsa	296.28	226.46	261.37	120.08	242.72	181.4
NM_001038499.1	Arsi	13.42	20.15	16.785	5	0	2.5
NM_001038587.4	Adar	1260.53	1603.8	1432.16	1292.1	1493.26	1392.68
NM_001038592.1	Glrx2	455.07	437.43	446.25	468.26	543.74	506
NM_001038593.1	Glrx2	13.47	10.21	11.84	7.16	7.46	7.31
NM_001038594.1	Glrx2	29.87	0	14.935	1.8	23.33	12.565
NM_001038602.4	Marveld2	539.56	405.26	472.41	440.39	402.81	421.6
NM_001038607.2	Kcnh1	111.8	113.89	112.845	0	0	0
NM_001038608.2	Txnl4a	1867.61	1927.99	1897.8	1857.45	2010.24	1933.85
NM_001038609.2	Mapt	100	147.87	123.935	14.56	0	7.28
NM_001038610.2	Dach1	0	2	1	1	3	2
NM_001038612.1	Olfm1	0	1.32	0.66	0	0	0
NM_001038613.1	Olfm1	0	0	0	4	1	2.5
NM_001038614.1	Olfm1	0	0	0	0	0	0
NM_001038619.1	Dnm3	0	4.1	2.05	18.7	8.78	13.74
NM_001038621.2	Rabgap1l	1899.39	1924.49	1911.94	1182.58	763.71	973.145
NM_001038624.1	Ric3	0	0	0	24.67	0	12.335
NM_001038625.1	Sertad2	3079.61	3585.04	3332.32	3045.92	3493.43	3269.68
NM_001038627.1	Smurf1	3180.48	2937.36	3058.92	3167.73	2865.79	3016.76
NM_001038635.2	Stk35	263.2	435.49	349.345	335.01	238.26	286.635
NM_001038637.1	Gng2	0	0	0	7	0	3.5
NM_001038642.1	Ets1	213.18	249.44	231.31	291.1	109.67	200.385
NM_001038643.1	Slco3a1	36.82	29.8	33.31	145.21	92.77	118.99
NM_001038651.3	Zfp953	195.67	174.99	185.33	158.33	176.24	167.285
NM_001038653.1	Slc16a3	0	26	13	0	0	0
NM_001038654.1	Slc16a3	23.29	0	11.645	6.4	14	10.2
NM_001038663.1	Mapk1	1270.52	929.82	1100.17	802.43	899.54	850.985
NM_001038676.1	Obox7	0	0	0	0	0	0
NM_001038695.3	Kdm3a	2869.86	2034.2	2452.03	2265.18	2409.64	2337.41
NM_001038696.1	Rnpc3	227.62	110.47	169.045	64.44	105.65	85.045
NM_001038699.2	Fn3k	85.62	65.63	75.625	102.23	74.75	88.49
NM_001038700.2	Fnbp1	3	63.35	33.175	18.25	53.86	36.055
NM_001038703.2	Gpr146	40.57	0	20.285	0	0	0
NM_001038708.3	Cdc42se1	3673.11	4693.28	4183.19	4747.37	4019.38	4383.38
NM_001038839.2	P2rx7	0	30.3	15.15	0	0	0
NM_001038845.2	P2rx7	2.67	2.94	2.805	0	0	0
NM_001038846.1	Rcsd1	5	12	8.5	5	6	5.5
NM_001038887.1	P2rx7	6.05	5.95	6	0	5.69	2.845
NM_001038993.3	Rnf38	573.03	496.58	534.805	254.85	577.54	416.195
NM_001038995.2	Gm4787	16	13	14.5	5	8	6.5
NM_001038998.2	Svbp	5.95	3.29	4.62	0	9.19	4.595
NM_001039000.4	Kif5a	114.58	128.09	121.335	105.47	100.79	103.13
NM_001039038.2	Nhlrc4	1	0	0.5	0	0	0
NM_001039039.3	Kctd21	170	103.27	136.635	188.85	118.54	153.695
NM_001039045.1	Pigc	788.36	897.92	843.14	669.33	735.97	702.65
NM_001039048.2	Trim63	38	56	47	22	15	18.5
NM_001039056.2	Kcnj15	0	0	0	781.89	541.9	661.895
NM_001039057.2	Kcnj15	77.4	97.86	87.63	336.48	643	489.74
NM_001039059.1	Klhl15	5.94	0	2.97	0	0.64	0.32
NM_001039060.1	Klhl15	20.06	33.69	26.875	21.26	25.83	23.545
NM_001039061.1	Klhl15	6.04	8.44	7.24	6	0	3
NM_001039072.2	Ldb3	0	28.41	14.205	33.75	0	16.875
NM_001039073.2	Ldb3	44	5.59	24.795	40.24	59.94	50.09
NM_001039077.2	Plpbp	83.33	127.52	105.425	82.17	198.68	140.425
NM_001039079.2	Prkcz	0	0	0	0	0	0
NM_001039080.1	Rbms2	58.95	101.17	80.06	82.92	53.21	68.065
NM_001039081.2	Mier1	1453.01	939.19	1196.1	1060.61	1165.73	1113.17
NM_001039084.1	Mrpl1	4.49	12.82	8.655	9.15	9.58	9.365
NM_001039086.1	Rapgef1	24.37	150.16	87.265	57.85	119.21	88.53
NM_001039088.1	Seh1l	2456.25	2257.12	2356.68	2497.12	2963.7	2730.41
NM_001039089.1	Sel1l	4793.7	4761.01	4777.35	4353.65	6624.51	5489.08
NM_001039090.2	Skil	2022.08	1343.25	1682.66	1126.33	1423.3	1274.82
NM_001039092.3	Tom1l2	1320.72	1316.33	1318.53	1318.82	1298.96	1308.89
NM_001039093.1	Tom1l2	109.08	112.66	110.87	28.06	72.08	50.07
NM_001039094.3	Negr1	0	3	1.5	1.36	3	2.18
NM_001039103.3	Rasa4	0	16.17	8.085	15.52	0	7.76
NM_001039104.2	Trpm1	0	0	0	0	1	0.5
NM_001039105.3	Kcnrg	33	25	29	34	17	25.5
NM_001039106.3	Ddhd1	222.42	94.97	158.695	115.78	83.91	99.845
NM_001039114.1	Acsbg2	0	0	0	0	0	0
NM_001039115.2	Zkscan4	32	33.04	32.52	17.02	11.03	14.025
NM_001039116.2	Dmrtc1b	0	0	0	0	0	0
NM_001039124.4	Kncn	1	0	0.5	1	15	8
NM_001039126.2	Asb1	243.88	355.78	299.83	148.43	142.85	145.64
NM_001039129.4	Hnrnpa1	10.52	7.23	8.875	38.56	21.36	29.96
NM_001039137.3	Scoc	288.62	51.53	170.075	0	0	0
NM_001039138.2	Camk2g	660.98	1009.97	835.475	558.87	593.32	576.095
NM_001039139.2	Camk2g	1045.97	804.84	925.405	659.25	657.01	658.13
NM_001039147.2	Morf4l1	721.1	774	747.55	503.29	557.96	530.625
NM_001039150.1	Cd44	1101.42	1249.27	1175.35	527.41	730.68	629.045
NM_001039151.1	Cd44	159.63	163.22	161.425	103.87	25.19	64.53
NM_001039153.3	Tctn1	1379.81	1797.89	1588.85	922.37	870.82	896.595
NM_001039155.1	Triobp	0	10.46	5.23	37.69	19.99	28.84
NM_001039156.1	Triobp	0	9.78	4.89	0	34.01	17.005
NM_001039157.2	Ube2j2	581.79	566	573.895	917.73	845.23	881.48
NM_001039158.2	Ube2j2	200.22	170.99	185.605	190.56	268.05	229.305
NM_001039159.2	Ube2j2	400.67	445.84	423.255	498.29	562.64	530.465
NM_001039160.2	Gvin1	0	0	0	0	0	0
NM_001039162.2	Clip2	1752.64	1935.73	1844.18	865.14	824.25	844.695
NM_001039169.1	Eif4e2	1817.39	1531.62	1674.51	1656.79	2040.59	1848.69
NM_001039170.1	Eif4e2	0	426.64	213.32	189.73	0	94.865
NM_001039175.2	Elovl1	23.19	16.9	20.045	12.15	21.82	16.985
NM_001039176.2	Elovl1	10.11	87.59	48.85	179.71	211.92	195.815
NM_001039179.2	Bicd2	52.93	220.55	136.74	441.97	408.17	425.07
NM_001039180.2	Bicd2	697.52	1664.27	1180.89	1332.73	547.23	939.98
NM_001039181.1	Npr3	392.08	487.63	439.855	183.39	218.34	200.865
NM_001039184.1	Cep350	3736.12	2679.97	3208.05	2415.73	2807.39	2611.56
NM_001039185.1	Ceacam1	158.43	228.9	193.665	899.97	175.39	537.68
NM_001039186.1	Ceacam1	3165.23	2344.78	2755.01	8037.21	7834.47	7935.84
NM_001039187.1	Ceacam1	1924.67	1964.98	1944.83	4364.09	2564.6	3464.34
NM_001039189.2	Fars2	34.45	38.88	36.665	0	41.17	20.585
NM_001039194.3	Aifm2	655.59	796.58	726.085	734.35	495.76	615.055
NM_001039198.1	Zfhx2	416.48	458.82	437.65	393.29	326.32	359.805
NM_001039200.2	Emc1	1519.73	1837.29	1678.51	1317.11	1680.99	1499.05
NM_001039201.1	Hdhd2	105.97	72.21	89.09	145.64	50.07	97.855
NM_001039202.1	Hdhd2	15.02	2.95	8.985	9.85	9.04	9.445
NM_001039209.2	Zfp982	0	2	1	3.99	4	3.995
NM_001039214.4	Mex3c	2216.81	1507.26	1862.04	2440.42	1994.25	2217.34
NM_001039218.2	Spink14	1	1	1	0	0	0
NM_001039219.2	Gal3st2c	12.17	2.71	7.44	12.81	8.33	10.57
NM_001039220.3	AI429214	1056	990	1023	565	480	522.5
NM_001039223.3	Gm14137	427	327	377	470	385	427.5
NM_001039228.4	Gm6583	1	0	0.5	0	1	0.5
NM_001039231.3	Zfp951	116.32	106.33	111.325	70.84	62.44	66.64
NM_001039238.2	Dcpp2	3.38	0	1.69	2	4	3
NM_001039239.2	Zfp808	296.58	230.49	263.535	191.66	208.28	199.97
NM_001039242.2	2026-03-10	0	1	0.5	0	0	0
NM_001039243.3	Erich4	0	0	0	2	0	1
NM_001039244.3	Tmem267	424.98	373.1	399.04	654.06	547.55	600.805
NM_001039347.1	Kcnd3	11	3	7	16	1	8.5
NM_001039351.2	Nolc1	1170.28	1202	1186.14	1279.02	3135.24	2207.13
NM_001039352.2	Nolc1	0.27	25.8	13.035	19.68	1062.34	541.01
NM_001039353.2	Nolc1	1595.69	1751.98	1673.84	2119.34	1543.36	1831.35
NM_001039356.2	Hmga1	0	0	0	0	10.02	5.01
NM_001039363.2	Tsc2	0	98.1	49.05	0.17	0	0.085
NM_001039364.2	Mobp	0	0	0	0	0	0
NM_001039368.2	Polr2k	122.11	138.11	130.11	210.74	266.76	238.75
NM_001039371.2	Slc22a15	308.1	360.87	334.485	200.03	245.79	222.91
NM_001039373.5	Mtcp1	141.85	88.6	115.225	75.76	117.75	96.755
NM_001039376.2	Pde4dip	99.74	224.84	162.29	139.67	218.96	179.315
NM_001039385.1	Vgf	1	5	3	3	1	2
NM_001039386.1	Nsmf	324.13	65.28	194.705	238.57	149.33	193.95
NM_001039387.1	Nsmf	1445.7	1684.98	1565.34	1364.27	984.39	1174.33
NM_001039389.2	Wdr37	99.98	70.77	85.375	61.4	108.3	84.85
NM_001039390.2	Pkig	60.63	63.23	61.93	97.22	54.27	75.745
NM_001039391.2	Pkig	550.32	544.2	547.26	481.31	594.13	537.72
NM_001039392.2	Tmsb10	132.94	183.28	158.11	151.89	162.49	157.19
NM_001039394.1	Rab43	3280.13	2326.92	2803.53	2731.1	2669.55	2700.32
NM_001039466.1	Trim46	0	7.48	3.74	53.43	95.2	74.315
NM_001039472.1	Kif21b	227	252	239.5	277	347	312
NM_001039474.1	Tcerg1	2174.53	1912.12	2043.33	1661.07	1727.98	1694.53
NM_001039478.1	Lrif1	99.37	58.5	78.935	73.81	0	36.905
NM_001039482.1	Klhl20	1092	1011	1051.5	756	997	876.5
NM_001039483.1	Tmco1	2718	2501	2609.5	2830	2560	2695
NM_001039488.1	Lrif1	734.94	415.6	575.27	496.63	323.9	410.265
NM_001039493.1	Plekhm3	863	241.16	552.08	644	502.27	573.135
NM_001039494.2	Catsperz	4.59	2	3.295	5.25	3	4.125
NM_001039502.2	Krtap1-4	0	0	0	0	0	0
NM_001039507.2	Lipe	3.89	0	1.945	13.22	0	6.61
NM_001039509.1	Pnkd	451.39	484.84	468.115	246.14	157.29	201.715
NM_001039510.2	Adora1	0	7.2	3.6	0	32.93	16.465
NM_001039511.1	Ivns1abp	284.79	96.22	190.505	259.36	238.87	249.115
NM_001039512.1	Ivns1abp	58.42	58.14	58.28	92.83	0	46.415
NM_001039514.1	Dhps	942.41	1025.5	983.955	661.33	708.92	685.125
NM_001039515.1	Arl4a	105.39	69.59	87.49	18.81	21.05	19.93
NM_001039519.2	Gtf2a2	880.11	864.64	872.375	1065.3	1133.5	1099.4
NM_001039520.2	Dnm2	757.07	158.01	457.54	895.81	453.13	674.47
NM_001039521.1	Rrn3	3476	3411	3443.5	3328	3956	3642
NM_001039522.1	Leo1	1006	1021.94	1013.97	896.17	1040.49	968.33
NM_001039530.3	Parp14	2192.54	1748.93	1970.73	1791.95	1731.93	1761.94
NM_001039532.2	Zfp784	407	387	397	259	243	251
NM_001039533.2	Pdxdc1	65.58	41.41	53.495	52.35	0	26.175
NM_001039534.1	Pstk	315.88	321.77	318.825	317.15	266.96	292.055
NM_001039536.2	Pigl	348.19	366.1	357.145	277.98	270.61	274.295
NM_001039537.2	Lif	0	71.75	35.875	98.37	188.54	143.455
NM_001039545.2	Myh2	0	8	4	4	5	4.5
NM_001039546.2	Myo6	2975.56	1764.45	2370.01	1435.31	1694.06	1564.68
NM_001039551.1	Cnnm3	20.73	133.86	77.295	153.91	129.74	141.825
NM_001039552.2	Ermard	51.23	98.18	74.705	63.42	76.65	70.035
NM_001039553.2	4930467E23Rik	0	0	0	2.82	0	1.41
NM_001039554.3	Angptl7	3	0	1.5	34	27	30.5
NM_001039556.3	Rad54b	96.75	98.62	97.685	26.83	22	24.415
NM_001039558.2	Smco3	15	21	18	5	13	9
NM_001039560.3	Gcnt7	2	1	1.5	0	0	0
NM_001039562.1	Ankrd37	90.77	108.12	99.445	206.46	81.62	144.04
NM_001039578.3	Evi5l	119.49	108.27	113.88	111.8	209.68	160.74
NM_001039581.2	Abca3	705.03	985.89	845.46	873.04	873.34	873.19
NM_001039593.1	Spata46	0	1	0.5	0	1	0.5
NM_001039595.2	Gm13043	15.16	0	7.58	59.41	0	29.705
NM_001039644.2	Edem3	5527.51	4429.29	4978.4	11371.9	10052.1	10712
NM_001039645.1	Asphd1	0.02	0	0.01	0	0	0
NM_001039646.2	Gbp10	53.56	71.39	62.475	32.28	43.09	37.685
NM_001039648.3	Gm20767	0	3.13	1.565	4.4	5.77	5.085
NM_001039657.2	Tesmin	5.4	1.7	3.55	5.53	3	4.265
NM_001039658.2	Tesmin	5.6	7.3	6.45	4.47	0	2.235
NM_001039676.2	Slc39a2	4	6.13	5.065	5	5	5
NM_001039677.2	Slc30a2	16.04	0	8.02	0	0	0
NM_001039684.2	Mks1	4.62	5	4.81	6.97	5	5.985
NM_001039692.1	Arhgap12	352.66	207.4	280.03	0	363.8	181.9
NM_001039710.1	Coq10b	2502	1955.09	2228.55	2373	2141	2257
NM_001039723.2	Tmem120b	153.95	106.28	130.115	114.28	215.62	164.95
NM_001039824.2	Fdx1l	1079	927	1003	937	1002	969.5
NM_001039878.2	Strn4	3200.52	3495.85	3348.18	3283.3	3518.09	3400.7
NM_001039934.1	Map2	1994.64	1830.28	1912.46	2086.35	1775.84	1931.1
NM_001039939.1	Asxl1	2677.53	1998.04	2337.78	1439.23	2380.81	1910.02
NM_001039951.2	Zfp606	27.52	26.56	27.04	7.92	13.21	10.565
NM_001039959.2	Ahnak	199.36	231.86	215.61	387	307.45	347.225
NM_001039965.1	Zfp869	2247.75	1801.06	2024.4	1488.21	1623.56	1555.88
NM_001040026.1	Sco1	434.4	432.24	433.32	451.07	529.97	490.52
NM_001040072.1	Nynrin	31	57	44	22	23	22.5
NM_001040085.2	Sytl2	10.86	0	5.43	0	0	0
NM_001040087.2	Sytl2	0	0.45	0.225	0	0	0
NM_001040088.2	Sytl2	0	0	0	0	0	0
NM_001040106.2	Aak1	98.56	30.36	64.46	0.57	33.62	17.095
NM_001040111.1	Arap1	549.72	529.82	539.77	604.45	597.35	600.9
NM_001040112.1	Arap1	111.49	79.56	95.525	0	0	0
NM_001040130.3	Tmem141	146.46	245.09	195.775	190.51	169.4	179.955
NM_001040131.2	Eif4g2	8928.21	8827.22	8877.72	10046.4	11347.1	10696.8
NM_001040137.2	Pdzd9	4.88	3.36	4.12	0	0	0
NM_001040187.1	Ddx17	6895.99	5854.22	6375.1	4943.06	6070.36	5506.71
NM_001040395.4	Nadk2	327.67	326.18	326.925	214.36	191.71	203.035
NM_001040396.2	Selenot	6300	4971	5635.5	5123	5802	5462.5
NM_001040397.4	Filip1l	0	0	0	0	0	0
NM_001040398.2	Setd1b	2466.09	2286.74	2376.41	1766.82	1973.83	1870.33
NM_001040399.1	Larp1b	508.37	435.31	471.84	1200.11	1236.69	1218.4
NM_001040400.2	Tet2	2358.67	1489.43	1924.05	1485.88	683.84	1084.86
NM_001040403.1	Flot2	2286.77	2307.72	2297.24	1983.54	1674	1828.77
NM_001040434.2	Rtl9	18.74	3.71	11.225	0	7.85	3.925
NM_001040435.3	Tacc3	318.94	360.47	339.705	188.22	180.51	184.365
NM_001040459.2	Shroom4	812.89	369.66	591.275	296.01	206.26	251.135
NM_001040461.2	Fbxw7as1	1	0	0.5	2	0	1
NM_001040631.2	C1qtnf5	5.18	0	2.59	7.09	11.12	9.105
NM_001040632.2	C1qtnf5	0	16.01	8.005	0	0	0
NM_001040654.1	Cdkn2a	0	0	0	0	0	0
NM_001040669.1	Gm5169	0	0	0	0	0	0
NM_001040682.1	Clmn	11759.8	9550.99	10655.4	7952.08	8071.69	8011.89
NM_001040683.2	Med15	96.89	459.55	278.22	206.58	0	103.29
NM_001040684.1	Hsd3b7	116.1	78.93	97.515	0	0	0
NM_001040686.1	Zfp692	170.22	200.46	185.34	319.85	165.9	242.875
NM_001040689.1	Rspo4	0	0	0	0	0	0
NM_001040690.2	Rap1gds1	1615.42	926.08	1270.75	1534.28	2542.15	2038.21
NM_001040691.1	Ung	16.69	10.95	13.82	14.84	39.51	27.175
NM_001040695.1	Uevld	809.24	574.11	691.675	511.44	393.23	452.335
NM_001040699.1	Mtmr7	0	0	0	12.7	7.52	10.11
NM_001042407.1	Pex10	271	344	307.5	276	311	293.5
NM_001042408.1	Txnl4a	0	42.49	21.245	24.91	0	12.455
NM_001042411.1	P3h1	90.58	472.72	281.65	278.92	222.6	250.76
NM_001042421.1	Kntc1	151.15	67.82	109.485	35.6	44.88	40.24
NM_001042438.2	Zhx1	639.35	337.05	488.2	385.74	276.95	331.345
NM_001042451.2	Snca	4	0	2	0	0	0
NM_001042484.1	Golga7	4410.11	4737.89	4574	4578.39	4779.61	4679
NM_001042485.1	Tmem183a	287.27	260.54	273.905	302.03	494.92	398.475
NM_001042487.1	Dlgap4	1297.72	1245.16	1271.44	1233.43	1232.24	1232.84
NM_001042488.2	Dlgap4	619.72	807.73	713.725	906.78	840.14	873.46
NM_001042489.2	Hvcn1	7.98	0	3.99	0	0	0
NM_001042491.2	Anapc5	4720	5278.95	4999.48	3775.03	3154.62	3464.82
NM_001042499.1	Rabl3	639.68	582.38	611.03	459.32	440.56	449.94
NM_001042501.1	Fam133b	2487	2438	2462.5	2335	2122	2228.5
NM_001042502.2	Pitx2	2.79	1.44	2.115	0	1.42	0.71
NM_001042503.2	Trim71	2	2	2	0	0	0
NM_001042513.1	Txnrd1	2632.56	2253.11	2442.84	3068.95	3580.26	3324.61
NM_001042514.1	Txnrd1	166.43	228.79	197.61	124.68	169.8	147.24
NM_001042523.1	Txnrd1	27.45	72.16	49.805	60.96	36.25	48.605
NM_001042527.2	Blm	353.04	281.45	317.245	166.28	178	172.14
NM_001042528.2	Cacna1b	0	0	0	0	0	0
NM_001042534.3	Capg	2035.96	2367.92	2201.94	1926.41	1839.51	1882.96
NM_001042541.1	Akap1	1856.58	1620.98	1738.78	2245.26	2317.02	2281.14
NM_001042556.1	Rpf2	29.73	19	24.365	24.53	31.41	27.97
NM_001042557.2	Map2k7	3.28	70.36	36.82	26.23	10.13	18.18
NM_001042558.1	Apaf1	303.03	250.82	276.925	0	140.54	70.27
NM_001042564.1	Cd27	15.73	20.63	18.18	13.19	3.19	8.19
NM_001042565.3	Wsb1	357.64	252.89	305.265	214.96	65.88	140.42
NM_001042580.1	Cd63	17.16	15.13	16.145	20.75	0	10.375
NM_001042591.1	Arrdc3	2082.23	1619.81	1851.02	2649.39	2268.53	2458.96
NM_001042592.2	Arrdc4	2642.23	2440.32	2541.28	2854.95	3108.69	2981.82
NM_001042593.1	Hbs1l	159.7	306.12	232.91	153.92	165	159.46
NM_001042605.1	Cd74	0	0	0	1.95	2.67	2.31
NM_001042606.2	Sstr2	18.59	7.7	13.145	0	7.84	3.92
NM_001042607.1	Ryk	1972.3	2052.53	2012.41	1636.12	2013.94	1825.03
NM_001042613.1	Selenop	217.48	360.74	289.11	41.11	167.15	104.13
NM_001042614.1	Selenop	51.13	18.4	34.765	0	17.21	8.605
NM_001042615.2	Htra3	1.37	4.7	3.035	1.2	1.29	1.245
NM_001042620.2	Dhx15	95.43	25.9	60.665	32.73	8.1	20.415
NM_001042623.2	Phc1	571.3	539.65	555.475	501.22	287.71	394.465
NM_001042634.2	Clk1	7664	7077	7370.5	5990	4764	5377
NM_001042649.1	Dcun1d2	142.03	139.27	140.65	152.52	16.06	84.29
NM_001042650.1	Dcun1d2	956.71	664.15	810.43	1018.28	1082.64	1050.46
NM_001042651.1	Dcun1d2	51.45	115.13	83.29	73.67	95.42	84.545
NM_001042652.1	Nusap1	0	8.24	4.12	0	0	0
NM_001042653.1	Oip5	66	60	63	17.25	27	22.125
NM_001042655.1	Tbc1d17	835.73	1081.68	958.705	995.67	659.68	827.675
NM_001042659.1	Fzd5	135.83	82.13	108.98	132.93	248.55	190.74
NM_001042660.1	Smad7	315.59	153.72	234.655	147.68	182.22	164.95
NM_001042670.1	Mterf1b	122.49	103.96	113.225	95.07	82.67	88.87
NM_001042672.1	Gpcpd1	172.79	151.68	162.235	113.31	154.11	133.71
NM_001042673.2	Fancc	0	0	0	7.81	0	3.905
NM_001042674.2	Rbpms	195.47	227.13	211.3	319.27	222.62	270.945
NM_001042675.2	Rbpms	105.96	163.81	134.885	178.58	162.17	170.375
NM_001042707.2	Ilf3	271.46	332.67	302.065	112.37	130.82	121.595
NM_001042708.2	Ilf3	741.19	346.59	543.89	471.69	621.73	546.71
NM_001042709.2	Ilf3	342.56	568.12	455.34	440.05	532.27	486.16
NM_001042710.1	Prss57	2.04	3.85	2.945	2.02	0	1.01
NM_001042714.1	Ankdd1b	1.58	0	0.79	0	4.42	2.21
NM_001042715.3	Drc7	0	0	0	0	0	0
NM_001042719.2	Ddhd1	326.13	375.56	350.845	199.93	232.69	216.31
NM_001042725.1	Calcr	0	0	0	0	0	0
NM_001042726.3	Pcdh8	4	0	2	0	1	0.5
NM_001042727.2	Rarg	853.51	896.53	875.02	538.02	514.74	526.38
NM_001042752.1	Neo1	15563.8	17531.2	16547.5	9481.75	11286.1	10383.9
NM_001042767.3	Proc	0	0	0	0	0	0
NM_001042779.2	Sema3b	30.51	42.84	36.675	7.4	7.55	7.475
NM_001043228.1	Dntt	0	0	0	0	0	0
NM_001043335.1	Eml1	202.88	181.4	192.14	85.5	203.13	144.315
NM_001043336.2	Eml1	239.04	493.21	366.125	414.96	474.87	444.915
NM_001043354.2	Rorb	153	119	136	34.57	100	67.285
NM_001043355.2	Map6	1418.16	1609.3	1513.73	1249.23	1304.2	1276.71
NM_001044371.2	Rad17	1015.49	969.39	992.44	1042.14	1125.56	1083.85
NM_001044380.1	Hhipl1	4	5	4.5	7	48	27.5
NM_001044383.2	Ubtf	0	90.42	45.21	0	38.5	19.25
NM_001044384.1	Timp1	413.98	507.48	460.73	100.02	99.15	99.585
NM_001044386.1	Zfx	244.67	398.27	321.47	0	271.24	135.62
NM_001044389.2	Clpx	199.32	120.78	160.05	179.92	105.25	142.585
NM_001044697.2	Zfp2	0	19.17	9.585	0	0	0
NM_001044698.2	Zfp2	143.71	154.66	149.185	93.1	95.26	94.18
NM_001044700.2	Zfp2	69.5	2.84	36.17	0	51.07	25.535
NM_001044703.2	Zscan21	878.27	1227.66	1052.96	892.14	535.97	714.055
NM_001044704.2	Zscan21	61.89	60.37	61.13	29.42	102.83	66.125
NM_001044705.2	Zscan21	257.9	159.05	208.475	195.41	174.43	184.92
NM_001044718.2	Zfp41	239.43	279.35	259.39	164.6	151.09	157.845
NM_001044719.2	D17Wsu92e	947.57	1285.41	1116.49	1004.96	1149.78	1077.37
NM_001044720.1	Abcc9	0	0	0	1.41	1.98	1.695
NM_001044740.2	Slc7a2	108.91	121.06	114.985	9.71	0	4.855
NM_001044741.2	Cacnb3	1163.16	1400.9	1282.03	1482.86	980.43	1231.64
NM_001044744.1	Gcdh	477.2	559.19	518.195	618.34	601.87	610.105
NM_001044747.2	Zfp68	1349.93	926.16	1138.05	907.36	599.92	753.64
NM_001044751.1	Hsd11b1	23.26	0	11.63	70.45	29.23	49.84
NM_001045482.2	Rbak	1164.37	717.83	941.1	693.68	419.53	556.605
NM_001045483.1	Mapk1ip1	497.65	678.75	588.2	513.46	516.03	514.745
NM_001045484.2	Mef2b	35.92	66.69	51.305	36.42	31.71	34.065
NM_001045486.2	Zfp180	718.6	778.95	748.775	498.16	676.76	587.46
NM_001045489.1	Mfge8	17986.4	25911	21948.7	17879.9	13747.9	15813.9
NM_001045513.3	Raph1	6115.22	4546.25	5330.73	3146.69	4746.66	3946.68
NM_001045515.1	Synj1	7.06	65.54	36.3	0	0	0
NM_001045516.2	Proca1	0	0	0	0	0	0
NM_001045518.1	Fam83b	575.43	345.63	460.53	153.29	382.51	267.9
NM_001045520.3	Clint1	6496.6	6549.71	6523.15	5593.41	6153.94	5873.68
NM_001045521.1	Prss38	1	3.12	2.06	3.84	0	1.92
NM_001045523.1	Bahd1	794.78	968.56	881.67	923.94	895.48	909.71
NM_001045524.1	Cep126	17.68	34.46	26.07	27.17	54.85	41.01
NM_001045527.1	Hsf5	9	9	9	0	0	0
NM_001045528.1	Fkbp15	2614.55	3004.08	2809.32	2043.22	2199.36	2121.29
NM_001045529.3	Morc3	1709.89	1306.03	1507.96	1355.59	1090.98	1223.29
NM_001045530.2	Ccnjl	2	0	1	38	45	41.5
NM_001045531.1	Spata22	0	2	1	0	0	0
NM_001045533.1	2026-03-04	2	1	1.5	2	1	1.5
NM_001045536.2	Zzef1	179.67	0	89.835	158.52	180.64	169.58
NM_001045540.2	Gm12185	33.18	21.35	27.265	11.9	6.75	9.325
NM_001045542.1	Gm12253	1	0	0.5	0	0	0
NM_001045543.2	Heatr9	0	0	0	1	0	0.5
NM_001045553.1	Zfp868	1775.6	860.31	1317.95	7.81	952.57	480.19
NM_001045554.1	Wfdc15b	8.89	0	4.445	3.68	10.55	7.115
NM_001045555.2	Tulp2	0	4	2	0	0	0
NM_001045558.1	Pick1	1205.01	1386.93	1295.97	1223.33	1190.02	1206.67
NM_001045559.1	Zfp952	291.86	218.31	255.085	234.93	213.38	224.155
NM_001045807.1	Rbm15	205.7	184.9	195.3	279.4	278.45	278.925
NM_001045863.1	Nelfe	147.02	151.11	149.065	207.78	196.56	202.17
NM_001045864.1	Nelfe	60.31	37.61	48.96	48.51	65.87	57.19
NM_001045959.1	Mink1	6485.61	6684.04	6584.82	4737.79	4669.93	4703.86
NM_001045964.1	Mink1	507.7	517.11	512.405	491.45	558.21	524.83
NM_001046637.1	Snrpa	658.98	768.3	713.64	618.12	585.43	601.775
NM_001047159.2	Net1	1851.82	1460.35	1656.09	1796.3	1646.58	1721.44
NM_001047433.2	Dph3	69.77	85.54	77.655	70.41	65.55	67.98
NM_001047435.2	Pard6a	68.16	95.65	81.905	95.09	110.27	102.68
NM_001047436.2	Pard6a	91.89	81.78	86.835	99.05	90.86	94.955
NM_001047604.2	Ttc21b	945.28	762.16	853.72	729.96	660.04	695
NM_001048005.1	1110017D15Rik	0	3.59	1.795	4.4	1.62	3.01
NM_001048008.2	Agtpbp1	3.78	6.18	4.98	0	3.7	1.85
NM_001048054.2	Dusp16	31.5	18.68	25.09	0	0	0
NM_001048057.1	Rpl38	2133.02	2119.23	2126.12	2875.03	2464.4	2669.72
NM_001048058.1	Rpl38	0	0	0	0	0	0
NM_001048060.2	Idnk	304.8	295.6	300.2	343.12	243.58	293.35
NM_001048061.1	Hnrnpab	7065.55	7408.36	7236.95	7104.9	7861.99	7483.44
NM_001048142.1	Bdnf	15	11	13	1	0	0.5
NM_001048143.2	Mon1b	641.49	629.21	635.35	591.79	639.08	615.435
NM_001048146.2	Azi2	91.2	78.45	84.825	70.66	76.38	73.52
NM_001048148.1	Zgpat	1640.77	1577.74	1609.26	1126.63	1335.51	1231.07
NM_001048167.1	Map6	120.05	92.09	106.07	69.68	78.54	74.11
NM_001048168.2	Nfyc	0	167.94	83.97	0	0	0
NM_001048175.2	Adam28	8.13	7.04	7.585	3.22	9.14	6.18
NM_001048176.1	Cerkl	0	1	0.5	0	0	0
NM_001048177.2	Jak2	0	40.07	20.035	0	3.87	1.935
NM_001048178.2	Ghr	683.58	943.09	813.335	586.41	706.33	646.37
NM_001048192.2	Agbl5	209.52	212.49	211.005	126.12	92.99	109.555
NM_001048204.1	Zfp455	159	121	140	75	78.74	76.87
NM_001048208.1	Med14	2505.32	1731.32	2118.32	1618.91	1763.87	1691.39
NM_001048227.1	Dbndd2	181.64	158.52	170.08	176.5	124.6	150.55
NM_001048228.1	Dbndd2	445.63	584.91	515.27	257.04	172.04	214.54
NM_001048229.1	Dbndd2	398.18	439.23	418.705	187.2	74.46	130.83
NM_001048250.2	Smim15	1126.28	921.59	1023.93	1030.39	1069.95	1050.17
NM_001048267.1	Tnpo1	6.57	0	3.285	3.82	0	1.91
NM_001076676.2	Usp33	21.58	0	10.79	81.52	24.65	53.085
NM_001076681.2	Lyrm9	209	217	213	359	382	370.5
NM_001076789.1	Cbx5	2749.48	2945.2	2847.34	2108.77	1822.65	1965.71
NM_001076791.2	Zfp874b	349.67	272.26	310.965	223.04	216.83	219.935
NM_001077184.1	Bsg	27737.8	36334.4	32036.1	39796.9	29815.6	34806.2
NM_001077192.2	Abi1	112.83	186.93	149.88	125.1	184.63	154.865
NM_001077193.2	Abi1	142.19	116.11	129.15	248.51	0	124.255
NM_001077237.1	Odr4	75.79	69.42	72.605	129.9	74.51	102.205
NM_001077264.1	Ap2a1	4018.74	4423.31	4221.02	3512.86	3576.05	3544.45
NM_001077265.2	Hnrnpd	979.83	1336.29	1158.06	674.75	974.82	824.785
NM_001077266.2	Hnrnpd	1115.88	1143.65	1129.77	841.47	883.45	862.46
NM_001077267.2	Hnrnpd	661.79	662.41	662.1	513.38	509.03	511.205
NM_001077353.2	Gsta3	37.67	13.27	25.47	7.76	0	3.88
NM_001077354.2	Nexmif	0	0	0	0	0	0
NM_001077360.1	Git2	231.48	72.89	152.185	422.37	0	211.185
NM_001077362.2	Fhl1	14.57	0	7.285	0	22.53	11.265
NM_001077363.2	Ptbp1	7982.74	8482.4	8232.57	8085.6	8895.17	8490.39
NM_001077364.1	Tsc22d3	0.1	82.48	41.29	298.73	373.44	336.085
NM_001077403.1	Nrp2	709.49	697.96	703.725	214.48	388.99	301.735
NM_001077404.1	Nrp2	4462.19	4112.24	4287.22	1760.81	1854.44	1807.62
NM_001077405.1	Nrp2	1029.2	861.21	945.205	627.78	477.31	552.545
NM_001077406.1	Nrp2	352.31	439.22	395.765	33.73	65.56	49.645
NM_001077407.1	Nrp2	2251.29	1944.7	2097.99	629.61	902.85	766.23
NM_001077411.2	Gba	1633.01	1964.83	1798.92	1329.74	1168.49	1249.12
NM_001077424.2	A4gnt	0	0	0	0	0	0
NM_001077495.2	Pik3r1	3850.57	2716.46	3283.51	9736.63	10437	10086.8
NM_001077496.1	Evi2b	15	0	7.5	0	0	0
NM_001077508.1	Tnfrsf9	0	0	0	0	1	0.5
NM_001077509.1	Tnfrsf9	11	13	12	8	0	4
NM_001077510.4	Gnas	7045.04	7262.4	7153.72	12279.7	13245	12762.4
NM_001077515.2	Slc1a2	19.88	31.35	25.615	98.54	110.56	104.55
NM_001077529.2	Nme2	2964.13	3412.24	3188.18	4978.37	4707.23	4842.8
NM_001077595.2	Shroom3	1499.09	1036.24	1267.66	1592.55	2163.84	1878.19
NM_001077596.2	Shroom3	54.81	35.77	45.29	17.76	0	8.88
NM_001077631.2	Ints14	1572.57	1587.6	1580.09	1433.12	1520.63	1476.88
NM_001077632.1	Nkx2-2	0	0	0	0	0	0
NM_001077633.1	Dcpp3	1.13	0	0.565	0	0	0
NM_001077636.1	Pigw	223.38	182.86	203.12	269.28	303.58	286.43
NM_001077638.2	Prmt2	237.22	508.54	372.88	222.84	238.1	230.47
NM_001077661.1	Urgcp	320.14	195.5	257.82	175.95	291.61	233.78
NM_001077684.1	Ccdc173	161.62	106.39	134.005	87.6	70.6	79.1
NM_001077687.1	Lrba	31.53	0	15.765	0	8.51	4.255
NM_001077688.1	Lrba	33.44	8.07	20.755	46.98	9.25	28.115
NM_001077696.1	Hdac5	1440.27	1290.74	1365.51	918.93	909.51	914.22
NM_001077698.1	Fmnl1	40.62	17.23	28.925	0	7	3.5
NM_001077705.2	Ptpn6	855	914.04	884.52	627.4	770.86	699.13
NM_001077707.1	Shprh	1666.39	1168.5	1417.44	985.37	1405.83	1195.6
NM_001077709.1	Slc39a7	1207.75	1439.28	1323.52	1217.07	910	1063.54
NM_001077712.2	Stag2	1348.22	1055.78	1202	994.5	857.95	926.225
NM_001077713.1	Sdhaf3	120	113	116.5	148	96	122
NM_001078167.2	Srsf1	1582.69	924.29	1253.49	726.76	307.03	516.895
NM_001078646.1	Henmt1	0	2	1	3	0	1.5
NM_001078649.1	Tmem134	1286.39	1410.68	1348.54	1449.1	1113	1281.05
NM_001079513.1	Zbtb33	1691.59	1373.35	1532.47	1522.08	1324.32	1423.2
NM_001079686.1	Syne1	933.61	698.61	816.11	391.46	754.19	572.825
NM_001079690.1	Slc12a1	0	0	0	0	0	0
NM_001079694.1	Srsf5	5962.31	6225.49	6093.9	4912.83	4259.42	4586.12
NM_001079814.1	Glyr1	4669.36	5318.97	4994.16	5005.33	4033.32	4519.32
NM_001079822.2	Tcf7l1	2081.73	2151.95	2116.84	1340.45	1295.95	1318.2
NM_001079824.1	Hnrnph3	7.61	0	3.805	0	0	0
NM_001079830.2	Trim33	1447.17	948.41	1197.79	903.07	945.86	924.465
NM_001079844.2	Gpc6	96.12	0	48.06	40.26	29.71	34.985
NM_001079847.2	Adgrg2	8649.76	7206.56	7928.16	4807.44	5975.28	5391.36
NM_001079848.2	Adgrg2	5628.62	5226	5427.31	3397.85	2533.38	2965.61
NM_001079849.2	Paip1	57.24	73.65	65.445	52.23	58.22	55.225
NM_001079857.2	Adgrg2	9270.88	8341.2	8806.04	6229.66	6565.21	6397.44
NM_001079865.2	Ces2f	1.59	0.7	1.145	0	4.55	2.275
NM_001079869.1	Hoxb3	316.46	174.73	245.595	109.4	98.44	103.92
NM_001079876.1	Gas2l3	278.76	173.76	226.26	45.88	41.2	43.54
NM_001079883.1	Bcl11b	1.04	18.53	9.785	0	0	0
NM_001079901.1	Repin1	409.05	152.3	280.675	163.6	222.6	193.1
NM_001079902.1	Repin1	0	152.63	76.315	321.17	110.24	215.705
NM_001079903.1	Repin1	83.92	275.71	179.815	106.3	186.54	146.42
NM_001079904.1	Repin1	176.32	54.44	115.38	150.35	303.49	226.92
NM_001079905.1	Repin1	81.89	41.74	61.815	0	0	0
NM_001079909.2	Fgfr1	8640.26	6986.21	7813.23	7025.01	5167.48	6096.24
NM_001079929.2	Ccdc154	0	0	0	2.3	2	2.15
NM_001079932.3	Trim72	0	9	4.5	4.68	3.72	4.2
NM_001080118.1	Med1	810.12	0	405.06	0	698.89	349.445
NM_001080127.1	Rnps1	891.51	903.75	897.63	726.45	709.44	717.945
NM_001080128.1	Rnps1	3044.29	3282.28	3163.28	4038.11	4171.46	4104.78
NM_001080129.2	Tmpo	2631.32	1946.55	2288.93	1834.67	1441.52	1638.1
NM_001080130.2	Tmpo	297.79	253.01	275.4	291.95	204.07	248.01
NM_001080131.2	Tmpo	74.41	117.53	95.97	110.49	78.75	94.62
NM_001080132.2	Tmpo	127.76	27.08	77.42	46.14	37.37	41.755
NM_001080158.1	Cenpm	33.03	34.22	33.625	3	0	1.5
NM_001080384.1	Clta	10028.6	10731.3	10380	8677.14	8251.09	8464.11
NM_001080386.1	Clta	657.15	647.93	652.54	602.49	425.22	513.855
NM_001080387.2	Srsf10	2596.73	2157.37	2377.05	2123.65	2246.94	2185.3
NM_001080388.2	Mark2	2777.7	2729.73	2753.72	2397.79	2890.21	2644
NM_001080390.2	Mark2	945.56	667.43	806.495	619.79	609.25	614.52
NM_001080548.1	Usp6nl	1376.56	945.27	1160.91	1065.73	1443.22	1254.47
NM_001080552.1	Gsg1	2	0	1	2	0	1
NM_001080557.1	Vamp1	254.91	208.79	231.85	189.7	77.73	133.715
NM_001080706.1	Btaf1	2870.26	1211.68	2040.97	1375.82	2555.94	1965.88
NM_001080710.2	Sdr16c6	1.33	1	1.165	1.85	0	0.925
NM_001080711.2	Pjvk	0	2	1	0	0	0
NM_001080712.1	Gm7534	0	0	0	0	0	0
NM_001080742.2	Vamp5	223.9	238.57	231.235	236.61	150.55	193.58
NM_001080743.1	Grk4	796.98	629.03	713.005	624.08	379.84	501.96
NM_001080746.2	Gtf2i	1472.19	1496.43	1484.31	746.83	1005.77	876.3
NM_001080747.2	Gtf2i	1270.4	981.13	1125.77	1085.25	915.49	1000.37
NM_001080748.2	Gtf2i	2881.67	2619.62	2750.64	2099.05	2112.71	2105.88
NM_001080749.2	Gtf2i	2429.46	2456.15	2442.8	1967.84	2004.83	1986.34
NM_001080754.1	Ambra1	1546.3	1542.23	1544.27	1032.26	1061.15	1046.7
NM_001080755.2	Zzz3	658.51	835.87	747.19	484.76	481.39	483.075
NM_001080769.1	Uhrf1bp1	2158	1936	2047	1873	2432	2152.5
NM_001080773.2	Pdpk1	8.97	0	4.485	0	0	0
NM_001080774.1	Myo1c	47.62	38	42.81	51.38	31.49	41.435
NM_001080775.1	Myo1c	1386.56	1102.89	1244.72	2058.27	1683.83	1871.05
NM_001080776.1	Gm1123	7	6	6.5	10	3	6.5
NM_001080780.1	Ret	99.08	140.77	119.925	64	50.68	57.34
NM_001080781.2	1700029H14Rik	5	0	2.5	0	0	0
NM_001080794.2	G3bp2	86.91	6.22	46.565	1.54	4.02	2.78
NM_001080795.2	G3bp2	4376.53	4512.88	4444.7	4824.93	5220.98	5022.95
NM_001080796.2	G3bp2	313.08	293.78	303.43	43.18	102.25	72.715
NM_001080797.2	G3bp2	30.73	40.97	35.85	0	65.4	32.7
NM_001080798.2	Aff1	1265.43	1022.63	1144.03	1126.42	834.12	980.27
NM_001080812.1	Cib3	67	73.12	70.06	15.55	31	23.275
NM_001080813.2	Rab11fip1	1568.36	1382.62	1475.49	1263.47	1496.13	1379.8
NM_001080814.1	Fat3	1	0	0.5	0	0	0
NM_001080815.1	Gipr	0	0	0	0	0	0
NM_001080817.1	Prdm10	3.66	0	1.83	2.61	0	1.305
NM_001080818.2	Cdc14a	234.51	226.05	230.28	230.16	214.93	222.545
NM_001080819.1	Arid1a	2490.92	2536.99	2513.95	2056.02	1919.06	1987.54
NM_001080820.2	Cass4	0	0	0	0	5	2.5
NM_001080924.2	Znrf3	190.88	178.61	184.745	293.36	257.54	275.45
NM_001080925.1	Rapgefl1	1748.43	1742.61	1745.52	766.04	646.31	706.175
NM_001080926.1	Lrp8	0	0	0	0	0	0
NM_001080927.2	Rbpj	0	401.76	200.88	681.32	399.94	540.63
NM_001080929.1	Cdr2l	573	469.82	521.41	565.46	424.78	495.12
NM_001080930.1	Atxn1l	2008.5	1272.33	1640.41	1843.42	1764.51	1803.96
NM_001080931.1	Med13	7680	6511	7095.5	5406	6449	5927.5
NM_001080932.2	Foxk2	4784.81	3656.72	4220.77	3645.72	3158.4	3402.06
NM_001080934.1	Slc16a5	38.07	34.2	36.135	41.41	43.54	42.475
NM_001080935.1	B230217C12Rik	7	0	3.5	5	2	3.5
NM_001080940.1	Angptl8	0	1	0.5	0	0	0
NM_001080941.1	Zfp429	93.38	76.45	84.915	73.09	45.6	59.345
NM_001080942.2	Bsph2	0	0	0	0	0	0
NM_001080943.2	Zdhhc22	0	0	0	0	0	0
NM_001080944.3	Atp8b4	6	12	9	3.61	1.78	2.695
NM_001080949.2	Ttc5	1067.76	1150.06	1108.91	920.95	789.36	855.155
NM_001080964.1	Sp2	953.57	979.98	966.775	905.21	956.48	930.845
NM_001080965.1	Aurkc	2	8	5	1	6	3.5
NM_001080967.4	Tmsb15b2	0	0	0	0	1.71	0.855
NM_001080968.1	Golga2	3315.51	2733.86	3024.68	2723.84	3197.25	2960.55
NM_001080969.3	Thg1l	284.33	258.42	271.375	227.5	217.38	222.44
NM_001080971.2	Tubb1	1	0	0.5	0	0	0
NM_001080974.2	Sri	2683.95	2904.48	2794.22	2369.77	2479.71	2424.74
NM_001080977.1	Rsbn1l	1713.63	1268.23	1490.93	1187.5	1177.2	1182.35
NM_001080979.1	Tead4	103.1	149.63	126.365	266.93	235.14	251.035
NM_001080981.1	Ddx23	1878.02	1811.08	1844.55	1497.77	1956.77	1727.27
NM_001080999.2	Trmt2a	78.71	46.95	62.83	90.27	113.78	102.025
NM_001081000.2	Trmt2a	115.26	51.42	83.34	65.25	68.58	66.915
NM_001081001.2	Brca2	49.63	0	24.815	86.48	55	70.74
NM_001081007.1	Zfp382	11.89	0	5.945	0	2.95	1.475
NM_001081009.1	Parp8	1079.86	1098.77	1089.32	639.38	722.7	681.04
NM_001081011.2	Srgap2	137.11	105	121.055	145.81	67.18	106.495
NM_001081012.1	Ccdc171	16.06	6.05	11.055	9.25	13.26	11.255
NM_001081013.1	Rlf	11.79	0	5.895	11.55	0	5.775
NM_001081016.1	Zc3h7b	2230.91	1680.51	1955.71	1141.22	1828.95	1485.09
NM_001081019.1	Gm12657	774.48	929.94	852.21	725.73	507.45	616.59
NM_001081020.2	Adamts6	36.89	23.93	30.41	11.66	33.23	22.445
NM_001081021.1	Zfp780b	484.68	401.27	442.975	279.83	271.18	275.505
NM_001081022.1	D430042O09Rik	458.85	1229.97	844.41	784.34	586.95	685.645
NM_001081028.1	Sipa1l3	1497.81	1494.08	1495.94	1794.3	1706.27	1750.29
NM_001081029.1	Tmem243	221.24	268	244.62	276	218	247
NM_001081030.2	Sbf1	579.54	643.6	611.57	1159.9	1009.68	1084.79
NM_001081032.2	Gm8909	0	0	0	0	23.55	11.775
NM_001081034.1	Fbxo11	3967.02	3624.53	3795.78	3234.05	3410.52	3322.28
NM_001081037.2	Srgap1	371.62	373.97	372.795	454.1	363.51	408.805
NM_001081038.2	Btbd16	9.02	8	8.51	7.38	9	8.19
NM_001081039.1	Dock9	521.3	258.92	390.11	452.42	354.73	403.575
NM_001081040.1	Coq10a	19.23	20.04	19.635	0	20.58	10.29
NM_001081041.1	Vps51	1915	2175	2045	1522	1468	1495
NM_001081043.1	Ptpn23	3286.27	3081.48	3183.88	1574.65	2263.51	1919.08
NM_001081044.2	Mylk2	5.68	7	6.34	2.86	0	1.43
NM_001081045.1	Kansl1	23.54	0	11.77	24.24	13.69	18.965
NM_001081047.1	Cnksr1	1169.02	1256.97	1212.99	820.39	707.73	764.06
NM_001081048.2	Slc25a18	0	0	0	0	0.04	0.02
NM_001081049.1	Kmt2a	7888.94	6139.36	7014.15	4516.48	4715.72	4616.1
NM_001081050.2	Pard3b	66.04	22.04	44.04	22.07	0	11.035
NM_001081051.2	D130043K22Rik	1	2	1.5	4	2	3
NM_001081052.2	Nhs	0	0	0	5.1	0	2.55
NM_001081054.2	Qrsl1	689.3	706.77	698.035	620.06	587.77	603.915
NM_001081055.1	Trappc10	5347	4811	5079	6262	6522	6392
NM_001081056.1	Xpot	2683.37	3444.29	3063.83	3801.99	5497.73	4649.86
NM_001081057.2	Tecpr2	0	0	0	0	123.93	61.965
NM_001081058.2	Cdk13	878.43	447.96	663.195	212.86	727.26	470.06
NM_001081059.3	Mcur1	1190.38	1021.36	1105.87	1121.87	1101.82	1111.85
NM_001081060.1	Slc9a3	0.08	0	0.04	0	0	0
NM_001081061.1	Bdp1	0	488.65	244.325	570.67	160.5	365.585
NM_001081062.1	Ccno	48	43	45.5	12	17	14.5
NM_001081064.1	Pdzd2	98.48	79.35	88.915	58.01	49.35	53.68
NM_001081065.1	Zfp707	10.65	13.47	12.06	10.77	0	5.385
NM_001081066.1	Dennd3	562.66	473.66	518.16	312.36	324.41	318.385
NM_001081067.1	A1bg	2	1	1.5	0	0	0
NM_001081068.1	Ltn1	2482.53	1950.42	2216.47	1828.82	2453.55	2141.18
NM_001081069.1	Rgs11	48.46	110.99	79.725	154.11	108.18	131.145
NM_001081070.1	Pdia2	0	6	3	2	9	5.5
NM_001081071.2	Lclat1	57.76	209.65	133.705	205.53	288.96	247.245
NM_001081072.1	Slc27a6	34	48	41	38	68	53
NM_001081073.1	Cep76	348.2	279.42	313.81	347.22	346.37	346.795
NM_001081075.1	Fra10ac1	375.75	392.74	384.245	303.49	341.03	322.26
NM_001081077.1	Cwf19l1	63.52	52.95	58.235	73.79	75.23	74.51
NM_001081078.2	Lct	2	1	1.5	0	0	0
NM_001081079.1	Ogfrl1	571.64	484.11	527.875	716.23	702.25	709.24
NM_001081080.1	Phf3	883.3	0.12	441.71	937.1	0	468.55
NM_001081081.2	Gls	18.63	0	9.315	0	0	0
NM_001081082.2	Alpi	0	0	0	0	2	1
NM_001081084.2	Cubn	27	29	28	14	18	16
NM_001081085.2	Sapcd2	0	39	19.5	0	7	3.5
NM_001081086.1	Ppig	842.06	703.84	772.95	667.95	847.31	757.63
NM_001081087.1	Klhl41	28.86	26.82	27.84	24.93	12.77	18.85
NM_001081088.1	Lrp2	1	0	0.5	2	5	3.5
NM_001081090.1	Esf1	2133.38	1862	1997.69	1847.71	2341	2094.36
NM_001081091.1	Cep152	0	0	0	18.6	0	9.3
NM_001081092.1	Taf4	131.31	92.83	112.07	128.44	125.62	127.03
NM_001081093.2	Arfip1	2061.29	2020.62	2040.95	1845.42	2028.6	1937.01
NM_001081094.1	Znhit6	75.09	51.32	63.205	34.31	28.37	31.34
NM_001081097.2	Grik3	0	0	0	0	0	0
NM_001081098.1	Zfp362	2013	2700	2356.5	1307	1529	1418
NM_001081099.1	Aunip	20	17	18.5	7	3	5
NM_001081100.1	Morn1	74	24.4	49.2	97.54	97.28	97.41
NM_001081101.2	Uvssa	578.84	292.93	435.885	110.54	474.03	292.285
NM_001081102.2	Nsd2	426.87	280.53	353.7	599.05	559.12	579.085
NM_001081103.2	Stim2	630.77	623.18	626.975	468.23	659.15	563.69
NM_001081105.1	Rhoh	0	0	0	1	0	0.5
NM_001081106.1	Cytl1	69	248	158.5	54	65	59.5
NM_001081107.1	Helq	468.43	397.74	433.085	368.97	428.29	398.63
NM_001081108.2	Lamtor4	1377	1610	1493.5	1425	1119	1272
NM_001081109.1	Lmtk2	2849.84	2148.75	2499.3	3464.59	3330.98	3397.78
NM_001081111.2	Tmf1	4178	3492	3835	3719	4300	4009.5
NM_001081112.1	Ankrd26	140.01	90.68	115.345	33.62	119.06	76.34
NM_001081113.1	Ipo8	635.34	328.35	481.845	661.39	524.13	592.76
NM_001081114.1	Clip3	12	0	6	4	11	7.5
NM_001081115.1	Nccrp1	2	0	1	9	2	5.5
NM_001081116.1	Arhgef17	7994	7784	7889	4848	5331	5089.5
NM_001081117.2	Mki67	158.8	22.88	90.84	44.73	41.97	43.35
NM_001081118.1	Phrf1	2878.2	2786.76	2832.48	2243.31	2515.58	2379.45
NM_001081119.1	Abhd13	2713.92	2479.01	2596.47	2697.02	2847.54	2772.28
NM_001081120.1	Fam89a	156	202	179	121	137	129
NM_001081122.1	Cep63	0	0	0	15.64	0	7.82
NM_001081125.1	Gli2	80.98	61.99	71.485	0	0	0
NM_001081127.1	Adamts14	54	50	52	19	12	15.5
NM_001081128.3	Mtr	204.4	186.36	195.38	45.68	208.1	126.89
NM_001081130.1	Ogdhl	0	10	5	4	0	2
NM_001081132.1	Upf2	1853.76	1581.43	1717.6	1032.75	1429.08	1230.91
NM_001081133.2	Kif16b	2361.15	2014.55	2187.85	2166.23	2676.21	2421.22
NM_001081137.1	Sis	1	0	0.5	0	0	0
NM_001081139.1	Ankrd35	26.45	35.39	30.92	80.81	76.71	78.76
NM_001081141.1	Gabbr2	1	0	0.5	0	0	0
NM_001081142.1	Kcnq4	6.72	0	3.36	0	0	0
NM_001081143.1	Gnat3	0	0	0	0	1	0.5
NM_001081144.2	Zfp518b	0	0	0	0	0	0
NM_001081145.1	Tigd2	1239	1061	1150	1480	1688	1584
NM_001081147.1	Oxtr	26.29	77.66	51.975	14.31	20.3	17.305
NM_001081148.1	Cyp2b23	2	4	3	8	6	7
NM_001081149.1	Kat6a	7333.28	4140.08	5736.68	2889.97	5360	4124.98
NM_001081150.1	Lonrf1	2162	2574	2368	735	815	775
NM_001081151.1	Gan	207	121	164	82	156	119
NM_001081152.1	Npat	501.03	411.71	456.37	424.59	422.34	423.465
NM_001081153.1	Unc13c	0	1	0.5	3	0	1.5
NM_001081154.2	Marf1	4287.16	3772.59	4029.88	2984.97	3005.46	2995.22
NM_001081155.2	Rap1gap	232.76	427.69	330.225	0	123.23	61.615
NM_001081156.2	Trnp1	33.8	56	44.9	51	39	45
NM_001081157.1	Lmod3	1	0	0.5	0	0	0
NM_001081158.2	Cluh	6670.6	5145.04	5907.82	5820.72	7553.4	6687.06
NM_001081160.1	Mdga1	1.97	8.34	5.155	0	5	2.5
NM_001081161.1	Fam171a1	18.07	0	9.035	0	0	0
NM_001081162.1	Slc4a11	37	0	18.5	53	69	61
NM_001081163.1	Chsy1	1054.62	1344.49	1199.56	430.96	519.69	475.325
NM_001081164.1	Otud4	1599.89	962.94	1281.41	1861.59	1454.77	1658.18
NM_001081165.1	Calhm4	6	6	6	2	0	1
NM_001081166.2	Phf21b	277.52	262.44	269.98	121.45	97.64	109.545
NM_001081167.1	B3gnt6	4	2	3	5	2	3.5
NM_001081168.1	Sap30l	821	680.51	750.755	965.21	953.56	959.385
NM_001081169.1	Aspg	43.59	42.39	42.99	137.85	78.97	108.41
NM_001081170.1	Pacs2	2521.32	2258.63	2389.97	1650.81	1918.97	1784.89
NM_001081171.2	Lama5	8164.25	7981.33	8072.79	8185.34	8187.23	8186.28
NM_001081173.1	Lrch2	10.42	2.48	6.45	3.06	0	1.53
NM_001081174.2	Rsg1	13.28	12.23	12.755	19	11	15
NM_001081175.1	Itpkb	2511.13	1478.71	1994.92	866.92	890.6	878.76
NM_001081176.1	Polr3g	392	385	388.5	437	382	409.5
NM_001081178.1	Adgrf5	0	0	0	9.69	2.94	6.315
NM_001081179.1	Heatr5b	2574	2412	2493	1990	2087	2038.5
NM_001081180.1	Spink5	62328.3	61955.8	62142.1	20509.1	29098.4	24803.7
NM_001081181.2	Maip1	847	809	828	892	813	852.5
NM_001081182.2	Atp8b2	2022.08	1836.23	1929.15	659.09	632.63	645.86
NM_001081183.1	Virma	1097.59	1025.19	1061.39	724.07	782.11	753.09
NM_001081184.1	Focad	1061.99	977	1019.5	927.05	1038.88	982.965
NM_001081185.1	Flnc	33	30.39	31.695	54	93	73.5
NM_001081187.3	Htra4	5	2	3.5	0	3	1.5
NM_001081188.1	Exosc7	440.42	508.51	474.465	523.37	545.75	534.56
NM_001081189.1	Uprt	212	178	195	162	390	276
NM_001081191.1	Eml5	35.75	12.83	24.29	19.66	19.53	19.595
NM_001081192.1	Hcn4	1	0	0.5	0	0	0
NM_001081193.2	Lemd3	1825.91	1584.2	1705.06	1414.24	1559.02	1486.63
NM_001081194.2	Kcnh4	0	0	0	0	0	0
NM_001081195.1	Arid4a	559.1	370.07	464.585	375.09	355.53	365.31
NM_001081196.1	Hnrnpul2	6308.02	6495.82	6401.92	4972.55	5232.28	5102.41
NM_001081198.1	Tmem182	0	0	0	0	0.46	0.23
NM_001081199.1	Mamdc4	16.83	4.22	10.525	11.56	37.24	24.4
NM_001081200.1	Crnn	1	4	2.5	1	0	0.5
NM_001081201.1	Dpy19l4	643.66	334.48	489.07	434.73	639.9	537.315
NM_001081202.1	L1td1	8	0	4	3	0	1.5
NM_001081203.1	Sbno1	5116.75	5220.73	5168.74	4844.5	4221.78	4533.14
NM_001081204.1	B3glct	2061.91	2036.04	2048.97	1489.25	1571.38	1530.32
NM_001081205.1	Nipal1	21	16	18.5	7	6	6.5
NM_001081206.1	Dgki	1.91	1.07	1.49	0	6.87	3.435
NM_001081208.2	Hs3st5	0	0	0	2	0	1
NM_001081209.2	Prdm14	2	0	1	2	0	1
NM_001081210.1	Mrpl44	1111	1213	1162	1224	1311	1267.5
NM_001081211.2	Ptafr	9	8.97	8.985	17	16	16.5
NM_001081212.1	Irs2	652	420	536	360	354	357
NM_001081213.1	Ermp1	13709.5	13159.7	13434.6	7322.99	8763.71	8043.35
NM_001081214.1	Pprc1	920.55	304	612.275	451.87	626.56	539.215
NM_001081216.1	Phip	3330.4	1488.64	2409.52	897.74	1536.97	1217.36
NM_001081217.1	Zfp174	303.52	266	284.76	191	228.49	209.745
NM_001081218.1	Hcfc2	557.68	530.42	544.05	540.67	679.31	609.99
NM_001081219.2	Myo1a	9	6	7.5	11	2	6.5
NM_001081221.1	Ercc6	380.77	438.54	409.655	107.21	180.86	144.035
NM_001081222.1	Esco1	1673.91	1193.84	1433.88	1466.81	1358	1412.4
NM_001081223.2	Rbbp8	432.92	367.46	400.19	357.8	279.96	318.88
NM_001081225.1	Slf2	2189.23	1714.1	1951.66	1371.57	1388.59	1380.08
NM_001081226.1	2310009B15Rik	341.75	288.82	315.285	334.8	222.63	278.715
NM_001081227.2	Stum	5	2	3.5	0	0	0
NM_001081228.1	Ttc30a2	10.28	9.95	10.115	0	1.54	0.77
NM_001081229.1	Tsc22d2	582.2	401.35	491.775	435.58	492.24	463.91
NM_001081230.1	Map9	829	720	774.5	451.62	538	494.81
NM_001081232.3	D5Ertd579e	2803.8	2220.61	2512.2	2233.68	2261.8	2247.74
NM_001081235.1	Mn1	762	652	707	94	68	81
NM_001081236.1	2410131K14Rik	918	812	865	887	921	904
NM_001081237.1	Klhl42	654	661.38	657.69	368	484	426
NM_001081238.2	Palb2	53.85	30.67	42.26	38.76	16.54	27.65
NM_001081240.3	Prmt9	1401.33	1217.99	1309.66	1028.66	1038.61	1033.63
NM_001081241.2	Ripor1	1563.48	1373.34	1468.41	1020.42	1039.96	1030.19
NM_001081242.2	Tln2	6611.11	4976.25	5793.68	1555.72	1901.83	1728.78
NM_001081247.1	Polr3a	1259.88	1220.11	1239.99	1047.27	1373.1	1210.18
NM_001081248.1	Aadacl4	0	0	0	0	0	0
NM_001081249.1	Vcan	32.91	0	16.455	0	4.29	2.145
NM_001081250.1	Myh13	3	2	2.5	0	0	0
NM_001081251.1	Pbrm1	382.57	310.8	346.685	237.3	362.38	299.84
NM_001081253.1	Fbxo43	2.38	0	1.19	0	0	0
NM_001081255.1	Lrch3	3235.34	2767.98	3001.66	1972.94	2384.05	2178.49
NM_001081256.1	Kdm3b	4163	3652	3907.5	2801	3188	2994.5
NM_001081259.1	Flvcr1	770.05	643.31	706.68	1186.07	1156.97	1171.52
NM_001081260.2	Tnks1bp1	4917.02	5319.42	5118.22	2943.56	3743.27	3343.41
NM_001081262.1	Erich6	0	7	3.5	0	16	8
NM_001081263.1	Slc44a5	0	0	0	0	0	0
NM_001081264.1	Alg6	252.2	283.89	268.045	155.58	133.63	144.605
NM_001081265.1	Dnaaf5	2038	2165	2101.5	1984.96	2258	2121.48
NM_001081266.1	Ccdc142	401	336	368.5	316	233	274.5
NM_001081267.2	Rsf1	3104.98	2692.91	2898.95	2154	2376.39	2265.2
NM_001081268.1	Prss53	79.56	213.85	146.705	790.47	1039.1	914.785
NM_001081269.2	Nsd3	2325.37	1728.79	2027.08	1387.95	2146.81	1767.38
NM_001081272.1	Ldlrad1	0	0	0	0	0.7	0.35
NM_001081273.2	1600015I10Rik	0	0	0	0	0	0
NM_001081274.1	Pgd	6074.07	5434.16	5754.11	4878.77	5692.61	5285.69
NM_001081275.1	Cfap126	6.41	6.76	6.585	0	0	0
NM_001081277.1	Ak5	36	42	39	12	22	17
NM_001081278.2	Tbc1d4	3174.22	2344.4	2759.31	3235.3	3500.89	3368.09
NM_001081279.1	Mfhas1	162.76	116.7	139.73	260.72	264.1	262.41
NM_001081282.2	Ibtk	1951.79	1868.95	1910.37	1588.16	1722.86	1655.51
NM_001081284.1	Gm12695	93.49	107.44	100.465	3	3.23	3.115
NM_001081286.2	Fat1	36779.4	40558.2	38668.8	20431.7	27219.3	23825.5
NM_001081287.2	Mpp7	90.56	142.79	116.675	161.93	123.76	142.845
NM_001081288.1	Taf2	1841.54	1517.06	1679.3	1554.55	1717.51	1636.03
NM_001081290.1	Prrc2c	860.13	194.04	527.085	536.56	0	268.28
NM_001081291.1	Ccdc88b	5.25	5	5.125	5	0	2.5
NM_001081293.1	Rprd2	265.59	0	132.795	0	0	0
NM_001081294.1	Prr19	2.93	0	1.465	11	0	5.5
NM_001081295.1	Arhgef26	1147	854	1000.5	1822	1347	1584.5
NM_001081298.1	Adgrl2	31.02	63.07	47.045	51.5	54.96	53.23
NM_001081300.1	Tshz1	1267	1253	1260	1117	1162	1139.5
NM_001081301.2	Olfr455	0	1	0.5	0	1	0.5
NM_001081302.1	Trio	90.43	86.9	88.665	492.55	0	246.275
NM_001081304.1	Atf6	1602.41	1384.79	1493.6	1719.53	3854.57	2787.05
NM_001081306.1	Ptprz1	6.56	10.01	8.285	3.13	0	1.565
NM_001081309.1	Pik3r4	1960	1954	1957	1358	1651	1504.5
NM_001081310.2	Tmem236	0	0	0	10	7	8.5
NM_001081312.1	Tmco2	0	0	0	0	0	0
NM_001081314.2	C2cd4b	6	19	12.5	0	0	0
NM_001081315.1	Brpf3	0	0	0	0	0	0
NM_001081316.1	Dsel	337.7	429.31	383.505	238.86	195.06	216.96
NM_001081319.1	Ric1	2148.76	1752	1950.38	1712.55	1951.5	1832.03
NM_001081320.2	Cyb561d1	442.99	265.94	354.465	314.76	312.49	313.625
NM_001081321.1	Pds5a	0	0	0	9.85	374.54	192.195
NM_001081322.1	Myo5c	48.43	41	44.715	34.11	57.82	45.965
NM_001081323.2	Mphosph9	0	62.63	31.315	0	0	0
NM_001081324.1	Neto2	0	0	0	7.13	0	3.565
NM_001081326.1	Agl	289.32	240.04	264.68	150.25	190.83	170.54
NM_001081328.1	Chsy3	27	29	28	66	107	86.5
NM_001081331.1	D7Ertd443e	58.91	5.83	32.37	64.64	0	32.32
NM_001081332.1	Slc9a5	0	0	0	0	0	0
NM_001081333.1	Plekhg4	0	5.11	2.555	4.12	6	5.06
NM_001081335.2	Cul9	74.31	98	86.155	83	74	78.5
NM_001081336.1	Dgkh	0	0	0	0	0	0
NM_001081337.1	Sipa1l2	0	0	0	1.64	0	0.82
NM_001081340.2	Setd2	1386.28	850.86	1118.57	846.39	1158.88	1002.63
NM_001081341.1	Scaper	0	0.02	0.01	103.92	26.24	65.08
NM_001081342.1	Adgrd1	0	16.81	8.405	0	0	0
NM_001081343.1	C9orf72	1043.39	871.28	957.335	1307.36	1159.13	1233.24
NM_001081344.2	Stxbp5	246.68	178.2	212.44	178.87	117.91	148.39
NM_001081345.2	Chd2	3860	3248	3554	3556	3731	3643.5
NM_001081346.1	Rtkn2	12.43	8.97	10.7	6	0	3
NM_001081347.1	Rhobtb1	156.1	0	78.05	0	34.51	17.255
NM_001081348.3	Hecw1	0	0	0	0	0	0
NM_001081351.1	Cped1	2	0	1	0	12.34	6.17
NM_001081352.1	Ttc37	186.38	181.07	183.725	132.1	295.26	213.68
NM_001081353.1	2210408I21Rik	24.95	13.01	18.98	16.62	11.03	13.825
NM_001081354.2	Mamld1	0	9.56	4.78	0	34.48	17.24
NM_001081356.3	Vma21	3823.37	3487.1	3655.24	3118.02	3825.59	3471.8
NM_001081360.1	Camsap2	29.23	25.1	27.165	103.62	62.33	82.975
NM_001081362.1	Trrap	5096.5	4570.05	4833.27	3321.05	3972.53	3646.79
NM_001081363.2	Cenpf	113.72	109.15	111.435	33.41	65.14	49.275
NM_001081364.3	Arhgap21	3882.94	3425.01	3653.97	3524.52	3144.3	3334.41
NM_001081365.1	Cystm1	352	353	352.5	1940	1630	1785
NM_001081368.2	Tbccd1	253.74	277.23	265.485	235.41	56.41	145.91
NM_001081369.2	Ccdc153	32.65	47.55	40.1	5.54	0	2.77
NM_001081371.2	Dmxl1	1477.11	951	1214.06	1399.21	1094.09	1246.65
NM_001081373.2	Cep164	1613.9	1791.72	1702.81	1433.86	1183.62	1308.74
NM_001081375.1	Cnfn	0	2	1	10.47	3.25	6.86
NM_001081376.1	Chd5	3.05	23.86	13.455	0.02	72.18	36.1
NM_001081378.1	Kidins220	6361.28	5680	6020.64	5068.15	5472.67	5270.41
NM_001081379.2	Ankrd11	16271	14043	15157	11710	14878	13294
NM_001081381.1	Elp6	276.44	314.92	295.68	222.35	207.52	214.935
NM_001081382.1	Zfp777	1032.85	1181.77	1107.31	966.42	815.92	891.17
NM_001081383.1	Kmt2c	921.23	531.58	726.405	694.02	620.16	657.09
NM_001081386.1	Cdh19	187.1	135.45	161.275	114.01	165.57	139.79
NM_001081387.2	Ctcfl	34.62	16.58	25.6	35.56	21.86	28.71
NM_001081390.1	Palld	0	0	0	0	0	0
NM_001081392.1	Mdn1	123.18	31.04	77.11	77.77	53.25	65.51
NM_001081395.1	Amotl1	7791.15	6075.12	6933.14	4620.15	6130.93	5375.54
NM_001081396.2	Tbc1d31	298.04	70.68	184.36	84.06	369.04	226.55
NM_001081399.2	Prss33	2	1	1.5	0.6	0	0.3
NM_001081400.3	1810013L24Rik	2803	2656	2729.5	2991	2867	2929
NM_001081401.2	Adamts3	60	67.85	63.925	6.33	12.8	9.565
NM_001081402.1	Wdr70	844.7	889.46	867.08	815.25	817.81	816.53
NM_001081403.1	Klhl14	0	0	0	0	0	0
NM_001081406.1	Lrr1	23	16.09	19.545	3	4	3.5
NM_001081408.1	Agmat	0	3	1.5	1	7	4
NM_001081409.1	Phf20l1	3867.85	2715.49	3291.67	2950.46	2503.12	2726.79
NM_001081411.1	Sclt1	184.01	115.51	149.76	137.93	130.73	134.33
NM_001081412.2	Bcr	2142.29	2220.36	2181.32	1492.61	1590	1541.31
NM_001081413.2	Unc13b	34.99	0	17.495	83.87	76.83	80.35
NM_001081414.2	Grm5	0	1	0.5	0	0	0
NM_001081415.1	Samd1	1028	1048	1038	1006	913	959.5
NM_001081416.1	Fndc1	5	11	8	5	0	2.5
NM_001081418.1	Bicra	228.58	119.58	174.08	245.07	218	231.535
NM_001081419.2	Dip2a	2377.85	2060.59	2219.22	1946.09	1983.26	1964.67
NM_001081420.1	Fam206a	1557.59	1454.24	1505.91	1259.78	1440.51	1350.14
NM_001081421.1	Galnt16	4	4	4	3	2	2.5
NM_001081422.3	Bod1l	1407.37	1053.18	1230.28	748.39	1125.62	937.005
NM_001081423.2	Ttll5	168.16	110.25	139.205	132.27	138.42	135.345
NM_001081424.1	Chrna10	0	1	0.5	0	0	0
NM_001081426.2	Dip2c	1566.75	1129.24	1347.99	1058.04	1532.63	1295.34
NM_001081427.1	Flnb	2806.27	2271.33	2538.8	1481.83	3227.76	2354.8
NM_001081429.1	Ccdc15	26.6	38.06	32.33	7.94	20.39	14.165
NM_001081431.1	Zscan25	0	0	0	194.01	57.11	125.56
NM_001081433.3	Ankrd44	304.97	293.73	299.35	143.95	325.53	234.74
NM_001081434.1	Osbpl7	0	0	0	52.4	0.05	26.225
NM_001081435.1	Fbxo47	0	0	0	0	0	0
NM_001081436.2	Ino80d	1214.6	1221.23	1217.91	1364.87	1160.71	1262.79
NM_001081437.1	Fbln2	10.15	23.74	16.945	16	37	26.5
NM_001081445.1	Ncam1	205.3	300.1	252.7	37.04	109.45	73.245
NM_001081446.1	Iqck	27.63	39.27	33.45	5.72	18.47	12.095
NM_001081448.1	Vmn2r84	0	0	0	0	0	0
NM_001081453.1	Nin	582.43	497.86	540.145	439.51	441.36	440.435
NM_001081454.2	Furin	2369.54	3912.09	3140.82	1768.03	3150.97	2459.5
NM_001081457.2	Ppp2r5c	354.7	56.17	205.435	183.86	76.27	130.065
NM_001081458.2	Ppp2r5c	2006.17	1944.21	1975.19	1755.51	1626.59	1691.05
NM_001081459.2	Sh2b1	400.81	341.32	371.065	326.98	367.7	347.34
NM_001081462.2	Gtf2ird1	138.41	96.54	117.475	79.49	25.55	52.52
NM_001081463.2	Gtf2ird1	269.32	62.62	165.97	80.62	128.34	104.48
NM_001081464.2	Gtf2ird1	322.86	327.78	325.32	264.44	218.64	241.54
NM_001081465.1	Gtf2ird1	604.74	644.63	624.685	413.28	483.05	448.165
NM_001081466.2	Gtf2ird1	207.46	304.15	255.805	159.77	234.06	196.915
NM_001081468.2	Gtf2ird1	46.19	42.22	44.205	46.51	97.6	72.055
NM_001081469.2	Gtf2ird1	130.18	59.56	94.87	123.61	179.59	151.6
NM_001081470.2	Gtf2ird1	115.72	149.01	132.365	115.29	50.7	82.995
NM_001081471.1	Mettl7a3	0	0	0	1.87	0	0.935
NM_001081473.1	Zxdb	808	662	735	637	643	640
NM_001081475.1	Nasp	1523.02	1378.62	1450.82	1095.08	1048.24	1071.66
NM_001081477.1	Brwd3	547.61	315.64	431.625	229.78	404.63	317.205
NM_001081490.2	Fbxo9	160.68	451.07	305.875	380.64	305.13	342.885
NM_001081499.2	Tbc1d8b	2273.53	1740.65	2007.09	1485.95	1931.88	1708.91
NM_001081549.2	Rcan1	869.09	1006.95	938.02	922.26	966.76	944.51
NM_001081557.3	Camta1	2153.85	1738.24	1946.05	1051.47	1114.76	1083.12
NM_001081633.1	Ess2	357.89	412.4	385.145	283.38	355.34	319.36
NM_001081635.1	Ccnd3	51.06	34.69	42.875	429.18	477.8	453.49
NM_001081636.1	Ccnd3	41.6	69.92	55.76	446.57	387.06	416.815
NM_001081641.1	Pitpnm3	15.35	84.45	49.9	0	83.71	41.855
NM_001081643.1	Xlr3b	95.32	0.05	47.685	0	0	0
[truncated: 55,379 more rows]

## Sheet: Table S2 
DESeq2 Data										Normalized Data (n=17140)								FC±1 (n=1522)								FC±2 (n=566)
GeneID	Base Mean	Log2(FC)	StdEr	WaldStat	P-value	P-Adj(Q)				Gene ID	Gene Symbol	CTRL Exp	DIFF Exp	Log2(DIFF/CTRL)	Pvalue	Qvalue		Gene ID	Gene Symbol	CTRL Exp	DIFF Exp	Log2(DIFF/CTRL)	Pvalue	Qvalue		Gene ID	Gene Symbol	CTRL Exp	DIFF Exp	Log2(DIFF/CTRL)	Pvalue	Qvalue
Col3a1	136308	-6.64412	0.175457	-37.8674	0	0				14229	Fkbp5	4.065	143.93	5.33061	0	0		235320	Zbtb16	0	2.525	12.1208	1.04e-16	5.75485e-15		235320	Zbtb16	0	2.525	12.1208	1.04e-16	5.75485e-15
Fkbp5	12031.1	5.33006	0.138976	38.3523	0	0				12825	Col3a1	1301.93	11.475	-6.64351	0	0		12991	Csn2	0	13.245	11.7537	1.37e-15	6.83767e-14		12991	Csn2	0	13.245	11.7537	1.37e-15	6.83767e-14
Pi15	13845.6	-5.42202	0.172292	-31.4699	2.24e-217	1.06e-213				94227	Pi15	104.74	2.155	-5.42264	9.29e-218	5.34061e-214		16622	Klk1b5	0	6.94	10.4057	3.07e-12	1.07962e-10		16622	Klk1b5	0	6.94	10.4057	3.07e-12	1.07962e-10
Sectm1b	9435.68	-5.10064	0.165001	-30.9128	8.05e-210	2.86e-206				58210	Sectm1b	218.035	5.59	-5.10006	8.17e-210	3.52224e-206		16612	Klk1	0.07	63.19	9.99319	9.32e-50	2.97873e-47		16612	Klk1	0.07	63.19	9.99319	9.32e-50	2.97873e-47
Pip	5551.08	9.66147	0.331094	29.1804	3.44e-187	9.78e-184				18716	Pip	0.73	512.985	9.66196	3.18e-187	1.09775e-183		16615	Klk1b16	0	4.69	9.84446	7.88e-11	2.29923e-09		16615	Klk1b16	0	4.69	9.84446	7.88e-11	2.29923e-09
Gas1	9988.68	-3.79485	0.133036	-28.5249	5.76e-179	1.36e-175				14451	Gas1	161.92	10.255	-3.7943	9.42e-179	2.70882e-175		18716	Pip	0.73	512.985	9.66196	3.18e-187	1.09775e-183		18716	Pip	0.73	512.985	9.66196	3.18e-187	1.09775e-183
Lcn2	10948.3	4.47256	0.169795	26.3409	6.52e-153	1.32e-149				16819	Lcn2	31.93	621.73	4.47314	5.49e-153	1.35396e-149		16616	Klk1b21	0	3.13	9.33652	9.7e-10	2.5023e-08		16616	Klk1b21	0	3.13	9.33652	9.7e-10	2.5023e-08
Tsc22d3	6034.31	3.76308	0.146719	25.6482	4.43e-145	7.88e-142				14605	Tsc22d3	11.055	136.295	3.76364	3.85e-145	8.29212e-142		18050	Klk1b3	0.015	6.895	9.00095	1.43e-09	3.55755e-08		18050	Klk1b3	0.015	6.895	9.00095	1.43e-09	3.55755e-08
Ccl9	2751.88	4.91317	0.195251	25.1634	1.01e-139	1.59e-136				20308	Ccl9	1.595	42.47	4.92128	3.74e-140	7.17005e-137		69824	Glod5	0	2.99	8.80108	1.92e-08	4.07446e-07		69824	Glod5	0	2.99	8.80108	1.92e-08	4.07446e-07
Ccl6	3440.53	4.20758	0.170042	24.7444	3.57e-135	5.07e-132				20305	Ccl6	6.88	111.6	4.20809	2.93e-135	5.06212e-132		18048	Klk1b4	0	2.32	8.79175	1.72e-08	3.67741e-07		18048	Klk1b4	0	2.32	8.79175	1.72e-08	3.67741e-07
Scd1	27293.5	3.6449	0.152703	23.8691	6.41e-126	8.28e-123				20249	Scd1	22.55	247.715	3.64561	8.75e-126	1.37261e-122		16619	Klk1b27	0	2.035	8.67857	3.23e-08	6.54003e-07		16619	Klk1b27	0	2.035	8.67857	3.23e-08	6.54003e-07
Deptor	1369.43	4.34523	0.183014	23.7426	1.31e-124	1.55e-121				97998	Deptor	0.405	7.24	4.34577	1.05e-124	1.5083e-121		100126768	Esp31	0	0.92	8.12474	6.51e-07	1.02524e-05		100126768	Esp31	0	0.92	8.12474	6.51e-07	1.02524e-05
Wnk4	7755.25	3.57458	0.151524	23.5909	4.78e-123	5.23e-120				69847	Wnk4	8.105	83.37	3.57515	5.45e-123	7.22645e-120		20965	Syn2	0.01	1.76	7.99983	1.14e-13	4.60819e-12		20965	Syn2	0.01	1.76	7.99983	1.14e-13	4.60819e-12
Prss23	17099.1	3.88458	0.167805	23.1493	1.48e-118	1.5e-115				76453	Prss23	29.845	383.435	3.88507	1.55e-118	1.9056e-115		110595	Timp4	0	0.705	7.90685	1.65e-06	2.37585e-05		110595	Timp4	0	0.705	7.90685	1.65e-06	2.37585e-05
Omd	12873.1	3.69897	0.160631	23.0277	2.46e-117	2.33e-114				27047	Omd	26.96	301.6	3.69946	2.1e-117	2.4099e-114		16618	Klk1b26	0.105	21.765	7.836	2.29e-40	4.81334e-38		16618	Klk1b26	0.105	21.765	7.836	2.29e-40	4.81334e-38
Nfil3	2083.82	3.75387	0.175846	21.3475	4.11e-101	3.66e-98				18030	Nfil3	3.895	46.22	3.75444	3.12e-101	3.3672e-98		53315	Sult1d1	0	0.385	7.77046	4.78e-06	6.33832e-05		53315	Sult1d1	0	0.385	7.77046	4.78e-06	6.33832e-05
Ccl28	782.855	4.76016	0.225076	21.1491	2.81e-99	2.35e-96				56838	Ccl28	0.405	9.615	4.7607	2.13e-99	2.1623e-96		12993	Csn1s2a	0	0.735	7.43392	1.81e-05	0.000212103		12993	Csn1s2a	0	0.735	7.43392	1.81e-05	0.000212103
Iqgap2	727.988	6.52979	0.312922	20.8672	1.06e-96	8.41e-94				544963	Iqgap2	0.08	6.63	6.53034	8.96e-97	8.58917e-94		13646	Klk1b22	0	0.81	7.30254	2.71e-05	0.000304778		13646	Klk1b22	0	0.81	7.30254	2.71e-05	0.000304778
Ramp2	871.061	5.49464	0.267646	20.5295	1.17e-93	8.79e-91				54409	Ramp2	1.25	49.26	5.49522	1e-93	9.07929e-91		84543	Sval2	0	1.565	7.15673	5.19e-05	0.000544724		84543	Sval2	0	1.565	7.15673	5.19e-05	0.000544724
Pim3	6317.59	3.11857	0.154273	20.2146	7.28e-91	5.18e-88				223775	Pim3	14.78	112.835	3.11947	7.55e-91	6.51052e-88		50765	Tfr2	0	0.155	6.7721	0.000265	0.00231372		50765	Tfr2	0	0.155	6.7721	0.000265	0.00231372
Kitl	9524.12	3.01272	0.152338	19.7766	4.74e-87	3.21e-84				17311	Kitl	10.385	73.595	3.01323	5.45e-87	4.4736e-84		232345	A2m	0.005	0.245	6.68395	3.28e-05	0.000362087		232345	A2m	0.005	0.245	6.68395	3.28e-05	0.000362087
Sostdc1	2916.29	-3.44531	0.176374	-19.5341	5.63e-85	3.64e-82				66042	Sostdc1	84.47	6.825	-3.44479	5.35e-85	4.19323e-82		544963	Iqgap2	0.08	6.63	6.53034	8.96e-97	8.58917e-94		544963	Iqgap2	0.08	6.63	6.53034	8.96e-97	8.58917e-94
Ntrk3	686.023	5.58874	0.288686	19.3592	1.7e-83	1.05e-80				18213	Ntrk3	0.175	6.78	5.58933	1.24e-83	9.31928e-81		16617	Klk1b24	0.015	1.23	6.48194	7.42e-05	0.000753801		16617	Klk1b24	0.015	1.23	6.48194	7.42e-05	0.000753801
Pigr	1221.37	3.64613	0.189746	19.2159	2.73e-82	1.62e-79				18703	Pigr	1.265	14.005	3.6467	2.01e-82	1.44682e-79		13648	Klk1b9	0.11	7.51	6.28783	9.33e-23	8.38165e-21		13648	Klk1b9	0.11	7.51	6.28783	9.33e-23	8.38165e-21
Sfrp1	5496.93	-2.62915	0.13906	-18.9065	1.01e-79	5.73e-77				20377	Sfrp1	58.5	8.305	-2.62862	1.2e-79	8.2659e-77		78709	Spink8	0	0.5	6.24637	0.00190888	0.012568		78709	Spink8	0	0.5	6.24637	0.00190888	0.012568
Cxcl17	2984.7	3.52899	0.196426	17.966	3.6e-72	1.97e-69				232983	Cxcl17	18.29	185.14	3.52954	3.02e-72	2.00533e-69		100126773	Esp34	0	0.19	5.92539	0.00566586	0.0313558		100126773	Esp34	0	0.19	5.92539	0.00566586	0.0313558
Cadm1	3971.61	2.49565	0.139507	17.8891	1.43e-71	7.55e-69				54725	Cadm1	7.375	36.61	2.49619	1.42e-71	9.10045e-69		665755	LOC665755	0	0.165	5.84653	0.0178011	0.0794487		665755	LOC665755	0	0.165	5.84653	0.0178011	0.0794487
Ggact	3596.14	2.90832	0.164138	17.7187	3.01e-70	1.53e-67				223267	Ggact	22.005	143.795	2.90883	2.7e-70	1.66098e-67		226438	Igfn1	0	0.04	5.77351	0.00891766	0.0455522		226438	Igfn1	0	0.04	5.77351	0.00891766	0.0455522
Ptges3l	486.867	4.96231	0.281194	17.6473	1.07e-69	5.23e-67				73635	Ptges3l	0.665	24.69	5.00867	4.98e-70	2.96077e-67		22373	Wap	0	0.45	5.77067	0.00932074	0.0473726		22373	Wap	0	0.45	5.77067	0.00932074	0.0473726
Mro	512.224	4.15856	0.239553	17.3596	1.67e-67	7.91e-65				71263	Mro	0.685	10.335	4.1591	1.24e-67	7.13827e-65		16623	Klk1b1	0.345	15.71	5.69585	8.03e-47	2.23532e-44		16623	Klk1b1	0.345	15.71	5.69585	8.03e-47	2.23532e-44
Wfdc3	8817.45	2.31665	0.134216	17.2606	9.32e-67	4.27e-64				71856	Wfdc3	115.275	490.835	2.3172	9.54e-67	5.3088e-64		241556	Tspan18	0	0.08	5.69177	0.0119871	0.0582143		241556	Tspan18	0	0.08	5.69177	0.0119871	0.0582143
Itm2a	29588	-2.47101	0.147409	-16.7629	4.55e-63	2.02e-60				16431	Itm2a	851.635	135.155	-2.47045	4.72e-63	2.54372e-60		68800	Prr32	0	0.2	5.6909	0.0110995	0.05458		68800	Prr32	0	0.2	5.6909	0.0110995	0.05458
Klf15	764.008	4.47269	0.268303	16.6703	2.16e-62	9.29e-60				66277	Klf15	0.67	14.255	4.47331	1.68e-62	8.80059e-60		18213	Ntrk3	0.175	6.78	5.58933	1.24e-83	9.31928e-81		18213	Ntrk3	0.175	6.78	5.58933	1.24e-83	9.31928e-81
Pltp	4918.9	-3.25319	0.196435	-16.5612	1.33e-61	5.56e-59				18830	Pltp	135.73	12.545	-3.25332	1.28e-61	6.47922e-59		30052	Pcsk1n	0.005	0.245	5.55333	0.00179521	0.0119335		30052	Pcsk1n	0.005	0.245	5.55333	0.00179521	0.0119335
Kctd12	1274.39	-3.39335	0.207878	-16.3238	6.69e-60	2.72e-57				239217	Kctd12	10.36	0.865	-3.39286	6.48e-60	3.19403e-57		380694	Ccnjl	0.01	0.39	5.5385	1.39e-05	0.000167171		380694	Ccnjl	0.01	0.39	5.5385	1.39e-05	0.000167171
D17H6S56E-5	7271.62	2.61065	0.160786	16.2368	2.77e-59	1.09e-56				110956	D17H6S56E-5	16.74	94.41	2.6115	2.55e-59	1.22377e-56		54409	Ramp2	1.25	49.26	5.49522	1e-93	9.07929e-91		54409	Ramp2	1.25	49.26	5.49522	1e-93	9.07929e-91
Mme	32636.3	-2.48963	0.154755	-16.0875	3.12e-58	1.2e-55				17380	Mme	276.38	43.125	-2.48913	3.76e-58	1.75468e-55		232408	Klrb1f	0.045	2.01	5.48867	2.32e-19	1.59867e-17		232408	Klrb1f	0.045	2.01	5.48867	2.32e-19	1.59867e-17
Lpin1	3600.78	2.3805	0.148225	16.06	4.86e-58	1.82e-55				14245	Lpin1	5.755	26.405	2.38106	4.41e-58	2.00139e-55		76574	Mfsd2a	0.095	3.55	5.48161	4.37e-30	5.80431e-28		76574	Mfsd2a	0.095	3.55	5.48161	4.37e-30	5.80431e-28
Sertad4	10926.1	-2.06338	0.129563	-15.9256	4.21e-57	1.53e-54				214791	Sertad4	151.49	31.715	-2.06283	5.05e-57	2.23415e-54		19223	Ptgis	0.005	0.295	5.47959	0.00223619	0.0143461		19223	Ptgis	0.005	0.295	5.47959	0.00223619	0.0143461
Arg2	604.259	4.32066	0.271871	15.8923	7.16e-57	2.55e-54				11847	Arg2	1.14	19.975	4.32049	7.15e-57	3.08271e-54		14229	Fkbp5	4.065	143.93	5.33061	0	0		14229	Fkbp5	4.065	143.93	5.33061	0	0
Arg1	30404.5	2.65814	0.168852	15.7424	7.74e-56	2.69e-53				11846	Arg1	156.74	871.37	2.65869	7.08e-56	2.9784e-53		20887	Sult1a1	0.105	7.49	5.1192	1.66e-36	2.83858e-34		20887	Sult1a1	0.105	7.49	5.1192	1.66e-36	2.83858e-34
Slc25a48	1212.21	3.22003	0.206891	15.5639	1.28e-54	4.29e-52				216148	Shc2	0.91	9.2	3.51874	1.04e-54	4.27443e-52		69671	Tmem52	0.015	0.435	5.11653	0.00659413	0.0355798		69671	Tmem52	0.015	0.435	5.11653	0.00659413	0.0355798
Shc2	830.171	3.51822	0.226062	15.5631	1.3e-54	4.29e-52				328258	Slc25a48	3.995	31.945	3.22052	1.11e-54	4.46187e-52		73635	Ptges3l	0.665	24.69	5.00867	4.98e-70	2.96077e-67		73635	Ptges3l	0.665	24.69	5.00867	4.98e-70	2.96077e-67
Anxa8	6367.97	-2.4982	0.162652	-15.3592	3.07e-53	9.94e-51				11752	Anxa8	158.37	24.675	-2.49761	3.19e-53	1.25093e-50		71520	Grap	0.01	0.225	4.96897	0.00948916	0.0480587		71520	Grap	0.01	0.225	4.96897	0.00948916	0.0480587
Zim1	408.969	-4.20021	0.275194	-15.2627	1.35e-52	4.28e-50				22776	Zim1	4.31	0.2	-4.19969	1.19e-52	4.5497e-50		20308	Ccl9	1.595	42.47	4.92128	3.74e-140	7.17005e-137		20308	Ccl9	1.595	42.47	4.92128	3.74e-140	7.17005e-137
Antxr1	4759.88	-2.06697	0.135927	-15.2065	3.2e-52	9.89e-50				69538	Antxr1	39.585	8.305	-2.06643	3.45e-52	1.29531e-49		12350	Car3	0.035	0.89	4.88554	6.23e-07	9.85928e-06		12350	Car3	0.035	0.89	4.88554	6.23e-07	9.85928e-06
Cd7	354.437	-5.66291	0.373226	-15.1729	5.35e-52	1.62e-49				12516	Cd7	18.98	0.325	-5.66233	4.73e-52	1.73643e-49		20342	Selenbp2	0.05	1.215	4.88522	2.02e-09	4.93462e-08		20342	Selenbp2	0.05	1.215	4.88522	2.02e-09	4.93462e-08
Mgst1	2716.98	2.3187	0.152852	15.1695	5.63e-52	1.67e-49				56615	Mgst1	27.615	120.615	2.31923	4.91e-52	1.76576e-49		57442	Kcne3	0.085	2.465	4.86842	8.41e-11	2.44101e-09		57442	Kcne3	0.085	2.465	4.86842	8.41e-11	2.44101e-09
Cacna1g	435.124	-4.08137	0.26917	-15.1628	6.23e-52	1.81e-49				12291	Cacna1g	2.875	0.155	-4.0808	5.26e-52	1.8508e-49		100042150	Nrg2	0.025	0.59	4.78265	4.29e-09	9.98156e-08		100042150	Nrg2	0.025	0.59	4.78265	4.29e-09	9.98156e-08
Plxdc1	1194.87	-3.24926	0.214523	-15.1464	8e-52	2.28e-49				72324	Plxdc1	20.43	1.885	-3.24866	7.34e-52	2.53109e-49		56838	Ccl28	0.405	9.615	4.7607	2.13e-99	2.1623e-96		56838	Ccl28	0.405	9.615	4.7607	2.13e-99	2.1623e-96
Selenbp1	400.969	4.64738	0.307987	15.0895	1.9e-51	5.29e-49				403183	Mettl21e	0.2	4.665	4.71551	1.71e-51	5.76918e-49		69142	Cd209f	0.015	0.24	4.74502	0.0182497	0.0810734		69142	Cd209f	0.015	0.24	4.74502	0.0182497	0.0810734
Mettl21e	321.941	4.71498	0.312637	15.0813	2.15e-51	5.88e-49				20341	Selenbp1	0.505	11.155	4.66916	7.03e-51	2.33088e-48		403183	Mettl21e	0.2	4.665	4.71551	1.71e-51	5.76918e-49		403183	Mettl21e	0.2	4.665	4.71551	1.71e-51	5.76918e-49
Fbxo31	6795.36	2.34299	0.156355	14.9851	9.19e-51	2.47e-48				76454	Fbxo31	13.665	61.265	2.34356	8.34e-51	2.71371e-48		108169021	Gm46900	0.005	0.115	4.68112	0.0193694	0.0850979		108169021	Gm46900	0.005	0.115	4.68112	0.0193694	0.0850979
Klk1	1204.81	9.993	0.673887	14.8289	9.53e-50	2.51e-47				16612	Klk1	0.07	63.19	9.99319	9.32e-50	2.97873e-47		13602	Sparcl1	0.045	1.04	4.67451	5e-11	1.50148e-09		13602	Sparcl1	0.045	1.04	4.67451	5e-11	1.50148e-09
Krt75	600.79	-3.65914	0.247288	-14.7971	1.53e-49	3.95e-47				109052	Krt75	9.24	0.64	-3.65854	1.34e-49	4.21529e-47		20341	Selenbp1	0.505	11.155	4.66916	7.03e-51	2.33088e-48		20341	Selenbp1	0.505	11.155	4.66916	7.03e-51	2.33088e-48
Asrgl1	2437.94	2.25484	0.154078	14.6344	1.69e-48	4.3e-46				66514	Asrgl1	10.19	42.765	2.25537	1.51e-48	4.64974e-46		109272	Mybpc1	0.005	0.07	4.61646	0.0221272	0.0947133		109272	Mybpc1	0.005	0.07	4.61646	0.0221272	0.0947133
Slc22a23	1312.26	2.52324	0.173703	14.5262	8.27e-48	2.06e-45				73102	Slc22a23	1.8	9.305	2.52376	7.45e-48	2.25524e-45		56057	Btg4	0.09	1.82	4.60468	4.53e-11	1.36997e-09		56057	Btg4	0.09	1.82	4.60468	4.53e-11	1.36997e-09
Aoc2	1402.52	2.99374	0.206423	14.503	1.16e-47	2.84e-45				237940	Aoc2	2.705	21.43	2.99589	1.32e-47	3.91139e-45		12804	Cntfr	0.015	0.285	4.54662	0.00189318	0.0124789		12804	Cntfr	0.015	0.285	4.54662	0.00189318	0.0124789
Spp1	379439	2.34944	0.162427	14.4645	2.03e-47	4.89e-45				20750	Spp1	2440.95	10948.4	2.35001	1.89e-47	5.52149e-45		64661	Krtdap	0.065	1.3	4.52114	0.00327978	0.0198079		64661	Krtdap	0.065	1.3	4.52114	0.00327978	0.0198079
Pdgfc	1237.27	3.0591	0.211652	14.4534	2.38e-47	5.65e-45				54635	Pdgfc	2.58	17.88	3.05958	2.13e-47	6.12053e-45		243369	Sspo	0.02	0.37	4.51371	6.79e-16	3.4862e-14		243369	Sspo	0.02	0.37	4.51371	6.79e-16	3.4862e-14
Lum	952.365	-3.61205	0.251066	-14.3869	6.26e-47	1.46e-44				17022	Lum	23.225	1.68	-3.61145	5.67e-47	1.60302e-44		403395	Clec3a	0.425	8.65	4.50629	0.00252563	0.0159762		403395	Clec3a	0.425	8.65	4.50629	0.00252563	0.0159762
Klk1b1	274.464	5.69532	0.39665	14.3585	9.42e-47	2.16e-44				16623	Klk1b1	0.345	15.71	5.69585	8.03e-47	2.23532e-44		75015	4930503B20Rik	0.02	0.455	4.48673	0.00254083	0.016043		75015	4930503B20Rik	0.02	0.455	4.48673	0.00254083	0.016043
Me3	722.405	2.95722	0.20634	14.3318	1.39e-46	3.09e-44				109264	Me3	1.405	9.955	2.95774	1.12e-46	3.07826e-44		226143	Cyp2c23	0.015	0.26	4.48365	0.00280223	0.0173817		226143	Cyp2c23	0.015	0.26	4.48365	0.00280223	0.0173817
Zdhhc23	4864.08	2.91638	0.203495	14.3315	1.39e-46	3.09e-44				332175	Zdhhc23	5.45	36.26	2.91685	1.42e-46	3.83108e-44		76113	Lpo	0.02	0.345	4.48239	1.73e-05	0.000203256		76113	Lpo	0.02	0.345	4.48239	1.73e-05	0.000203256
Ggta1	3291.17	2.11159	0.147599	14.3062	2e-46	4.38e-44				14594	Ggta1	9.5	36.235	2.11213	1.78e-46	4.73572e-44		66277	Klf15	0.67	14.255	4.47331	1.68e-62	8.80059e-60		66277	Klf15	0.67	14.255	4.47331	1.68e-62	8.80059e-60
Krt5	23354.6	-2.93598	0.205467	-14.2893	2.55e-46	5.5e-44				110308	Krt5	517.785	59.67	-2.93561	2.54e-46	6.63131e-44		16819	Lcn2	31.93	621.73	4.47314	5.49e-153	1.35396e-149		16819	Lcn2	31.93	621.73	4.47314	5.49e-153	1.35396e-149
Ccnd1	3974.17	-2.51596	0.177716	-14.1571	1.69e-45	3.58e-43				12443	Ccnd1	48.305	7.425	-2.51527	1.81e-45	4.66643e-43		16613	Klk1b11	0.38	7.25	4.44348	3.18e-23	2.93202e-21		16613	Klk1b11	0.38	7.25	4.44348	3.18e-23	2.93202e-21
Gpr153	1252.85	-3.16684	0.225112	-14.0679	5.98e-45	1.25e-42				66695	Aspn	1.335	12.435	3.41135	4.83e-45	1.2248e-42		67547	Slc39a8	0.05	0.895	4.41808	1.13e-12	4.17618e-11		67547	Slc39a8	0.05	0.895	4.41808	1.13e-12	4.17618e-11
Aspn	664.147	3.40015	0.242097	14.0446	8.31e-45	1.71e-42				100129	Gpr153	15.56	1.545	-3.16627	5.49e-45	1.37273e-42		16803	Lbp	9.035	170.5	4.41174	1.14e-14	5.1374e-13		16803	Lbp	9.035	170.5	4.41174	1.14e-14	5.1374e-13
Nuak1	2981.01	-2.3135	0.164994	-14.0217	1.15e-44	2.33e-42				77976	Nuak1	26.655	4.71	-2.31299	1.25e-44	3.07459e-42		71130	Sh2d6	0.025	0.495	4.40726	0.000392	0.00323979		71130	Sh2d6	0.025	0.495	4.40726	0.000392	0.00323979
Ctgf	165405	2.60674	0.18626	13.9951	1.67e-44	3.34e-42				14219	Ctgf	529.18	2844.53	2.60735	1.59e-44	3.87151e-42		212448	9330159F19Rik	0.015	0.17	4.40604	5.1e-05	0.000536438		212448	9330159F19Rik	0.015	0.17	4.40604	5.1e-05	0.000536438
Kcna6	1207.49	-2.84859	0.203596	-13.9913	1.76e-44	3.48e-42				16494	Kcna6	9.525	1.17	-2.84799	1.63e-44	3.91037e-42		11815	Apod	1.875	34.255	4.36963	8.01e-12	2.68956e-10		11815	Apod	1.875	34.255	4.36963	8.01e-12	2.68956e-10
Cystm1	1108.01	2.499	0.179296	13.9379	3.73e-44	7.26e-42				66060	Cystm1	16.86	83.045	2.49953	3.11e-44	7.35937e-42		97998	Deptor	0.405	7.24	4.34577	1.05e-124	1.5083e-121		97998	Deptor	0.405	7.24	4.34577	1.05e-124	1.5083e-121
Foxj1	735.75	2.70159	0.193971	13.9278	4.3e-44	8.25e-42				15223	Foxj1	2.06	11.76	2.70212	3.47e-44	8.08668e-42		11847	Arg2	1.14	19.975	4.32049	7.15e-57	3.08271e-54		11847	Arg2	1.14	19.975	4.32049	7.15e-57	3.08271e-54
Fam107a	534.866	3.49627	0.254274	13.75	5.09e-43	9.65e-41				268709	Fam107a	0.74	7.355	3.49687	4.18e-43	9.62254e-41		56485	Slc2a5	0.06	1.115	4.31353	0.00407911	0.023796		56485	Slc2a5	0.06	1.115	4.31353	0.00407911	0.023796
Peg3	346.913	-3.83752	0.28005	-13.703	9.74e-43	1.82e-40				18616	Peg3	1.97	0.12	-3.837	8.49e-43	1.9265e-40		12096	Bglap	0.185	3.105	4.29893	2.16e-05	0.000248988		12096	Bglap	0.185	3.105	4.29893	2.16e-05	0.000248988
Steap4	18031.4	1.89402	0.138335	13.6915	1.14e-42	2.11e-40				117167	Steap4	66.315	216.315	1.89455	1.25e-42	2.79399e-40		11514	Adcy8	0.08	1.37	4.21054	7.6e-25	7.84971e-23		11514	Adcy8	0.08	1.37	4.21054	7.6e-25	7.84971e-23
Gabrp	1121.8	-2.35586	0.17292	-13.624	2.88e-42	5.26e-40				216643	Gabrp	15.705	2.7	-2.3553	2.68e-42	5.92962e-40		20305	Ccl6	6.88	111.6	4.20809	2.93e-135	5.06212e-132		20305	Ccl6	6.88	111.6	4.20809	2.93e-135	5.06212e-132
Ano1	873.557	2.86504	0.211407	13.5522	7.68e-42	1.38e-39				101772	Ano1	1.235	7.955	2.86553	6.71e-42	1.46439e-39		12346	Car1	0.09	1.42	4.20262	6.19e-08	1.19072e-06		12346	Car1	0.09	1.42	4.20262	6.19e-08	1.19072e-06
Igfbp3	6383.37	-2.64791	0.197034	-13.4389	3.58e-41	6.36e-39				19125	Prodh	0.43	6.085	4.00756	3.29e-41	7.0955e-39		71263	Mro	0.685	10.335	4.1591	1.24e-67	7.13827e-65		71263	Mro	0.685	10.335	4.1591	1.24e-67	7.13827e-65
Prodh	302.688	4.00698	0.298358	13.4301	4.03e-41	7.07e-39				16009	Igfbp3	123.135	17.305	-2.64741	3.65e-41	7.76704e-39		18419	Otog	0.045	0.73	4.15801	1.31e-16	7.15189e-15		18419	Otog	0.045	0.73	4.15801	1.31e-16	7.15189e-15
Klk1b26	379.625	7.83647	0.589234	13.2994	2.33e-40	4.04e-38				16618	Klk1b26	0.105	21.765	7.836	2.29e-40	4.81334e-38		20716	Serpina3n	0.1	1.345	4.12126	7.53e-12	2.53551e-10		20716	Serpina3n	0.1	1.345	4.12126	7.53e-12	2.53551e-10
Atp6v1b1	3891.84	-2.07181	0.157336	-13.168	1.34e-39	2.3e-37				385354	Frmd7	4.815	0.53	-2.98842	1.33e-39	2.77362e-37		74377	Hsf2bp	0.165	2.59	4.11104	1.67e-15	8.23835e-14		74377	Hsf2bp	0.165	2.59	4.11104	1.67e-15	8.23835e-14
Frmd7	478.979	-2.9819	0.226628	-13.1577	1.54e-39	2.6e-37				110935	Atp6v1b1	90.025	18.835	-2.07128	1.36e-39	2.78616e-37		100322896	Dthd1	0.05	0.8	4.10586	3.09e-08	6.28452e-07		100322896	Dthd1	0.05	0.8	4.10586	3.09e-08	6.28452e-07
Tnc	3434.08	-1.9789	0.150821	-13.1209	2.5e-39	4.18e-37				21923	Tnc	21.65	5.045	-1.97837	2.54e-39	5.15837e-37		50876	Tmod2	0.025	0.395	4.05918	9.9e-16	5.0215e-14		50876	Tmod2	0.025	0.395	4.05918	9.9e-16	5.0215e-14
Tmem229b	1386.3	2.45495	0.187429	13.098	3.38e-39	5.59e-37				268567	Tmem229b	3.08	14.775	2.45554	2.98e-39	5.97116e-37		19125	Prodh	0.43	6.085	4.00756	3.29e-41	7.0955e-39		19125	Prodh	0.43	6.085	4.00756	3.29e-41	7.0955e-39
Cdc42ep3	5609.74	-1.77312	0.135694	-13.067	5.08e-39	8.3e-37				260409	Cdc42ep3	119.71	30.57	-1.77257	5.36e-39	1.06286e-36		12097	Bglap2	0.09	1.32	3.96104	0.00377296	0.0223271		12097	Bglap2	0.09	1.32	3.96104	0.00377296	0.0223271
Atp2a3	430.269	3.23208	0.247807	13.0427	6.99e-39	1.13e-36				53313	Atp2a3	0.49	4.04	3.23266	5.65e-39	1.10682e-36		353211	Prune2	0.04	0.545	3.94538	2.92e-22	2.52938e-20		353211	Prune2	0.04	0.545	3.94538	2.92e-22	2.52938e-20
Ism1	389.137	-3.60618	0.277063	-13.0157	9.96e-39	1.59e-36				319909	Ism1	6.71	0.48	-3.60566	8.5e-39	1.64742e-36		13088	Cyp2b10	0.03	0.365	3.91461	0.000595	0.00465044		13088	Cyp2b10	0.03	0.365	3.91461	0.000595	0.00465044
Myc	3055.4	2.46967	0.190399	12.971	1.79e-38	2.82e-36				17869	Myc	10.68	51.825	2.47024	1.79e-38	3.44035e-36		11754	Aoc3	0.095	1.46	3.90341	4.14e-15	1.98723e-13		11754	Aoc3	0.095	1.46	3.90341	4.14e-15	1.98723e-13
Agpat4	1328.44	3.16868	0.245041	12.9312	3e-38	4.69e-36				68262	Agpat4	3.83	30.38	3.16932	2.68e-38	5.0772e-36		14422	B4galnt2	0.535	6.84	3.89914	2.17e-06	3.06982e-05		14422	B4galnt2	0.535	6.84	3.89914	2.17e-06	3.06982e-05
Psat1	2129.25	2.38733	0.185316	12.8825	5.65e-38	8.73e-36				107272	Psat1	8.61	39.625	2.3879	5.54e-38	1.03804e-35		76453	Prss23	29.845	383.435	3.88507	1.55e-118	1.9056e-115		76453	Prss23	29.845	383.435	3.88507	1.55e-118	1.9056e-115
Erg	375.544	-3.72585	0.290012	-12.8472	8.91e-38	1.36e-35				13876	Erg	6.155	0.475	-3.72524	7.82e-38	1.45121e-35		13120	Cyp4b1	0.05	0.625	3.85822	1.55e-05	0.000183594		13120	Cyp4b1	0.05	0.625	3.85822	1.55e-05	0.000183594
Adam8	1463.23	-2.56735	0.200679	-12.7933	1.79e-37	2.7e-35				11501	Adam8	21.695	3.235	-2.56679	1.67e-37	3.06867e-35		80796	Calm4	0.06	0.76	3.8576	0.00202033	0.0131708		80796	Calm4	0.06	0.76	3.8576	0.00202033	0.0131708
Nav1	8926.18	-1.67566	0.131258	-12.7661	2.53e-37	3.79e-35				19242	Ptn	16.77	1.87	-2.99081	2.8e-37	5.0756e-35		75828	Hormad2	0.015	0.21	3.85404	0.0212925	0.0918011		75828	Hormad2	0.015	0.21	3.85404	0.0212925	0.0918011
Ptn	481.852	-2.99138	0.234634	-12.7491	3.15e-37	4.67e-35				215690	Nav1	29.895	8.235	-1.67524	2.85e-37	5.11339e-35		16531	Kcnma1	0.045	0.505	3.7981	1.21e-13	4.88162e-12		16531	Kcnma1	0.045	0.505	3.7981	1.21e-13	4.88162e-12
Sec14l1	20242.2	1.67724	0.131815	12.7242	4.34e-37	6.36e-35				74136	Sec14l1	56.11	160.51	1.67779	4.17e-37	7.41093e-35		654812	Angptl7	0.035	0.375	3.76954	0.000354	0.00296871		654812	Angptl7	0.035	0.375	3.76954	0.000354	0.00296871
Cebpd	3465.13	2.06753	0.163303	12.6607	9.76e-37	1.42e-34				12609	Cebpd	16.195	59.77	2.06829	9.03e-37	1.58974e-34		70358	Steap1	1.365	16.325	3.76787	3.89e-07	6.42146e-06		70358	Steap1	1.365	16.325	3.76787	3.89e-07	6.42146e-06
Cnmd	12453	-1.83267	0.144989	-12.6401	1.27e-36	1.82e-34				16840	Cnmd	372.895	91.94	-1.83209	1.35e-36	2.35814e-34		14605	Tsc22d3	11.055	136.295	3.76364	3.85e-145	8.29212e-142		14605	Tsc22d3	11.055	136.295	3.76364	3.85e-145	8.29212e-142
Nkd2	14693.9	-1.88904	0.149607	-12.6267	1.5e-36	2.14e-34				72293	Nkd2	170.51	40.84	-1.8885	1.55e-36	2.67422e-34		78283	Map7d2	0.23	2.905	3.76342	6.28e-24	6.2306e-22		78283	Map7d2	0.23	2.905	3.76342	6.28e-24	6.2306e-22
Sult1a1	211.308	5.12054	0.406098	12.6091	1.88e-36	2.65e-34				20887	Sult1a1	0.105	7.49	5.1192	1.66e-36	2.83858e-34		100039042	Gm2016	0.13	1.42	3.75692	1.37e-09	3.43698e-08		100039042	Gm2016	0.13	1.42	3.75692	1.37e-09	3.43698e-08
Insig1	1597.9	2.00657	0.160458	12.5052	6.99e-36	9.74e-34				231070	Insig1	6.57	23.18	2.00712	6.44e-36	1.08965e-33		18030	Nfil3	3.895	46.22	3.75444	3.12e-101	3.3672e-98		18030	Nfil3	3.895	46.22	3.75444	3.12e-101	3.3672e-98
Lamc2	4948.3	-1.68346	0.135895	-12.3879	3.04e-35	4.19e-33				16782	Lamc2	40.075	10.97	-1.68291	3.2e-35	5.3623e-33		12994	Csn3	0.045	0.55	3.75138	0.00845791	0.0436693		12994	Csn3	0.045	0.55	3.75138	0.00845791	0.0436693
Per1	5581.95	1.73564	0.141899	12.2316	2.11e-34	2.88e-32				18626	Per1	14.675	42.985	1.7362	1.98e-34	3.27588e-32		320311	Rnf152	0.045	0.575	3.71463	8.3e-15	3.80603e-13		320311	Rnf152	0.045	0.575	3.71463	8.3e-15	3.80603e-13
Arl4a	1980.44	-2.57277	0.211241	-12.1793	4.01e-34	5.42e-32				11861	Arl4a	25.02	3.705	-2.57216	3.98e-34	6.53756e-32		623688	Gm6445	0.275	3.165	3.70875	1.46e-12	5.28809e-11		623688	Gm6445	0.275	3.165	3.70875	1.46e-12	5.28809e-11
Mthfd2	4148.42	2.21633	0.182254	12.1607	5.03e-34	6.75e-32				17768	Mthfd2	19.485	79.485	2.21692	4.98e-34	8.09957e-32		27047	Omd	26.96	301.6	3.69946	2.1e-117	2.4099e-114		27047	Omd	26.96	301.6	3.69946	2.1e-117	2.4099e-114
Il1rn	575.921	-2.9635	0.24504	-12.0939	1.14e-33	1.51e-31				16181	Il1rn	11.31	1.275	-2.96289	1.04e-33	1.68235e-31		73713	Rbm20	0.04	0.47	3.6869	6.6e-12	2.22667e-10		73713	Rbm20	0.04	0.47	3.6869	6.6e-12	2.22667e-10
Fat2	8810.92	-1.93846	0.160829	-12.0529	1.87e-33	2.46e-31				245827	Fat2	25.71	5.91	-1.93788	2.08e-33	3.29657e-31		18703	Pigr	1.265	14.005	3.6467	2.01e-82	1.44682e-79		18703	Pigr	1.265	14.005	3.6467	2.01e-82	1.44682e-79
Exoc3l2	448.917	-3.04402	0.252941	-12.0345	2.34e-33	3.05e-31				74463	Exoc3l2	5.255	0.565	-3.04343	2.08e-33	3.29657e-31		20249	Scd1	22.55	247.715	3.64561	8.75e-126	1.37261e-122		20249	Scd1	22.55	247.715	3.64561	8.75e-126	1.37261e-122
Osr1	5428.82	-1.81054	0.151324	-11.9646	5.45e-33	7.04e-31				23967	Osr1	115.655	29.01	-1.81	5.32e-33	8.33776e-31		13842	Epha8	0.02	0.215	3.58519	0.000708	0.00540516		13842	Epha8	0.02	0.215	3.58519	0.000708	0.00540516
Glis3	2954.46	1.82815	0.152881	11.958	5.9e-33	7.56e-31				226075	Glis3	4.935	15.21	1.82869	5.87e-33	9.12661e-31		18654	Pgf	1.3	13.16	3.58476	2.11e-31	2.98251e-29		18654	Pgf	1.3	13.16	3.58476	2.11e-31	2.98251e-29
Panx3	215.935	-4.07027	0.342174	-11.8953	1.25e-32	1.59e-30				208098	Panx3	4.43	0.23	-4.06974	1.1e-32	1.69658e-30		320007	Sidt1	0.055	0.64	3.58083	2.29e-09	5.53881e-08		320007	Sidt1	0.055	0.64	3.58083	2.29e-09	5.53881e-08
Adhfe1	524.839	2.79788	0.235427	11.8843	1.43e-32	1.8e-30				76187	Adhfe1	1.64	9.84	2.79847	1.22e-32	1.86044e-30		69847	Wnk4	8.105	83.37	3.57515	5.45e-123	7.22645e-120		69847	Wnk4	8.105	83.37	3.57515	5.45e-123	7.22645e-120
Mki67	1240.22	-2.25145	0.189955	-11.8525	2.09e-32	2.6e-30				17345	Mki67	5.88	1.09	-2.25093	2.13e-32	3.22413e-30		232983	Cxcl17	18.29	185.14	3.52954	3.02e-72	2.00533e-69		232983	Cxcl17	18.29	185.14	3.52954	3.02e-72	2.00533e-69
Atf3	2100.03	2.06697	0.175062	11.807	3.59e-32	4.44e-30				11910	Atf3	11.305	41.47	2.0675	3.56e-32	5.33294e-30		216148	Shc2	0.91	9.2	3.51874	1.04e-54	4.27443e-52		216148	Shc2	0.91	9.2	3.51874	1.04e-54	4.27443e-52
Myo1b	5340.31	-1.60581	0.136069	-11.8014	3.84e-32	4.7e-30				71207	Nudt4	25.585	66.745	1.56894	4.04e-32	6.00435e-30		76905	Lrg1	0.14	1.375	3.50974	6.94e-07	1.08605e-05		76905	Lrg1	0.14	1.375	3.50974	6.94e-07	1.08605e-05
Nudt4	6041.39	1.5684	0.132967	11.7954	4.12e-32	5.01e-30				17912	Myo1b	44.5	12.855	-1.60527	4.19e-32	6.17601e-30		16535	Kcnq1	0.085	0.81	3.50813	1.72e-07	3.03476e-06		16535	Kcnq1	0.085	0.81	3.50813	1.72e-07	3.03476e-06
Lypd3	1479.82	-2.42883	0.2068	-11.7449	7.51e-32	9.04e-30				72434	Lypd3	42.43	6.945	-2.42827	7.12e-32	1.04045e-29		268709	Fam107a	0.74	7.355	3.49687	4.18e-43	9.62254e-41		268709	Fam107a	0.74	7.355	3.49687	4.18e-43	9.62254e-41
Btn1a1	3144.29	1.9607	0.167568	11.7009	1.26e-31	1.51e-29				12231	Btn1a1	10.14	34.615	1.96121	1.26e-31	1.81927e-29		16624	Klk1b8	0.08	0.795	3.48222	0.00200127	0.0130517		16624	Klk1b8	0.08	0.795	3.48222	0.00200127	0.0130517
Esm1	2849.07	-5.83422	0.499118	-11.6891	1.45e-31	1.72e-29				71690	Esm1	72.745	1.125	-5.83357	1.42e-31	2.03723e-29		72383	Cnfn	0.135	1.22	3.45761	0.00342722	0.0205355		72383	Cnfn	0.135	1.22	3.45761	0.00342722	0.0205355
Casq2	636.844	-2.43422	0.208398	-11.6806	1.6e-31	1.88e-29				12373	Casq2	11.665	1.9	-2.43366	1.44e-31	2.05425e-29		71093	Atoh8	0.495	4.73	3.44224	1.76e-29	2.30379e-27		71093	Atoh8	0.495	4.73	3.44224	1.76e-29	2.30379e-27
Pgf	462.048	3.58414	0.307836	11.643	2.49e-31	2.9e-29				18654	Pgf	1.3	13.16	3.58476	2.11e-31	2.98251e-29		66695	Aspn	1.335	12.435	3.41135	4.83e-45	1.2248e-42		66695	Aspn	1.335	12.435	3.41135	4.83e-45	1.2248e-42
Padi3	730.017	-2.47852	0.213931	-11.5856	4.87e-31	5.63e-29				18601	Padi3	10.945	1.73	-2.47794	4.48e-31	6.28583e-29		20755	Sprr2a1	0.035	0.29	3.31066	0.000519	0.00413012		20755	Sprr2a1	0.035	0.29	3.31066	0.000519	0.00413012
Foxo1	6678.94	1.77487	0.15343	11.568	5.99e-31	6.86e-29				56458	Foxo1	14.63	44.075	1.77545	5.87e-31	8.16427e-29		14411	Slc6a12	0.025	0.245	3.28855	0.0083039	0.0429512		14411	Slc6a12	0.025	0.245	3.28855	0.0083039	0.0429512
F3	2274.13	1.80414	0.156118	11.5563	6.86e-31	7.81e-29				14066	F3	14.925	45.72	1.80466	6.58e-31	9.08369e-29		12805	Cntn1	0.02	0.17	3.26092	0.000369	0.00308558		12805	Cntn1	0.02	0.17	3.26092	0.000369	0.00308558
Lama3	3507.54	-1.94083	0.168491	-11.5189	1.06e-30	1.2e-28				16774	Lama3	26.885	6.03	-1.94024	1.1e-30	1.51215e-28		20531	Slc34a2	0.295	2.475	3.25073	3.43e-28	4.16301e-26		20531	Slc34a2	0.295	2.475	3.25073	3.43e-28	4.16301e-26
Mn1	376.456	-2.96583	0.258285	-11.4828	1.61e-30	1.8e-28				433938	Mn1	2.935	0.33	-2.96533	1.44e-30	1.95234e-28		53313	Atp2a3	0.49	4.04	3.23266	5.65e-39	1.10682e-36		53313	Atp2a3	0.49	4.04	3.23266	5.65e-39	1.10682e-36
Ctsd	395131	1.76322	0.153727	11.4698	1.87e-30	2.08e-28				13033	Ctsd	2530.86	7568.45	1.76379	1.78e-30	2.39455e-28		14711	Gnmt	1.42	11.655	3.22745	3.51e-26	3.85563e-24		14711	Gnmt	1.42	11.655	3.22745	3.51e-26	3.85563e-24
Spsb1	2854.48	1.83356	0.160327	11.4363	2.75e-30	3.03e-28				74646	Spsb1	10.96	34.59	1.83411	2.51e-30	3.35671e-28		328258	Slc25a48	3.995	31.945	3.22052	1.11e-54	4.46187e-52		328258	Slc25a48	3.995	31.945	3.22052	1.11e-54	4.46187e-52
Mfsd2a	161.831	5.48105	0.481376	11.3862	4.9e-30	5.36e-28				76574	Mfsd2a	0.095	3.55	5.48161	4.37e-30	5.80431e-28		231014	9330182L06Rik	0.045	0.375	3.20746	5.2e-07	8.37616e-06		231014	9330182L06Rik	0.045	0.375	3.20746	5.2e-07	8.37616e-06
Abcg2	1058.04	2.14347	0.190249	11.2667	1.92e-29	2.08e-27				26357	Abcg2	4.755	18.8	2.14399	1.71e-29	2.25069e-27		14275	Folr1	0.27	2.28	3.18389	3.29e-07	5.50061e-06		14275	Folr1	0.27	2.28	3.18389	3.29e-07	5.50061e-06
Atp1b1	30426.3	1.81405	0.161113	11.2595	2.08e-29	2.24e-27				71093	Atoh8	0.495	4.73	3.44224	1.76e-29	2.30379e-27		68262	Agpat4	3.83	30.38	3.16932	2.68e-38	5.0772e-36		68262	Agpat4	3.83	30.38	3.16932	2.68e-38	5.0772e-36
Atoh8	252.62	3.44167	0.305732	11.2572	2.14e-29	2.28e-27				11931	Atp1b1	142.455	439.975	1.81465	2.09e-29	2.70615e-27		77705	9230104L09Rik	0.055	0.705	3.14693	0.0010214	0.00743461		77705	9230104L09Rik	0.055	0.705	3.14693	0.0010214	0.00743461
Tob2	5979.38	1.66363	0.148141	11.2301	2.9e-29	3.08e-27				209387	Trim30d	4.58	0.465	-3.05329	2.27e-29	2.92055e-27		19733	Rgn	0.96	7.415	3.1437	2.2e-21	1.80211e-19		19733	Rgn	0.96	7.415	3.1437	2.2e-21	1.80211e-19
Odf3l1	844.223	-2.44315	0.217988	-11.2077	3.74e-29	3.93e-27				57259	Tob2	19.475	54.18	1.66415	2.97e-29	3.80107e-27		329278	Tnn	0.265	2.05	3.14277	7.14e-24	6.99978e-22		329278	Tnn	0.265	2.05	3.14277	7.14e-24	6.99978e-22
Trim30d	334.635	-3.03397	0.271091	-11.1917	4.48e-29	4.68e-27				382075	Odf3l1	33.46	5.325	-2.44255	3.52e-29	4.46713e-27		11808	Apoa4	0.05	0.36	3.12381	0.00582941	0.0321269		11808	Apoa4	0.05	0.36	3.12381	0.00582941	0.0321269
Errfi1	2383.08	2.125	0.190378	11.162	6.25e-29	6.49e-27				74155	Errfi1	7.97	30.55	2.12549	6.08e-29	7.65546e-27		223775	Pim3	14.78	112.835	3.11947	7.55e-91	6.51052e-88		223775	Pim3	14.78	112.835	3.11947	7.55e-91	6.51052e-88
Gm12695	188.763	-5.44984	0.491586	-11.0862	1.46e-28	1.51e-26				620779	Gm12695	4.88	0.105	-5.44931	1.36e-28	1.69777e-26		116904	Alpk3	0.01	0.105	3.07354	0.00411008	0.0239362		116904	Alpk3	0.01	0.105	3.07354	0.00411008	0.0239362
Dnm1	750.214	-2.5291	0.228665	-11.0603	1.95e-28	2e-26				13429	Dnm1	9.07	1.395	-2.52851	1.81e-28	2.25157e-26		69121	Chrdl2	15.345	112.455	3.06156	1.57e-06	2.27321e-05		69121	Chrdl2	15.345	112.455	3.06156	1.57e-06	2.27321e-05
Col9a3	2988.5	-1.63423	0.147809	-11.0563	2.04e-28	2.08e-26				12841	Col9a3	43.605	12.675	-1.63444	1.99e-28	2.45396e-26		54635	Pdgfc	2.58	17.88	3.05958	2.13e-47	6.12053e-45		54635	Pdgfc	2.58	17.88	3.05958	2.13e-47	6.12053e-45
Smim1	617.466	2.76177	0.250067	11.0441	2.34e-28	2.36e-26				68859	Smim1	1.47	9.83	2.76663	2.99e-28	3.6521e-26		236643	Sytl5	0.21	1.475	3.03287	2.05e-22	1.82469e-20		236643	Sytl5	0.21	1.475	3.03287	2.05e-22	1.82469e-20
Slc34a2	240.777	3.2502	0.295627	10.9943	4.07e-28	4.08e-26				20531	Slc34a2	0.295	2.475	3.25073	3.43e-28	4.16301e-26		100502950	Gm3336	0.435	3.105	3.02425	7.34e-11	2.15387e-09		100502950	Gm3336	0.435	3.105	3.02425	7.34e-11	2.15387e-09
Scnn1a	1614.85	2.38919	0.218329	10.9431	7.17e-28	7.13e-26				20276	Scnn1a	4.94	20.845	2.3897	6.58e-28	7.93526e-26		56636	Fgf21	0.385	2.705	3.0156	9.75e-07	1.48294e-05		56636	Fgf21	0.385	2.705	3.0156	9.75e-07	1.48294e-05
Klf6	4091.15	1.51789	0.139075	10.9142	9.86e-28	9.73e-26				23849	Klf6	13.58	34.22	1.51843	9.41e-28	1.12767e-25		17311	Kitl	10.385	73.595	3.01323	5.45e-87	4.4736e-84		17311	Kitl	10.385	73.595	3.01323	5.45e-87	4.4736e-84
Hivep3	757.685	2.00985	0.185107	10.8577	1.83e-27	1.8e-25				16656	Hivep3	2.83	9.895	2.01039	1.61e-27	1.91411e-25		12007	Azgp1	0.23	1.645	3.00951	1.37e-06	2.01743e-05		12007	Azgp1	0.23	1.645	3.00951	1.37e-06	2.01743e-05
Rtn4r	1080.5	-1.96383	0.181894	-10.7966	3.57e-27	3.48e-25				65079	Rtn4r	25.325	5.715	-1.96329	3.37e-27	3.98416e-25		16516	Kcnj15	2.14	15.35	2.99914	8.45e-08	1.58587e-06		16516	Kcnj15	2.14	15.35	2.99914	8.45e-08	1.58587e-06
Btg2	3263.78	1.98877	0.184254	10.7936	3.69e-27	3.57e-25				12227	Btg2	11.58	40.545	1.98929	3.44e-27	4.03754e-25		73732	Muc16	0.005	0.06	2.99637	3.6e-05	0.000392895		73732	Muc16	0.005	0.06	2.99637	3.6e-05	0.000392895
Hapln1	21896.7	2.22222	0.206376	10.7678	4.88e-27	4.69e-25				231474	Paqr3	3.71	20.9	2.68803	4.39e-27	5.11972e-25		237940	Aoc2	2.705	21.43	2.99589	1.32e-47	3.91139e-45		237940	Aoc2	2.705	21.43	2.99589	1.32e-47	3.91139e-45
Paqr3	992.455	2.68277	0.249279	10.7621	5.2e-27	4.96e-25				12950	Hapln1	41	168.665	2.22285	4.81e-27	5.57378e-25		52331	Stbd1	5.61	39.21	2.99356	4.93e-06	6.52352e-05		52331	Stbd1	5.61	39.21	2.99356	4.93e-06	6.52352e-05
Nupr1	16467.2	1.57751	0.14675	10.7496	5.95e-27	5.64e-25				56312	Nupr1	394.74	1025.8	1.57808	5.96e-27	6.857e-25		20514	Slc1a5	4.715	33.59	2.98996	4.35e-07	7.13065e-06		20514	Slc1a5	4.715	33.59	2.98996	4.35e-07	7.13065e-06
St3gal5	2029.25	2.04425	0.190485	10.7318	7.22e-27	6.8e-25				20454	St3gal5	9.665	35.005	2.04485	6.66e-27	7.60547e-25		69068	Tcim	77.635	538.435	2.98831	5.45e-13	2.08057e-11		69068	Tcim	77.635	538.435	2.98831	5.45e-13	2.08057e-11
Cspg4	555.376	-2.83909	0.26526	-10.703	9.85e-27	9.21e-25				121021	Cspg4	3.24	0.4	-2.83847	9.3e-27	1.05511e-24		14199	Fhl1	0.76	5.325	2.97363	7.99e-26	8.51096e-24		14199	Fhl1	0.76	5.325	2.97363	7.99e-26	8.51096e-24
Ak1	805.476	-2.24811	0.210473	-10.6812	1.25e-26	1.16e-24				11636	Ak1	17.925	3.335	-2.24753	1.17e-26	1.31466e-24		109264	Me3	1.405	9.955	2.95774	1.12e-46	3.07826e-44		109264	Me3	1.405	9.955	2.95774	1.12e-46	3.07826e-44
Aldh6a1	2047.88	1.6441	0.154417	10.6471	1.8e-26	1.66e-24				104776	Aldh6a1	7.875	21.635	1.64534	1.66e-26	1.86136e-24		14962	Cfb	0.085	0.575	2.95438	9.52e-06	0.000118855		14962	Cfb	0.085	0.575	2.95438	9.52e-06	0.000118855
Eif4ebp1	4475.71	1.61153	0.151681	10.6245	2.29e-26	2.1e-24				13685	Eif4ebp1	64.29	172.125	1.61211	2.17e-26	2.41993e-24		332175	Zdhhc23	5.45	36.26	2.91685	1.42e-46	3.83108e-44		332175	Zdhhc23	5.45	36.26	2.91685	1.42e-46	3.83108e-44
F13a1	889.098	-2.32386	0.219409	-10.5914	3.27e-26	2.98e-24				74145	F13a1	10.315	1.815	-2.32326	3.12e-26	3.44982e-24		223267	Ggact	22.005	143.795	2.90883	2.7e-70	1.66098e-67		223267	Ggact	22.005	143.795	2.90883	2.7e-70	1.66098e-67
Plch2	4410.22	-1.53465	0.145098	-10.5766	3.83e-26	3.46e-24				14711	Gnmt	1.42	11.655	3.22745	3.51e-26	3.85563e-24		396184	Flrt1	0.015	0.1	2.88704	0.00171712	0.0115031		396184	Flrt1	0.015	0.1	2.88704	0.00171712	0.0115031
Egln3	546.731	2.77639	0.262672	10.5698	4.11e-26	3.7e-24				112407	Egln3	1.415	8.565	2.77698	3.57e-26	3.89895e-24		66139	Mymk	0.46	3.095	2.88099	1.97e-06	2.8129e-05		66139	Mymk	0.46	3.095	2.88099	1.97e-06	2.8129e-05
Gnmt	264.863	3.22685	0.305312	10.569	4.15e-26	3.71e-24				269615	Plch2	32.435	9.985	-1.53411	3.9e-26	4.22964e-24		14645	Glul	0.56	3.56	2.86869	9.33e-21	7.21573e-19		14645	Glul	0.56	3.56	2.86869	9.33e-21	7.21573e-19
Klf9	3725.45	1.64286	0.155963	10.5337	6.04e-26	5.37e-24				16601	Klf9	15.05	41.275	1.64343	5.98e-26	6.44662e-24		101772	Ano1	1.235	7.955	2.86553	6.71e-42	1.46439e-39		101772	Ano1	1.235	7.955	2.86553	6.71e-42	1.46439e-39
Steap3	17744	-1.53203	0.145692	-10.5155	7.33e-26	6.47e-24				68428	Steap3	256.975	78.49	-1.53145	7.71e-26	8.25672e-24		100417514	Adh6b	0.045	0.27	2.82241	0.00353975	0.0211137		100417514	Adh6b	0.045	0.27	2.82241	0.00353975	0.0211137
Fhl1	282.583	2.97305	0.283353	10.4924	9.36e-26	8.22e-24				14199	Fhl1	0.76	5.325	2.97363	7.99e-26	8.51096e-24		27273	Pdk4	0.115	0.715	2.81982	9.7e-08	1.8038e-06		27273	Pdk4	0.115	0.715	2.81982	9.7e-08	1.8038e-06
Slc39a14	11224.8	1.35532	0.129346	10.4783	1.09e-25	9.48e-24				213053	Slc39a14	35.23	79.1	1.35586	1.08e-25	1.13779e-23		76187	Adhfe1	1.64	9.84	2.79847	1.22e-32	1.86044e-30		76187	Adhfe1	1.64	9.84	2.79847	1.22e-32	1.86044e-30
Tfcp2l1	20830.7	1.59661	0.152836	10.4466	1.52e-25	1.32e-23				81879	Tfcp2l1	30	79.825	1.59709	1.55e-25	1.63392e-23		236920	Stard8	0.145	0.865	2.79481	4.81e-11	1.44884e-09		236920	Stard8	0.145	0.865	2.79481	4.81e-11	1.44884e-09
Ndrg1	10823.2	1.56985	0.15129	10.3764	3.17e-25	2.74e-23				17988	Ndrg1	51.295	134.19	1.57043	3.03e-25	3.17065e-23		112407	Egln3	1.415	8.565	2.77698	3.57e-26	3.89895e-24		112407	Egln3	1.415	8.565	2.77698	3.57e-26	3.89895e-24
Mknk2	8717.24	1.50944	0.1463	10.3174	5.88e-25	5.04e-23				17347	Mknk2	36.54	91.755	1.50996	5.69e-25	5.9156e-23		214305	Hhipl1	0.045	0.265	2.77264	0.0118457	0.0576415		214305	Hhipl1	0.045	0.265	2.77264	0.0118457	0.0576415
Wnt4	2214.99	1.882	0.183038	10.282	8.5e-25	7.23e-23				11514	Adcy8	0.08	1.37	4.21054	7.6e-25	7.84971e-23		75750	Slc10a6	0.085	0.4	2.76809	0.00265627	0.016656		75750	Slc10a6	0.085	0.4	2.76809	0.00265627	0.016656
Akap6	1294.56	-1.85466	0.180402	-10.2807	8.61e-25	7.29e-23				22417	Wnt4	6.71	21.755	1.883	8.05e-25	8.2694e-23		68859	Smim1	1.47	9.83	2.76663	2.99e-28	3.6521e-26		68859	Smim1	1.47	9.83	2.76663	2.99e-28	3.6521e-26
Adcy8	142.915	4.20999	0.409569	10.2791	8.76e-25	7.37e-23				238161	Akap6	5.035	1.205	-1.85414	8.82e-25	9.00392e-23		19879	Slc22a8	0.15	0.89	2.76225	4.16e-09	9.73931e-08		19879	Slc22a8	0.15	0.89	2.76225	4.16e-09	9.73931e-08
Fam180a	3881.37	-1.95845	0.190543	-10.2783	8.83e-25	7.38e-23				208164	Fam180a	112.73	25.475	-1.95796	8.97e-25	9.10654e-23		320705	Bend6	0.19	1.115	2.76078	1.18e-06	1.76722e-05		320705	Bend6	0.19	1.115	2.76078	1.18e-06	1.76722e-05
Rgr	185.811	-3.45148	0.338816	-10.1869	2.27e-24	1.89e-22				57811	Rgr	3.795	0.31	-3.45095	2.04e-24	2.05404e-22		218454	Lhfpl2	1.16	6.79	2.74973	2.43e-06	3.40836e-05		218454	Lhfpl2	1.16	6.79	2.74973	2.43e-06	3.40836e-05
Arl4c	7151.84	-1.4541	0.142964	-10.171	2.67e-24	2.21e-22				320982	Arl4c	71.58	22.97	-1.45358	2.86e-24	2.87241e-22		21835	Thrsp	0.48	2.785	2.74933	1.31e-07	2.35996e-06		21835	Thrsp	0.48	2.785	2.74933	1.31e-07	2.35996e-06
Ces2e	411.566	-2.73309	0.269343	-10.1473	3.41e-24	2.8e-22				234673	Ces2e	9.135	1.255	-2.7325	3.12e-24	3.11421e-22		11539	Adora1	0.045	0.245	2.73021	0.000255	0.00224094		11539	Adora1	0.045	0.245	2.73021	0.000255	0.00224094
Scn1b	1065.95	-1.91963	0.190426	-10.0807	6.72e-24	5.49e-22				78283	Map7d2	0.23	2.905	3.76342	6.28e-24	6.2306e-22		15223	Foxj1	2.06	11.76	2.70212	3.47e-44	8.08668e-42		15223	Foxj1	2.06	11.76	2.70212	3.47e-44	8.08668e-42
Map7d2	203.206	3.76282	0.373449	10.0758	7.06e-24	5.74e-22				20266	Scn1b	30.94	7.195	-1.91907	6.38e-24	6.28988e-22		231474	Paqr3	3.71	20.9	2.68803	4.39e-27	5.11972e-25		231474	Paqr3	3.71	20.9	2.68803	4.39e-27	5.11972e-25
Tnn	278.808	3.14225	0.312316	10.0611	8.21e-24	6.6e-22				329278	Tnn	0.265	2.05	3.14277	7.14e-24	6.99978e-22		100952	Emilin1	0.24	1.335	2.68363	1.92e-07	3.35739e-06		100952	Emilin1	0.24	1.335	2.68363	1.92e-07	3.35739e-06
Serinc3	18983.3	1.29294	0.12851	10.061	8.21e-24	6.6e-22				26943	Serinc3	110.6	234.06	1.29348	8.14e-24	7.93191e-22		18705	Pik3c2g	0.015	0.08	2.68046	0.0230121	0.0976768		18705	Pik3c2g	0.015	0.08	2.68046	0.0230121	0.0976768
Ngef	2703.56	-2.07348	0.206393	-10.0463	9.54e-24	7.62e-22				77125	Il33	3.305	0.145	-4.32026	9.36e-24	9.07321e-22		14184	Fgfr3	7.925	44.55	2.66688	1.33e-06	1.96215e-05		14184	Fgfr3	7.925	44.55	2.66688	1.33e-06	1.96215e-05
Il33	160.422	-4.32073	0.430389	-10.0391	1.03e-23	8.15e-22				53972	Ngef	43.04	8.865	-2.07286	9.64e-24	9.28811e-22		381651	Odaph	1.295	7.1	2.65897	1.98e-09	4.85359e-08		381651	Odaph	1.295	7.1	2.65897	1.98e-09	4.85359e-08
Rapgef5	589.668	1.98652	0.198495	10.0079	1.41e-23	1.11e-21				217944	Rapgef5	0.985	3.45	1.98707	1.24e-23	1.18622e-21		11846	Arg1	156.74	871.37	2.65869	7.08e-56	2.9784e-53		11846	Arg1	156.74	871.37	2.65869	7.08e-56	2.9784e-53
Cst3	101266	1.92547	0.192801	9.98679	1.74e-23	1.37e-21				13010	Cst3	1537.54	5128.73	1.92607	1.68e-23	1.59636e-21		242523	Dmrta1	0.045	0.255	2.64067	0.00604952	0.0330653		242523	Dmrta1	0.045	0.255	2.64067	0.00604952	0.0330653
Hs3st3b1	1221.72	1.81403	0.181718	9.9827	1.81e-23	1.42e-21				54710	Hs3st3b1	2.425	7.49	1.8146	1.7e-23	1.60734e-21		330657	Prss53	1.65	9.38	2.63877	1.17e-21	9.67188e-20		330657	Prss53	1.65	9.38	2.63877	1.17e-21	9.67188e-20
Herpud1	7319.81	1.3133	0.131657	9.97513	1.96e-23	1.52e-21				64209	Herpud1	61.22	133.95	1.31385	1.93e-23	1.82015e-21		104111	Adcy3	0.035	0.175	2.62837	0.0112168	0.055094		104111	Adcy3	0.035	0.175	2.62837	0.0112168	0.055094
Egr3	513.902	-2.58799	0.25991	-9.95725	2.34e-23	1.81e-21				13655	Egr3	6.16	0.91	-2.58749	2.18e-23	2.03984e-21		110956	D17H6S56E-5	16.74	94.41	2.6115	2.55e-59	1.22377e-56		110956	D17H6S56E-5	16.74	94.41	2.6115	2.55e-59	1.22377e-56
Sorbs2	21747.9	1.2818	0.128783	9.95312	2.44e-23	1.88e-21				234214	Sorbs2	77.285	165.485	1.28233	2.5e-23	2.32851e-21		14219	Ctgf	529.18	2844.53	2.60735	1.59e-44	3.87151e-42		14219	Ctgf	529.18	2844.53	2.60735	1.59e-44	3.87151e-42
Slc25a33	783.58	1.95871	0.197216	9.93183	3.03e-23	2.31e-21				70556	Slc25a33	4.705	16.11	1.95927	2.67e-23	2.47282e-21		239134	Gucy1b2	0.35	1.87	2.60404	4.73e-12	1.6253e-10		239134	Gucy1b2	0.35	1.87	2.60404	4.73e-12	1.6253e-10
Klk1b11	129.387	4.44599	0.447982	9.92448	3.26e-23	2.48e-21				16613	Klk1b11	0.38	7.25	4.44348	3.18e-23	2.93202e-21		228775	Trib3	19.85	103.095	2.56317	6.09e-09	1.38504e-07		228775	Trib3	19.85	103.095	2.56317	6.09e-09	1.38504e-07
Masp1	2022.88	1.75068	0.176524	9.91751	3.49e-23	2.64e-21				17174	Masp1	6.145	18.785	1.75127	3.26e-23	2.99362e-21		15163	Hcls1	0.065	0.335	2.56244	0.0096782	0.0488297		15163	Hcls1	0.065	0.335	2.56244	0.0096782	0.0488297
Agt	2221.8	2.30675	0.232633	9.91585	3.55e-23	2.67e-21				11606	Agt	11.155	48.78	2.30737	3.33e-23	3.0395e-21		26570	Slc7a11	0.185	0.93	2.56118	2.89e-12	1.01605e-10		26570	Slc7a11	0.185	0.93	2.56118	2.89e-12	1.01605e-10
Plau	773.38	-1.90194	0.192352	-9.88782	4.7e-23	3.52e-21				18792	Plau	14.34	3.365	-1.90139	4.41e-23	4.00351e-21		239273	Abcc4	5.465	27.935	2.53936	0.000144	0.00135769		239273	Abcc4	5.465	27.935	2.53936	0.000144	0.00135769
Il17b	2688.87	1.87956	0.191107	9.83516	7.94e-23	5.91e-21				56069	Il17b	48.735	157.265	1.88016	7.44e-23	6.71881e-21		110095	Pygl	0.075	0.395	2.53201	0.000731	0.00555494		110095	Pygl	0.075	0.395	2.53201	0.000731	0.00555494
Klk1b9	130.897	6.28728	0.640746	9.81243	9.95e-23	7.37e-21				13648	Klk1b9	0.11	7.51	6.28783	9.33e-23	8.38165e-21		73102	Slc22a23	1.8	9.305	2.52376	7.45e-48	2.25524e-45		73102	Slc22a23	1.8	9.305	2.52376	7.45e-48	2.25524e-45
Col8a1	1951.45	-1.73111	0.176958	-9.78259	1.34e-22	9.85e-21				12837	Col8a1	15.805	4.185	-1.73053	1.37e-22	1.22565e-20		11567	Avil	0.305	1.4	2.50949	6.19e-08	1.19072e-06		11567	Avil	0.305	1.4	2.50949	6.19e-08	1.19072e-06
St3gal1	1013.23	-1.85535	0.190551	-9.73679	2.1e-22	1.54e-20				236643	Sytl5	0.21	1.475	3.03287	2.05e-22	1.82469e-20		67703	Kirrel3	0.215	1.095	2.50434	7.92e-10	2.06289e-08		67703	Kirrel3	0.215	1.095	2.50434	7.92e-10	2.06289e-08
Adcy9	2125.42	1.62578	0.167119	9.72831	2.28e-22	1.67e-20				20442	St3gal1	7.465	1.81	-1.85616	2.26e-22	1.99489e-20		66060	Cystm1	16.86	83.045	2.49953	3.11e-44	7.35937e-42		66060	Cystm1	16.86	83.045	2.49953	3.11e-44	7.35937e-42
Sytl5	236.323	3.03231	0.311763	9.72632	2.33e-22	1.69e-20				11515	Adcy9	3.73	10.045	1.62636	2.29e-22	2.01577e-20		213121	Ankrd35	0.385	2.03	2.49801	1.05e-12	3.88686e-11		213121	Ankrd35	0.385	2.03	2.49801	1.05e-12	3.88686e-11
Rfk	4252.55	1.32172	0.136182	9.70556	2.85e-22	2.06e-20				18301	Fxyd5	12.93	0.91	-3.65606	2.74e-22	2.40285e-20		54725	Cadm1	7.375	36.61	2.49619	1.42e-71	9.10045e-69		54725	Cadm1	7.375	36.61	2.49619	1.42e-71	9.10045e-69
Fxyd5	254.976	-3.6567	0.376897	-9.70214	2.95e-22	2.12e-20				54391	Rfk	26.785	58.845	1.32227	2.77e-22	2.41295e-20		23859	Dlg2	0.49	2.485	2.49312	1e-13	4.06674e-12		23859	Dlg2	0.49	2.485	2.49312	1e-13	4.06674e-12
Prune2	155.149	3.94477	0.407067	9.69071	3.3e-22	2.36e-20				353211	Prune2	0.04	0.545	3.94538	2.92e-22	2.52938e-20		12349	Car2	1.265	6.315	2.48154	4.58e-19	3.06128e-17		12349	Car2	1.265	6.315	2.48154	4.58e-19	3.06128e-17
Ccna2	947.585	-1.96701	0.203782	-9.65254	4.8e-22	3.41e-20				74747	Ddit4	33.215	80.375	1.46337	4.83e-22	4.16204e-20		17869	Myc	10.68	51.825	2.47024	1.79e-38	3.44035e-36		17869	Myc	10.68	51.825	2.47024	1.79e-38	3.44035e-36
Ddit4	3786.4	1.46286	0.151624	9.64792	5.02e-22	3.55e-20				12428	Ccna2	14.6	3.25	-1.96606	4.93e-22	4.22768e-20		70045	2610528A11Rik	2.635	12.73	2.46386	9.17e-15	4.17461e-13		70045	2610528A11Rik	2.635	12.73	2.46386	9.17e-15	4.17461e-13
Id1	1798.7	1.74712	0.181365	9.63313	5.79e-22	4.08e-20				15901	Id1	25.355	74.67	1.74764	5.36e-22	4.5774e-20		268567	Tmem229b	3.08	14.775	2.45554	2.98e-39	5.97116e-37		268567	Tmem229b	3.08	14.775	2.45554	2.98e-39	5.97116e-37
Vars	4513.44	1.40881	0.14635	9.62633	6.19e-22	4.34e-20				22321	Vars	16.31	38.38	1.40938	5.9e-22	5.00958e-20		70335	Reep6	5.82	27.94	2.45193	1.25e-06	1.86187e-05		70335	Reep6	5.82	27.94	2.45193	1.25e-06	1.86187e-05
Osmr	5120.46	-1.30378	0.135461	-9.62477	6.28e-22	4.38e-20				18414	Osmr	41.71	14.775	-1.30324	6.72e-22	5.68255e-20		77836	Mlana	1.655	7.86	2.42485	3.3e-11	1.01524e-09		77836	Mlana	1.655	7.86	2.42485	3.3e-11	1.01524e-09
Bnip3	10318.4	1.63978	0.170628	9.61026	7.24e-22	5.02e-20				12176	Bnip3	78.795	216.44	1.64035	6.87e-22	5.7805e-20		230815	Man1c1	0.11	0.755	2.4184	4.57e-05	0.000485632		230815	Man1c1	0.11	0.755	2.4184	4.57e-05	0.000485632
Rexo2	4510.28	1.40056	0.146335	9.57091	1.06e-21	7.31e-20				93694	Clec2d	11.67	41.48	2.01608	9.86e-22	8.26063e-20		240753	Plekha6	0.38	1.79	2.41667	5.04e-17	2.84873e-15		240753	Plekha6	0.38	1.79	2.41667	5.04e-17	2.84873e-15
Clec2d	1266.98	2.01557	0.210613	9.56999	1.07e-21	7.34e-20				104444	Rexo2	65.5	151.58	1.40112	1.01e-21	8.39792e-20		404238	Mrgprb3	0.185	0.875	2.41378	0.00595692	0.0326627		404238	Mrgprb3	0.185	0.875	2.41378	0.00595692	0.0326627
Slc38a2	57560.2	1.37143	0.14334	9.56769	1.09e-21	7.47e-20				67760	Slc38a2	188.075	426.525	1.37195	1.13e-21	9.39198e-20		216188	Aldh1l2	5.74	26.515	2.40033	1.47e-05	0.000175574		216188	Aldh1l2	5.74	26.515	2.40033	1.47e-05	0.000175574
Prss53	582.92	2.63046	0.275655	9.54256	1.39e-21	9.48e-20				330657	Prss53	1.65	9.38	2.63877	1.17e-21	9.67188e-20		20276	Scnn1a	4.94	20.845	2.3897	6.58e-28	7.93526e-26		20276	Scnn1a	4.94	20.845	2.3897	6.58e-28	7.93526e-26
Thbs1	32868	-1.44977	0.152354	-9.51581	1.8e-21	1.22e-19				21825	Thbs1	220.865	71.34	-1.44919	1.88e-21	1.54091e-19		107272	Psat1	8.61	39.625	2.3879	5.54e-38	1.03804e-35		107272	Psat1	8.61	39.625	2.3879	5.54e-38	1.03804e-35
Rgn	267.109	3.14311	0.331392	9.48458	2.43e-21	1.64e-19				19733	Rgn	0.96	7.415	3.1437	2.2e-21	1.80211e-19		94284	Ugt1a6a	0.81	3.665	2.38382	0.0202987	0.0883824		94284	Ugt1a6a	0.81	3.665	2.38382	0.0202987	0.0883824
Emp3	459.195	-2.4837	0.262217	-9.47193	2.75e-21	1.84e-19				13732	Emp3	29.88	4.675	-2.4831	2.57e-21	2.08942e-19		14245	Lpin1	5.755	26.405	2.38106	4.41e-58	2.00139e-55		14245	Lpin1	5.755	26.405	2.38106	4.41e-58	2.00139e-55
Gpt2	1861.27	2.15322	0.227652	9.45841	3.13e-21	2.09e-19				77521	Mtus2	4.705	1.335	-1.91203	3.01e-21	2.43531e-19		83490	Pik3ap1	0.38	1.685	2.37949	3.52e-12	1.22804e-10		83490	Pik3ap1	0.38	1.685	2.37949	3.52e-12	1.22804e-10
Mtus2	605.75	-1.91258	0.202276	-9.45533	3.22e-21	2.14e-19				108682	Gpt2	5.105	20.075	2.15384	3.03e-21	2.44464e-19		68312	Gstm7	0.705	3.09	2.37588	2.27e-08	4.7471e-07		68312	Gstm7	0.705	3.09	2.37588	2.27e-08	4.7471e-07
Ceacam1	8825.19	1.41851	0.150286	9.43873	3.77e-21	2.5e-19				26365	Ceacam1	37.975	87.595	1.4191	3.7e-21	2.96471e-19		386463	Cdsn	9.01	40.77	2.37013	0.000219	0.0019644		386463	Cdsn	9.01	40.77	2.37013	0.000219	0.0019644
Ephb1	123.987	-4.34836	0.461547	-9.42127	4.46e-21	2.93e-19				270190	Ephb1	1.37	0.06	-4.34785	4.12e-21	3.28998e-19		237397	C2cd4c	0.045	0.215	2.35801	0.000364	0.00304478		237397	C2cd4c	0.045	0.215	2.35801	0.000364	0.00304478
Pla2g7	4505.08	-1.41	0.149756	-9.41527	4.72e-21	3.09e-19				27226	Pla2g7	97.27	31.88	-1.40947	4.8e-21	3.8177e-19		20750	Spp1	2440.95	10948.4	2.35001	1.89e-47	5.52149e-45		20750	Spp1	2440.95	10948.4	2.35001	1.89e-47	5.52149e-45
Col17a1	33645.6	-1.36731	0.145592	-9.39138	5.92e-21	3.86e-19				66570	Cenpm	8.77	0.825	-3.11821	5.76e-21	4.55942e-19		76454	Fbxo31	13.665	61.265	2.34356	8.34e-51	2.71371e-48		76454	Fbxo31	13.665	61.265	2.34356	8.34e-51	2.71371e-48
Cenpm	189.079	-3.11878	0.332362	-9.38369	6.37e-21	4.14e-19				20856	Stc2	4.9	18.64	2.11311	6.01e-21	4.73546e-19		56615	Mgst1	27.615	120.615	2.31923	4.91e-52	1.76576e-49		56615	Mgst1	27.615	120.615	2.31923	4.91e-52	1.76576e-49
Stc2	848.247	2.1125	0.225199	9.38055	6.56e-21	4.24e-19				12821	Col17a1	236.245	80.525	-1.36673	6.35e-21	4.97526e-19		18405	Orm1	0.435	1.865	2.31761	0.000559	0.00440712		18405	Orm1	0.435	1.865	2.31761	0.000559	0.00440712
Cp	11413.4	1.28129	0.137073	9.34751	8.97e-21	5.77e-19				12870	Cp	43.06	95.35	1.28183	8.65e-21	6.7497e-19		71856	Wfdc3	115.275	490.835	2.3172	9.54e-67	5.3088e-64		71856	Wfdc3	115.275	490.835	2.3172	9.54e-67	5.3088e-64
Pnpla2	4990.88	1.33418	0.142816	9.34198	9.46e-21	6.06e-19				66853	Pnpla2	29.36	65.165	1.33472	8.98e-21	6.97739e-19		11936	Fxyd2	37.78	164.01	2.31588	2.82e-06	3.90363e-05		11936	Fxyd2	37.78	164.01	2.31588	2.82e-06	3.90363e-05
Pcx	3282.3	1.40452	0.150443	9.33593	1e-20	6.38e-19				14645	Glul	0.56	3.56	2.86869	9.33e-21	7.21573e-19		11606	Agt	11.155	48.78	2.30737	3.33e-23	3.0395e-21		11606	Agt	11.155	48.78	2.30737	3.33e-23	3.0395e-21
Glul	236.851	2.8682	0.307422	9.32986	1.06e-20	6.73e-19				18563	Pcx	11.72	27.345	1.40508	9.37e-21	7.21859e-19		233271	Luzp2	0.085	0.375	2.3065	6.99e-05	0.000713115		233271	Luzp2	0.085	0.375	2.3065	6.99e-05	0.000713115
Tmtc4	1707.17	1.54817	0.166669	9.28892	1.56e-20	9.85e-19				70551	Tmtc4	7.195	18.325	1.54869	1.48e-20	1.13195e-18		14181	Fgfbp1	1.305	5.67	2.30045	3.25e-12	1.14105e-10		14181	Fgfbp1	1.305	5.67	2.30045	3.25e-12	1.14105e-10
Hspb8	8382.8	1.21324	0.130634	9.28733	1.58e-20	9.95e-19				80888	Hspb8	76.905	156.6	1.21379	1.55e-20	1.18083e-18		69065	Chac1	7.15	30.635	2.28759	6.41e-05	0.000661156		69065	Chac1	7.15	30.635	2.28759	6.41e-05	0.000661156
Cul7	1408.53	-1.69185	0.182352	-9.27794	1.73e-20	1.08e-18				66515	Cul7	10.45	2.85	-1.69126	1.7e-20	1.2855e-18		80981	Arl4d	2.24	9.365	2.25849	2.63e-10	7.27818e-09		80981	Arl4d	2.24	9.365	2.25849	2.63e-10	7.27818e-09
Fstl1	390.008	-2.16897	0.234293	-9.25751	2.09e-20	1.3e-18				22445	Xlr3a	4.67	0.27	-3.99509	1.69e-20	1.2855e-18		66514	Asrgl1	10.19	42.765	2.25537	1.51e-48	4.64974e-46		66514	Asrgl1	10.19	42.765	2.25537	1.51e-48	4.64974e-46
Rab27b	971.679	1.70365	0.184164	9.25071	2.23e-20	1.38e-18				14314	Fstl1	4.79	0.94	-2.16842	1.92e-20	1.44838e-18		108167922	LOC108167922	0.08	0.315	2.25244	0.0234324	0.0990709		108167922	LOC108167922	0.08	0.315	2.25244	0.0234324	0.0990709
Ahnak2	5768.84	-1.40242	0.151682	-9.24581	2.33e-20	1.44e-18				80718	Rab27b	1.71	4.895	1.70419	2.1e-20	1.57534e-18		11979	Atp7b	0.065	0.275	2.24623	0.000305	0.00261843		11979	Atp7b	0.065	0.275	2.24623	0.000305	0.00261843
Scd2	44813.5	1.35357	0.146457	9.24211	2.42e-20	1.49e-18				20250	Scd2	124.57	279.66	1.35414	2.48e-20	1.84946e-18		50528	Tmprss2	0.075	0.3	2.24375	0.00517425	0.0291116		50528	Tmprss2	0.075	0.3	2.24375	0.00517425	0.0291116
Synpo	11332.8	-1.25053	0.135333	-9.24037	2.46e-20	1.51e-18				100041194	Ahnak2	19.685	6.55	-1.40186	2.5e-20	1.8583e-18		71302	Arhgap26	0.1	0.405	2.23846	7.43e-07	1.15602e-05		71302	Arhgap26	0.1	0.405	2.23846	7.43e-07	1.15602e-05
Kcnk1	4189.52	1.38235	0.149783	9.22904	2.73e-20	1.67e-18				104027	Synpo	86.005	31.69	-1.25	2.6e-20	1.92182e-18		71897	Lypd6b	0.28	1.105	2.22396	9.58e-05	0.000943714		71897	Lypd6b	0.28	1.105	2.22396	9.58e-05	0.000943714
Srebf1	57779.3	1.46017	0.158338	9.22186	2.92e-20	1.77e-18				16525	Kcnk1	27.55	63.015	1.38287	2.7e-20	1.98965e-18		16010	Igfbp4	1.26	5.17	2.22295	1.44e-08	3.14484e-07		16010	Igfbp4	1.26	5.17	2.22295	1.44e-08	3.14484e-07
C1ra	495.153	-2.20764	0.239601	-9.21382	3.15e-20	1.9e-18				50909	C1ra	8.015	1.53	-2.21052	2.76e-20	2.02438e-18		12950	Hapln1	41	168.665	2.22285	4.81e-27	5.57378e-25		12950	Hapln1	41	168.665	2.22285	4.81e-27	5.57378e-25
Timp1	793.992	-1.80416	0.195959	-9.20684	3.36e-20	2.02e-18				20787	Srebf1	194.045	470.93	1.46076	2.88e-20	2.10419e-18		13197	Gadd45a	6.52	26.55	2.22157	4.49e-20	3.25563e-18		13197	Gadd45a	6.52	26.55	2.22157	4.49e-20	3.25563e-18
Xlr3a	139.383	-3.9081	0.4257	-9.18041	4.29e-20	2.58e-18				21857	Timp1	40.38	10.13	-1.80359	3.21e-20	2.33508e-18		17768	Mthfd2	19.485	79.485	2.21692	4.98e-34	8.09957e-32		17768	Mthfd2	19.485	79.485	2.21692	4.98e-34	8.09957e-32
Gadd45a	801.098	2.22098	0.242207	9.16979	4.74e-20	2.83e-18				13197	Gadd45a	6.52	26.55	2.22157	4.49e-20	3.25563e-18		100040213	Gm2666	0.08	0.3	2.21591	0.0213703	0.0920838		100040213	Gm2666	0.08	0.3	2.21591	0.0213703	0.0920838
Pcdhgc3	4140.21	-1.49793	0.163804	-9.14463	5.98e-20	3.56e-18				268739	Arhgef40	19.865	6.49	-1.42817	6.02e-20	4.34541e-18		12813	Col10a1	0.375	1.515	2.19777	8.48e-08	1.59081e-06		12813	Col10a1	0.375	1.515	2.19777	8.48e-08	1.59081e-06
Arhgef40	2719.46	-1.42786	0.156215	-9.14034	6.23e-20	3.69e-18				93706	Pcdhgc3	35.155	10.955	-1.49758	6.42e-20	4.61354e-18		320635	Cyb5r2	0.665	2.835	2.19668	7.43e-06	9.4789e-05		320635	Cyb5r2	0.665	2.835	2.19668	7.43e-06	9.4789e-05
Mcam	3211.72	-1.54597	0.169401	-9.1261	7.1e-20	4.19e-18				21973	Top2a	10.305	2.59	-1.803	7.28e-20	5.20921e-18		17880	Myh11	0.15	0.585	2.19233	7.7e-07	1.1915e-05		17880	Myh11	0.15	0.585	2.19233	7.7e-07	1.1915e-05
Top2a	1277.56	-1.8035	0.197698	-9.12247	7.34e-20	4.31e-18				84004	Mcam	45.2	13.59	-1.54547	7.34e-20	5.23395e-18		20511	Slc1a2	0.075	0.335	2.19001	3.85e-06	5.22027e-05		20511	Slc1a2	0.075	0.335	2.19001	3.85e-06	5.22027e-05
Robo1	722.562	-1.79411	0.19684	-9.11456	7.9e-20	4.62e-18				19876	Robo1	3.925	1	-1.79357	7.72e-20	5.48312e-18		20278	Scnn1g	1.055	4.24	2.18646	1.31e-13	5.27291e-12		20278	Scnn1g	1.055	4.24	2.18646	1.31e-13	5.27291e-12
Hint1	6529.36	1.20244	0.132046	9.10618	8.53e-20	4.97e-18				57775	Usp29	0.845	0.025	-4.90223	8.01e-20	5.6603e-18		69638	Enho	0.405	1.62	2.18592	8.46e-05	0.000845309		69638	Enho	0.405	1.62	2.18592	8.46e-05	0.000845309
Usp29	122.396	-4.90286	0.538436	-9.10574	8.57e-20	4.97e-18				52428	Rhpn2	9.81	26.43	1.6184	8.39e-20	5.88674e-18		227632	Kcnt1	0.13	0.525	2.18008	1.26e-05	0.000152778		227632	Kcnt1	0.13	0.525	2.18008	1.26e-05	0.000152778
Rhpn2	2522.13	1.61721	0.177641	9.10379	8.72e-20	5.04e-18				15254	Hint1	207.79	415.835	1.20298	8.4e-20	5.88674e-18		100503433	Gm15433	0.075	0.28	2.17947	0.00793739	0.0413281		100503433	Gm15433	0.075	0.28	2.17947	0.00793739	0.0413281
Col5a2	186.108	-3.02896	0.333411	-9.08477	1.04e-19	5.98e-18				12832	Col5a2	1.345	0.145	-3.02839	9.45e-20	6.60306e-18		19193	Pipox	0.405	1.6	2.16662	3.31e-06	4.54171e-05		19193	Pipox	0.405	1.6	2.16662	3.31e-06	4.54171e-05
Chrna4	187.444	-2.99893	0.331453	-9.04783	1.46e-19	8.36e-18				11438	Chrna4	2.035	0.225	-2.99839	1.34e-19	9.31537e-18		243084	Tmprss11e	0.115	0.44	2.15515	0.00276154	0.0171787		243084	Tmprss11e	0.115	0.44	2.15515	0.00276154	0.0171787
Dlc1	4634.15	-1.34798	0.149252	-9.03156	1.69e-19	9.66e-18				50768	Dlc1	29.05	10.055	-1.34747	1.78e-19	1.22978e-17		108682	Gpt2	5.105	20.075	2.15384	3.03e-21	2.44464e-19		108682	Gpt2	5.105	20.075	2.15384	3.03e-21	2.44464e-19
Klrb1f	108.313	5.4882	0.61054	8.98909	2.49e-19	1.42e-17				232408	Klrb1f	0.045	2.01	5.48867	2.32e-19	1.59867e-17		26357	Abcg2	4.755	18.8	2.14399	1.71e-29	2.25069e-27		26357	Abcg2	4.755	18.8	2.14399	1.71e-29	2.25069e-27
Me1	6444.12	1.39765	0.155529	8.98642	2.55e-19	1.45e-17				17436	Me1	30.185	70.265	1.39823	2.52e-19	1.73144e-17		20539	Slc7a5	26.48	102.63	2.13878	5.74e-05	0.000595151		20539	Slc7a5	26.48	102.63	2.13878	5.74e-05	0.000595151
Tmem132a	4095.89	-1.28879	0.143512	-8.98039	2.7e-19	1.52e-17				98170	Tmem132a	44.935	16.175	-1.28824	2.75e-19	1.8794e-17		74155	Errfi1	7.97	30.55	2.12549	6.08e-29	7.65546e-27		74155	Errfi1	7.97	30.55	2.12549	6.08e-29	7.65546e-27
Islr	4374.62	-1.91306	0.213528	-8.95925	3.27e-19	1.84e-17				66350	Pla2g12a	9.985	30.805	1.8181	3.2e-19	2.18126e-17		239083	Ccnb1ip1	0.28	1.065	2.12003	0.0013995	0.00967589		239083	Ccnb1ip1	0.28	1.065	2.12003	0.0013995	0.00967589
Pla2g12a	1268.38	1.81751	0.202927	8.95644	3.35e-19	1.88e-17				26968	Islr	89.39	20.84	-1.91243	3.32e-19	2.25159e-17		17289	Mertk	0.325	1.19	2.11726	4.06e-09	9.53067e-08		17289	Mertk	0.325	1.19	2.11726	4.06e-09	9.53067e-08
Reck	2501.43	-1.54048	0.17206	-8.95314	3.46e-19	1.93e-17				53614	Reck	23.39	6.96	-1.5399	3.45e-19	2.33327e-17		20856	Stc2	4.9	18.64	2.11311	6.01e-21	4.73546e-19		20856	Stc2	4.9	18.64	2.11311	6.01e-21	4.73546e-19
Slc40a1	2747.6	-1.2915	0.14442	-8.94266	3.8e-19	2.11e-17				53945	Slc40a1	31.33	11.26	-1.29095	3.9e-19	2.62672e-17		14594	Ggta1	9.5	36.235	2.11213	1.78e-46	4.73572e-44		14594	Ggta1	9.5	36.235	2.11213	1.78e-46	4.73572e-44
Chrm1	1122.5	-1.88078	0.210851	-8.91995	4.67e-19	2.58e-17				12669	Chrm1	7.56	1.82	-1.88021	4.51e-19	3.02479e-17		70726	Angptl6	1.095	4.09	2.1105	3.38e-08	6.81875e-07		70726	Angptl6	1.095	4.09	2.1105	3.38e-08	6.81875e-07
Car2	268.662	2.48103	0.278493	8.90876	5.16e-19	2.84e-17				12349	Car2	1.265	6.315	2.48154	4.58e-19	3.06128e-17		320078	Olfml2b	0.09	0.345	2.10823	0.00432349	0.0250185		320078	Olfml2b	0.09	0.345	2.10823	0.00432349	0.0250185
Aebp1	2645.44	-1.7468	0.196125	-8.90656	5.26e-19	2.89e-17				18613	Pecam1	3.61	0.515	-2.63345	5.09e-19	3.39035e-17		15478	Hs3st3a1	0.885	3.315	2.0881	3.99e-12	1.38355e-10		15478	Hs3st3a1	0.885	3.315	2.0881	3.99e-12	1.38355e-10
Enc1	4007.97	-1.34205	0.150702	-8.9053	5.32e-19	2.91e-17				11568	Aebp1	26.955	7.09	-1.74619	5.28e-19	3.5037e-17		67790	Rab39b	0.135	0.505	2.0861	0.0017249	0.0115434		67790	Rab39b	0.135	0.505	2.0861	0.0017249	0.0115434
Chka	9318.92	1.20762	0.135658	8.90191	5.49e-19	2.99e-17				11520	Plin2	63.815	148.55	1.41182	5.41e-19	3.57684e-17		12609	Cebpd	16.195	59.77	2.06829	9.03e-37	1.58974e-34		12609	Cebpd	16.195	59.77	2.06829	9.03e-37	1.58974e-34
Pecam1	254.849	-2.63404	0.295918	-8.90126	5.52e-19	3e-17				13803	Enc1	32.75	11.365	-1.34153	5.56e-19	3.65941e-17		11910	Atf3	11.305	41.47	2.0675	3.56e-32	5.33294e-30		11910	Atf3	11.305	41.47	2.0675	3.56e-32	5.33294e-30
Plin2	7828.52	1.41125	0.158603	8.89799	5.69e-19	3.07e-17				12660	Chka	51.19	113.36	1.20816	5.61e-19	3.68281e-17		215446	Entpd3	0.935	3.43	2.0599	9.42e-15	4.27471e-13		215446	Entpd3	0.935	3.43	2.0599	9.42e-15	4.27471e-13
Lgals7	1390.7	-1.83643	0.206643	-8.88699	6.28e-19	3.38e-17				16858	Lgals7	109.485	26.755	-1.83592	6.15e-19	4.019e-17		70083	Metrn	2.92	10.64	2.05851	3.78e-12	1.31128e-10		70083	Metrn	2.92	10.64	2.05851	3.78e-12	1.31128e-10
Axl	3381.91	-1.34186	0.151536	-8.85504	8.37e-19	4.49e-17				20678	Sox5	2.39	0.485	-2.09072	7.94e-19	5.17019e-17		58909	Fam13a	0.96	3.51	2.04894	1.58e-18	1.00129e-16		58909	Fam13a	0.96	3.51	2.04894	1.58e-18	1.00129e-16
Sox5	380.29	-2.09128	0.236235	-8.85256	8.55e-19	4.57e-17				74760	Rab3il1	6.77	1.05	-2.51561	7.99e-19	5.1828e-17		20454	St3gal5	9.665	35.005	2.04485	6.66e-27	7.60547e-25		20454	St3gal5	9.665	35.005	2.04485	6.66e-27	7.60547e-25
Rab3il1	322.595	-2.51618	0.284265	-8.85154	8.63e-19	4.6e-17				26362	Axl	31.875	11.07	-1.34129	8.49e-19	5.48702e-17		223920	Soat2	0.45	1.595	2.04042	1e-05	0.000124015		223920	Soat2	0.45	1.595	2.04042	1e-05	0.000124015
Matn2	4286.63	1.83879	0.208663	8.81225	1.23e-18	6.51e-17				17181	Matn2	14.13	44.735	1.83939	1.17e-18	7.54068e-17		171210	Acot2	6.32	22.6	2.03304	6.55e-05	0.000674197		171210	Acot2	6.32	22.6	2.03304	6.55e-05	0.000674197
Cd200r4	174.166	-3.3773	0.383486	-8.80684	1.29e-18	6.8e-17				239849	Cd200r4	4.765	0.385	-3.37684	1.19e-18	7.62397e-17		12683	Cidea	0.345	1.225	2.01988	0.00173762	0.0116088		12683	Cidea	0.345	1.225	2.01988	0.00173762	0.0116088
Cenpf	361.47	-2.36317	0.268732	-8.7938	1.45e-18	7.61e-17				108000	Cenpf	1.565	0.26	-2.36914	1.25e-18	7.98697e-17		105245449	Gm40902	0.285	0.955	2.01646	0.0153906	0.0708157		105245449	Gm40902	0.285	0.955	2.01646	0.0153906	0.0708157
Prag1	3363.67	1.24328	0.141576	8.78173	1.61e-18	8.45e-17				225256	Dsg1b	2.205	0.325	-2.65746	1.35e-18	8.59856e-17		93694	Clec2d	11.67	41.48	2.01608	9.86e-22	8.26063e-20		93694	Clec2d	11.67	41.48	2.01608	9.86e-22	8.26063e-20
Fam13a	393.431	2.04837	0.233562	8.77015	1.78e-18	9.33e-17				244418	Prag1	11.24	23.4	1.24381	1.56e-18	9.86248e-17		665596	Hist1h2bq	0.705	2.82	2.01079	0.0168718	0.0762282		665596	Hist1h2bq	0.705	2.82	2.01079	0.0168718	0.0762282
Mindy3	2330.6	1.44931	0.165321	8.76668	1.84e-18	9.58e-17				58909	Fam13a	0.96	3.51	2.04894	1.58e-18	1.00129e-16		16656	Hivep3	2.83	9.895	2.01039	1.61e-27	1.91411e-25		16656	Hivep3	2.83	9.895	2.01039	1.61e-27	1.91411e-25
Dsg1b	249.432	-2.63736	0.301104	-8.75898	1.97e-18	1.02e-16				66960	Mindy3	15.24	36.68	1.44982	1.77e-18	1.11603e-16		72373	Psca	0.4	1.415	2.00957	0.0216108	0.0929873		72373	Psca	0.4	1.415	2.00957	0.0216108	0.0929873
Zfp469	623.708	1.88299	0.214995	8.75828	1.98e-18	1.03e-16				195209	Zfp469	0.55	1.79	1.88351	1.84e-18	1.15471e-16		231070	Insig1	6.57	23.18	2.00712	6.44e-36	1.08965e-33		231070	Insig1	6.57	23.18	2.00712	6.44e-36	1.08965e-33
Gja1	12864.5	-1.36828	0.156296	-8.75438	2.05e-18	1.06e-16				328967	Arhgef37	2.02	5.2	1.60168	1.99e-18	1.24572e-16		11486	Ada	0.615	2.165	2.0012	1.55e-06	2.24921e-05		11486	Ada	0.615	2.165	2.0012	1.55e-06	2.24921e-05
Mid1ip1	1394.12	1.49594	0.171095	8.74332	2.26e-18	1.16e-16				68041	Mid1ip1	9.755	24.175	1.49651	2.14e-18	1.32962e-16		12227	Btg2	11.58	40.545	1.98929	3.44e-27	4.03754e-25		12316	Aspm	1.14	0.24	-2.01496	1.09e-09	2.77576e-08
Cyp1b1	7375.57	1.14723	0.131301	8.73742	2.38e-18	1.22e-16				14609	Gja1	162.735	55.405	-1.36778	2.16e-18	1.33863e-16		217944	Rapgef5	0.985	3.45	1.98707	1.24e-23	1.18622e-21		30060	Meltf	27.36	5.98	-2.01685	0.00456186	0.0261783
Arhgef37	766.486	1.59755	0.182988	8.73033	2.54e-18	1.29e-16				13078	Cyp1b1	24.52	47.99	1.14777	2.33e-18	1.44082e-16		217721	Flvcr2	0.435	1.365	1.98173	3.67e-07	6.11086e-06		277396	Klhl23	0.785	0.165	-2.02903	3.39e-05	0.000373529
Cyb5r1	4561.55	1.80399	0.207007	8.71464	2.92e-18	1.48e-16				72017	Cyb5r1	32.405	100.41	1.8046	2.87e-18	1.77042e-16		319613	Sybu	1.335	4.885	1.96877	1.39e-14	6.1975e-13		404710	Iqgap3	2.205	0.475	-2.03181	6.26e-14	2.60319e-12
Sema6a	4395.72	-1.33523	0.153323	-8.70861	3.08e-18	1.56e-16				20358	Sema6a	24.545	8.59	-1.33465	3.2e-18	1.96625e-16		227631	Sohlh1	0.27	0.835	1.96859	0.00934383	0.047476		105988	Espl1	1.2	0.26	-2.04081	3.07e-11	9.47136e-10
Edem3	9361.15	1.26143	0.145074	8.69508	3.47e-18	1.75e-16				15277	Hk2	7.895	18.025	1.37149	3.42e-18	2.08955e-16		110789	Adgrv1	0.02	0.08	1.96649	0.00576085	0.0318101		93713	Pcdhga5	0.235	0.055	-2.04444	0.0100664	0.0504489
Hk2	2897.6	1.37092	0.157734	8.69131	3.58e-18	1.8e-16				66967	Edem3	22.465	47.39	1.26194	3.46e-18	2.11001e-16		12231	Btn1a1	10.14	34.615	1.96121	1.26e-31	1.81927e-29		243529	H1fx	1.11	0.235	-2.0542	0.00815552	0.0423281
Sardh	3038.57	-1.85457	0.213669	-8.67963	3.97e-18	1.99e-16				192166	Sardh	33.22	8.225	-1.85394	4.06e-18	2.46584e-16		70556	Slc25a33	4.705	16.11	1.95927	2.67e-23	2.47282e-21		16170	Il16	0.795	0.15	-2.0589	8.4e-06	0.000105875
Atp12a	159.723	-3.13179	0.361815	-8.65576	4.9e-18	2.44e-16				192113	Atp12a	1.955	0.195	-3.13121	4.49e-18	2.71821e-16		14778	Gpx3	0.165	0.56	1.95446	0.0220403	0.0944586		214791	Sertad4	151.49	31.715	-2.06283	5.05e-57	2.23415e-54
Plppr4	1974.67	-1.42485	0.164733	-8.64946	5.17e-18	2.57e-16				72709	C1qtnf6	6.25	0.975	-2.50432	4.96e-18	2.99206e-16		102638047	LOC102638047	0.23	0.765	1.942	0.00167916	0.0112885		69538	Antxr1	39.585	8.305	-2.06643	3.45e-52	1.29531e-49
C1qtnf6	322.23	-2.5049	0.289712	-8.64617	5.33e-18	2.64e-16				229791	Plppr4	13.635	4.465	-1.42434	5.27e-18	3.17027e-16		13010	Cst3	1537.54	5128.73	1.92607	1.68e-23	1.59636e-21		108961	E2f8	1.62	0.355	-2.06748	1.3e-07	2.34792e-06
Adamtsl4	3080.36	-1.3416	0.155398	-8.63331	5.96e-18	2.94e-16				229595	Adamtsl4	30.89	10.83	-1.34107	5.99e-18	3.59045e-16		15567	Slc6a4	0.14	0.455	1.92535	0.00722763	0.0382913		11799	Birc5	11.745	2.44	-2.06765	2.67e-13	1.04097e-11
Xkr4	208.035	-2.59504	0.301218	-8.61516	6.98e-18	3.44e-16				497097	Xkr4	0.965	0.185	-2.59451	6.43e-18	3.83555e-16		320916	Wscd2	0.205	0.67	1.91966	0.000104	0.00101215		110935	Atp6v1b1	90.025	18.835	-2.07128	1.36e-39	2.78616e-37
Atp1a1	91329.7	1.16195	0.13488	8.6147	7.01e-18	3.44e-16				11928	Atp1a1	413.065	813.58	1.16248	6.9e-18	4.10537e-16		117167	Steap4	66.315	216.315	1.89455	1.25e-42	2.79399e-40		53972	Ngef	43.04	8.865	-2.07286	9.64e-24	9.28811e-22
Cdhr1	219.9	-2.81012	0.326741	-8.60046	7.94e-18	3.88e-16				170677	Cdhr1	2.41	0.305	-2.80952	7.35e-18	4.35929e-16		16890	Lipe	1.815	5.725	1.89163	6.79e-16	3.4862e-14		432839	Gprin2	0.175	0.035	-2.07307	0.000617	0.00480149
Trib1	1812.36	1.446	0.169141	8.5491	1.24e-17	6.04e-16				211770	Trib1	6.53	15.69	1.44656	1.16e-17	6.82378e-16		195209	Zfp469	0.55	1.79	1.88351	1.84e-18	1.15471e-16		18430	Oxtr	0.55	0.125	-2.07535	4.36e-05	0.000467258
Trim29	13572.3	-1.17492	0.137473	-8.54656	1.27e-17	6.15e-16				14148	Fdx1	28.125	69.345	1.49045	1.28e-17	7.52124e-16		22417	Wnt4	6.71	21.755	1.883	8.05e-25	8.2694e-23		333329	Cngb1	0.4	0.06	-2.07848	0.00691215	0.0368805
Fdx1	2364.57	1.48995	0.174431	8.54173	1.32e-17	6.39e-16				72169	Trim29	180.105	70.375	-1.17436	1.31e-17	7.69708e-16		108167809	Gm46223	0.175	0.545	1.88132	0.00948641	0.0480587		12479	Cd1d1	0.87	0.18	-2.07886	0.00258597	0.0162922
Mindy2	1898.7	1.35973	0.159503	8.52476	1.53e-17	7.38e-16				235461	Mindy2	3.58	7.995	1.36025	1.49e-17	8.68671e-16		56069	Il17b	48.735	157.265	1.88016	7.44e-23	6.71881e-21		12021	Bard1	0.96	0.2	-2.08217	4.41e-08	8.78216e-07
Plekhf1	2899.13	1.28338	0.150631	8.52004	1.6e-17	7.66e-16				72287	Plekhf1	30.165	64.44	1.2839	1.53e-17	8.90524e-16		100045778	Rnf223	0.19	0.61	1.87762	0.00022	0.00196999		76464	Knl1	0.61	0.13	-2.0834	4.48e-07	7.33148e-06
Pdlim1	3032.98	1.26906	0.149147	8.5088	1.76e-17	8.41e-16				70807	Arrdc2	4.28	11.56	1.63304	1.64e-17	9.50585e-16		17133	Maff	1.35	4.235	1.86477	1.68e-10	4.71148e-09		381353	Ajm1	1.135	0.235	-2.08648	1.05e-06	1.57785e-05
Arrdc2	710.713	1.63249	0.191873	8.50818	1.77e-17	8.43e-16				54132	Pdlim1	32.95	69.62	1.26962	1.72e-17	9.93119e-16		71785	Pdgfd	0.345	1.175	1.85527	7.68e-06	9.77242e-05		20678	Sox5	2.39	0.485	-2.09072	7.94e-19	5.17019e-17
Col18a1	4211.76	-1.39494	0.16402	-8.50469	1.82e-17	8.66e-16				12822	Col18a1	29.825	10.27	-1.39436	1.84e-17	1.06218e-15		360213	Trim46	0.64	2.055	1.85298	1.04e-06	1.57785e-05		50723	Icosl	9.835	2.03	-2.09254	4.47e-16	2.35323e-14
Rfc3	804.441	-1.56119	0.184517	-8.46096	2.65e-17	1.26e-15				69263	Rfc3	27.895	8.29	-1.56065	2.55e-17	1.4656e-15		15903	Id3	13.495	42.65	1.85031	6.26e-17	3.51931e-15		12348	Car11	0.825	0.17	-2.09953	0.0021578	0.0139105
Lonrf1	1528.82	-1.45352	0.172105	-8.44559	3.03e-17	1.43e-15				244421	Lonrf1	15.395	4.95	-1.45295	3.01e-17	1.72387e-15		246747	Adig	0.515	1.6	1.84449	0.0225932	0.0963494		74519	Cyp2j9	0.845	0.175	-2.1046	0.00114643	0.00819895
Ero1l	9547.86	1.31289	0.156211	8.40458	4.29e-17	2.02e-15				50527	Ero1l	33.52	73.14	1.31345	4.33e-17	2.47232e-15		110958	M1ap	1.065	3.28	1.84178	3.46e-06	4.73598e-05		57778	Fmnl1	0.295	0.06	-2.11606	0.00497051	0.0281858
Wdfy2	2679.27	1.2953	0.154418	8.38828	4.93e-17	2.31e-15				140494	Atp6v0a4	3.415	0.59	-2.35553	4.87e-17	2.77534e-15		20707	Serpinb9c	0.635	1.96	1.84023	2.07e-05	0.000239394		12778	Ackr3	10.76	2.18	-2.11818	5.32e-12	1.81693e-10
Plekha6	337.783	2.41612	0.288428	8.37687	5.44e-17	2.54e-15				268752	Wdfy2	7.065	15.485	1.29562	4.92e-17	2.79122e-15		94352	Loxl2	0.48	1.52	1.83987	1.49e-08	3.23751e-07		76074	Gbp8	0.99	0.205	-2.11994	9.43e-05	0.000930346
Atp6v0a4	247.225	-2.34666	0.28059	-8.3633	6.1e-17	2.84e-15				240753	Plekha6	0.38	1.79	2.41667	5.04e-17	2.84873e-15		17181	Matn2	14.13	44.735	1.83939	1.17e-18	7.54068e-17		270150	Ccdc153	8.64	1.79	-2.12479	4.29e-09	9.98156e-08
Id3	1031.62	1.84874	0.221546	8.34475	7.14e-17	3.32e-15				93708	Pcdhgc5	2.07	0.28	-2.7061	5.32e-17	3.00098e-15		74646	Spsb1	10.96	34.59	1.83411	2.51e-30	3.35671e-28		80880	Kank3	4.99	1.01	-2.12642	9.77e-17	5.42079e-15
Zhx3	1041.18	1.48753	0.178436	8.3365	7.65e-17	3.54e-15				15903	Id3	13.495	42.65	1.85031	6.26e-17	3.51931e-15		11997	Akr1b7	0.22	0.7	1.83063	0.0215686	0.0928288		14238	Foxf2	4.14	0.835	-2.12843	9.08e-14	3.70211e-12
Acsl1	4488.58	1.14256	0.137251	8.32461	8.46e-17	3.9e-15				320799	Zhx3	3.3	8.135	1.48808	7.25e-17	4.05862e-15		109689	Arrb1	0.96	2.97	1.8305	2.34e-14	1.01903e-12		66775	Hacd4	2.455	0.49	-2.12953	9.68e-10	2.50002e-08
Cyp2d22	169.881	-3.28297	0.394377	-8.32444	8.47e-17	3.9e-15				56448	Cyp2d22	3.02	0.275	-3.28236	7.9e-17	4.40955e-15		226075	Glis3	4.935	15.21	1.82869	5.87e-33	9.12661e-31		381293	Kif14	0.67	0.135	-2.132	2.34e-08	4.88739e-07
Pcdhgc5	208.974	-2.69492	0.323775	-8.32344	8.54e-17	3.92e-15				14081	Acsl1	19.77	38.66	1.14312	8.26e-17	4.59536e-15		11555	Adrb2	0.685	2.11	1.81945	0.000345	0.00290806		12161	Bmp6	2.79	0.56	-2.13305	6.2e-11	1.8368e-09
Zbtb16	386.892	12.1203	1.46038	8.29936	1.05e-16	4.78e-15				80880	Kank3	4.99	1.01	-2.12642	9.77e-17	5.42079e-15		66350	Pla2g12a	9.985	30.805	1.8181	3.2e-19	2.18126e-17		195359	Trim40	1.045	0.195	-2.13645	0.000297	0.00256585
Kank3	298.808	-2.12698	0.256289	-8.29917	1.05e-16	4.78e-15				235320	Zbtb16	0	2.525	12.1208	1.04e-16	5.75485e-15		11931	Atp1b1	142.455	439.975	1.81465	2.09e-29	2.70615e-27		66468	Ska1	0.57	0.12	-2.13844	0.00166239	0.0111842
Wfdc2	9004.09	1.59974	0.193266	8.27739	1.26e-16	5.72e-15				114774	Pawr	7.4	18.94	1.54842	1.21e-16	6.64983e-15		54710	Hs3st3b1	2.425	7.49	1.8146	1.7e-23	1.60734e-21		242050	Igsf10	0.92	0.18	-2.14514	1.08e-10	3.09152e-09
Pawr	957.163	1.5479	0.187026	8.27638	1.27e-16	5.75e-15				67701	Wfdc2	185.775	493.36	1.60027	1.22e-16	6.68034e-15		13479	Dpep1	0.14	0.42	1.80715	0.0178545	0.0796045		16664	Krt14	1128.15	227.185	-2.14844	1.88e-07	3.29141e-06
Otog	165.133	4.15731	0.503044	8.26432	1.4e-16	6.34e-15				18419	Otog	0.045	0.73	4.15801	1.31e-16	7.15189e-15		14066	F3	14.925	45.72	1.80466	6.58e-31	9.08369e-29		208084	Pif1	0.415	0.085	-2.15918	0.00139712	0.00966334
Palld	19519.2	-1.18543	0.143688	-8.25004	1.58e-16	7.12e-15				69635	Dapk1	2.73	0.64	-1.90926	1.52e-16	8.29775e-15		72017	Cyb5r1	32.405	100.41	1.8046	2.87e-18	1.77042e-16		14314	Fstl1	4.79	0.94	-2.16842	1.92e-20	1.44838e-18
Dapk1	375.212	-1.9098	0.231554	-8.24774	1.61e-16	7.24e-15				72333	Palld	173.15	66.55	-1.18491	1.71e-16	9.32639e-15		209027	Pycr1	25.175	75.93	1.80294	0.00259135	0.0163081		14619	Gjb2	0.515	0.1	-2.17836	0.00459579	0.0263205
Vldlr	3363.64	1.66583	0.202722	8.21734	2.08e-16	9.3e-15				22359	Vldlr	5.42	15.86	1.66645	2.03e-16	1.1013e-14		57266	Cxcl14	2.55	7.82	1.80149	1.86e-14	8.1739e-13		21877	Tk1	8.7	1.675	-2.17882	1.14e-14	5.1374e-13
F8a	727.069	-1.8276	0.222674	-8.20749	2.26e-16	1.01e-14				14070	F8a	12.425	3.09	-1.82703	2.17e-16	1.17084e-14		19215	Ptgds	12.055	36.705	1.80085	4.86e-16	2.53167e-14		72080	Sapcd2	0.29	0.055	-2.18195	0.00787989	0.0410783
Ppp1r1b	6582.07	1.34231	0.163942	8.18772	2.66e-16	1.18e-14				19049	Ppp1r1b	57.09	123.7	1.3429	2.57e-16	1.38705e-14		17313	Mgp	1164.47	3530.91	1.78819	0.000696	0.00532563		80885	Hcar2	1.57	0.305	-2.18712	3.5e-05	0.000382753
Ecm1	4402.73	-1.42729	0.174509	-8.17892	2.86e-16	1.27e-14				13601	Ecm1	91.18	29.825	-1.42676	2.88e-16	1.5485e-14		78923	Chsy3	0.185	0.56	1.78735	0.000602	0.0047027		230587	Glis1	2.13	0.415	-2.19194	1.79e-09	4.40767e-08
Anxa3	7891.49	1.25937	0.15427	8.16345	3.26e-16	1.44e-14				76484	Kndc1	0.9	0.085	-3.24763	3.02e-16	1.6196e-14		80733	Car15	1.475	4.555	1.78396	6.63e-08	1.26418e-06		269855	Ssc5d	0.35	0.065	-2.19531	0.00358618	0.0213684
Kndc1	135.767	-3.24823	0.397912	-8.16318	3.26e-16	1.44e-14				11745	Anxa3	81.07	170.31	1.25988	3.19e-16	1.70626e-14		665378	Gm7609	0.165	0.385	1.7817	0.015994	0.0731877		50909	C1ra	8.015	1.53	-2.21052	2.76e-20	2.02438e-18
Larp1b	1350.38	1.40982	0.172901	8.15393	3.52e-16	1.55e-14				214048	Larp1b	9.08	22.475	1.41127	3.45e-16	1.83511e-14		56458	Foxo1	14.63	44.075	1.77545	5.87e-31	8.16427e-29		18163	Ctnnd2	0.725	0.14	-2.21255	1.13e-07	2.06115e-06
Tns3	18617.5	-1.28118	0.157174	-8.15134	3.6e-16	1.57e-14				319939	Tns3	103.72	37.895	-1.28062	3.87e-16	2.05565e-14		13608	Edar	1.02	3.07	1.77057	1.04e-10	2.99346e-09		56013	Srcin1	0.96	0.185	-2.21507	2.08e-09	5.06357e-08
Bcl2l1	6285.57	1.20432	0.14827	8.12246	4.57e-16	1.99e-14				12048	Bcl2l1	41.9	86.01	1.20512	4.3e-16	2.27557e-14		18793	Plaur	1.905	5.68	1.76814	1.41e-10	3.97914e-09		58242	Nudt11	3.025	0.575	-2.22162	3.6e-12	1.25277e-10
Icosl	614.281	-2.09317	0.257743	-8.12115	4.62e-16	2.01e-14				242721	Klhdc7a	1.95	5.135	1.57829	4.34e-16	2.28731e-14		380921	Dgkh	0.425	1.245	1.76662	4.44e-11	1.34827e-09		106014	Fam19a5	3.285	0.625	-2.22264	1.96e-09	4.80401e-08
Sema4a	1893	-1.38297	0.17033	-8.11938	4.69e-16	2.03e-14				50723	Icosl	9.835	2.03	-2.09254	4.47e-16	2.35323e-14		171531	Mlph	0.205	0.645	1.76457	0.000164	0.00151821		227933	Ccdc148	0.405	0.08	-2.2327	0.00214057	0.0138295
Klhdc7a	846.267	1.57777	0.194327	8.11916	4.69e-16	2.03e-14				20351	Sema4a	23.095	7.795	-1.3824	4.66e-16	2.44328e-14		13033	Ctsd	2530.86	7568.45	1.76379	1.78e-30	2.39455e-28		94045	P2rx5	11.645	1.98	-2.23846	0.000226	0.00201317
Wnk2	745.886	1.52156	0.187594	8.11092	5.02e-16	2.16e-14				75607	Wnk2	1.425	3.57	1.5221	4.68e-16	2.44744e-14		94185	Tnfrsf21	0.145	0.43	1.75329	0.00330841	0.0199615		433809	Rnf207	0.505	0.095	-2.24133	0.00279118	0.0173381
Ptgds	767.114	1.80037	0.222026	8.10882	5.11e-16	2.2e-14				19215	Ptgds	12.055	36.705	1.80085	4.86e-16	2.53167e-14		17174	Masp1	6.145	18.785	1.75127	3.26e-23	2.99362e-21		232441	Rerg	1.48	0.27	-2.24295	1.9e-06	2.7094e-05
Ltbp1	4901.15	-1.16436	0.143762	-8.09927	5.53e-16	2.37e-14				76509	Plet1	236.63	431.67	1.05708	5.62e-16	2.92221e-14		328381	Sh2d4b	0.43	1.305	1.75084	7.57e-12	2.5445e-10		228543	Rhov	2.81	0.52	-2.24468	1.3e-07	2.35463e-06
Plet1	24328.2	1.05653	0.130458	8.09864	5.56e-16	2.37e-14				268977	Ltbp1	31.585	12.38	-1.1638	5.7e-16	2.95168e-14		15901	Id1	25.355	74.67	1.74764	5.36e-22	4.5774e-20		11636	Ak1	17.925	3.335	-2.24753	1.17e-26	1.31466e-24
Melk	194.038	-2.52368	0.312791	-8.06826	7.13e-16	3.04e-14				17279	Melk	3.375	0.51	-2.52315	6.59e-16	3.40496e-14		76933	Ifi27l2a	4.29	12.525	1.74733	1.49e-05	0.000177183		16534	Kcnn4	2.02	0.37	-2.2507	2.02e-07	3.51984e-06
Sspo	118.27	4.51307	0.559516	8.06603	7.26e-16	3.08e-14				243369	Sspo	0.02	0.37	4.51371	6.79e-16	3.4862e-14		11639	Ak4	2.82	8.23	1.74248	7.51e-14	3.10031e-12		209737	Kif15	0.995	0.19	-2.25093	1.12e-07	2.04083e-06
Lipe	522.849	1.89111	0.234522	8.06369	7.4e-16	3.13e-14				16890	Lipe	1.815	5.725	1.89163	6.79e-16	3.4862e-14		18626	Per1	14.675	42.985	1.7362	1.98e-34	3.27588e-32		17345	Mki67	5.88	1.09	-2.25093	2.13e-32	3.22413e-30
Amot	859.631	1.46388	0.181557	8.0629	7.45e-16	3.14e-14				27494	Amot	1.775	4.315	1.4644	6.98e-16	3.57469e-14		269643	Ppp2r2c	0.095	0.275	1.72827	0.0121505	0.0588682		56072	Lgals12	0.345	0.065	-2.25094	0.0103051	0.0514511
Sned1	3418.59	-1.24694	0.155009	-8.04433	8.67e-16	3.65e-14				27053	Asns	57.51	134.32	1.41264	8.64e-16	4.40769e-14		241452	Dhrs9	1.685	4.89	1.72517	3.21e-08	6.51124e-07		73181	Nfatc4	0.2	0.045	-2.26161	0.016142	0.0736641
Asns	7369.36	1.41204	0.175546	8.04371	8.72e-16	3.66e-14				208777	Sned1	15.04	5.535	-1.24642	8.81e-16	4.48381e-14		27205	Podxl	0.21	0.61	1.72341	0.000298	0.00257259		16416	Itgb3	0.775	0.145	-2.26836	1.88e-08	4.00951e-07
Muc15	5655.16	1.24193	0.154884	8.01846	1.07e-15	4.48e-14				50876	Tmod2	0.025	0.395	4.05918	9.9e-16	5.0215e-14		12490	Cd34	2.25	6.52	1.71933	1.37e-15	6.83767e-14		100034251	Wfdc17	5.46	0.98	-2.27207	0.00150522	0.0102815
Tmod2	87.5149	4.05866	0.506281	8.01661	1.09e-15	4.53e-14				269328	Muc15	27.94	58.03	1.24243	1.06e-15	5.38278e-14		105980076	Gm45929	0.31	0.89	1.71838	0.00583675	0.0321497		237504	Rassf9	0.76	0.145	-2.28726	1.09e-05	0.000134084
Eif4ebp2	8826.41	1.08515	0.13544	8.01203	1.13e-15	4.69e-14				13688	Eif4ebp2	28.205	52.78	1.08571	1.11e-15	5.60367e-14		11839	Areg	0.38	1.105	1.71612	0.00685322	0.0366		208836	Fanci	0.575	0.105	-2.29831	1.53e-05	0.000181915
Mcm5	506.976	-1.6642	0.208147	-7.99529	1.29e-15	5.36e-14				17218	Mcm5	7.105	2.015	-1.66365	1.23e-15	6.17707e-14		12268	C4b	0.35	1	1.71184	2.01e-07	3.51466e-06		69134	Fam25c	6.765	1.185	-2.30427	0.000429	0.00349979
Rasa4	264.879	-2.4869	0.311268	-7.9896	1.35e-15	5.6e-14				54153	Rasa4	4.25	0.675	-2.4863	1.27e-15	6.38221e-14		246727	Oas3	0.38	1.095	1.71172	1.2e-06	1.79116e-05		77976	Nuak1	26.655	4.71	-2.31299	1.25e-44	3.07459e-42
Csn2	299.98	11.7532	1.47145	7.98753	1.38e-15	5.67e-14				12991	Csn2	0	13.245	11.7537	1.37e-15	6.83767e-14		80718	Rab27b	1.71	4.895	1.70419	2.1e-20	1.57534e-18		74145	F13a1	10.315	1.815	-2.32326	3.12e-26	3.44982e-24
Uqcrq	6663.51	1.14685	0.1436	7.98643	1.39e-15	5.71e-14				12490	Cd34	2.25	6.52	1.71933	1.37e-15	6.83767e-14		230678	Tmem125	1.895	5.38	1.703	6.71e-09	1.51239e-07		57278	Bcam	2.165	0.375	-2.34756	2.74e-08	5.64229e-07
Cd34	443.97	1.71879	0.215495	7.97602	1.51e-15	6.19e-14				22272	Uqcrq	76.305	147.945	1.14737	1.39e-15	6.93334e-14		71874	2310007B03Rik	0.8	2.37	1.69967	0.000202	0.00183257		19419	Rasgrp1	0.24	0.04	-2.35432	0.00164584	0.0110901
Cmtm3	351.06	-1.9681	0.246839	-7.97321	1.55e-15	6.32e-14				68119	Cmtm3	9.94	2.33	-1.96758	1.45e-15	7.19865e-14		223272	Itgbl1	0.75	2.115	1.69334	4.24e-06	5.68972e-05		102634333	1110002E22Rik	0.115	0.02	-2.35477	0.00399015	0.0233719
Hsf2bp	99.2555	4.11055	0.516821	7.95354	1.81e-15	7.38e-14				74377	Hsf2bp	0.165	2.59	4.11104	1.67e-15	8.23835e-14		69398	Cdhr4	0.71	2.025	1.68898	0.000161	0.00148956		216643	Gabrp	15.705	2.7	-2.3553	2.68e-42	5.92962e-40
Akap2	3260.21	-1.12603	0.141633	-7.95033	1.86e-15	7.56e-14				11641	Akap2	18.065	7.285	-1.12587	1.89e-15	9.33658e-14		241494	Zfp385b	1.835	5.21	1.68097	4.05e-09	9.5291e-08		140494	Atp6v0a4	3.415	0.59	-2.35553	4.87e-17	2.77534e-15
Ank	16920.5	1.06747	0.134607	7.93031	2.19e-15	8.86e-14				11732	Ank	84.81	156.39	1.068	2.15e-15	1.05657e-13		74136	Sec14l1	56.11	160.51	1.67779	4.17e-37	7.41093e-35		76747	Dapl1	20.105	3.405	-2.36443	2.19e-12	7.83272e-11
Gli1	389.363	-1.9775	0.249644	-7.92126	2.35e-15	9.5e-14				14632	Gli1	4.59	1.03	-1.97695	2.21e-15	1.0833e-13		226691	Ifi207	0.285	0.78	1.66734	0.000164	0.00151794		237178	Ppef1	2.035	0.34	-2.36571	1.24e-09	3.12078e-08
Fosl2	9135.52	-1.15397	0.145687	-7.92088	2.36e-15	9.5e-14				22004	Tpm2	71.225	26.175	-1.34401	2.41e-15	1.17898e-13		22359	Vldlr	5.42	15.86	1.66645	2.03e-16	1.1013e-14		108000	Cenpf	1.565	0.26	-2.36914	1.25e-18	7.98697e-17
Tpm2	3181.95	-1.34459	0.169794	-7.91892	2.4e-15	9.62e-14				14284	Fosl2	57.785	22.86	-1.15339	2.48e-15	1.21004e-13		57259	Tob2	19.475	54.18	1.66415	2.97e-29	3.80107e-27		72865	Rtl8c	5.725	0.98	-2.37088	8.97e-07	1.37533e-05
Crabp2	860.417	-1.46812	0.185688	-7.90636	2.65e-15	1.06e-13				12904	Crabp2	40.415	12.795	-1.46755	2.57e-15	1.24894e-13		433022	Plcxd2	0.17	0.48	1.66123	3.78e-05	0.000410224		433180	Spink6	1.53	0.29	-2.3768	0.0229642	0.0975697
Tnfrsf12a	3274.26	1.16226	0.147276	7.89172	2.98e-15	1.19e-13				27279	Tnfrsf12a	60.26	117.79	1.16278	2.9e-15	1.40298e-13		19270	Ptprg	0.49	1.34	1.65599	4.25e-07	6.98168e-06		22419	Wnt5b	3.395	0.555	-2.39169	1.92e-13	7.60041e-12
Bcl9l	19041.8	-1.01072	0.128371	-7.87347	3.45e-15	1.37e-13				80288	Bcl9l	102.87	44.94	-1.01024	3.6e-15	1.7393e-13		104776	Aldh6a1	7.875	21.635	1.64534	1.66e-26	1.86136e-24		224530	Acat3	0.545	0.1	-2.39669	0.00497764	0.028217
Endod1	7535.66	1.29592	0.165131	7.84782	4.23e-15	1.68e-13				71946	Endod1	27	59.07	1.29644	4.09e-15	1.9718e-13		16601	Klf9	15.05	41.275	1.64343	5.98e-26	6.44662e-24		20190	Ryr1	0.23	0.045	-2.408	3.11e-07	5.25188e-06
Aoc3	123.807	3.90298	0.497901	7.83885	4.55e-15	1.8e-13				11754	Aoc3	0.095	1.46	3.90341	4.14e-15	1.98723e-13		12176	Bnip3	78.795	216.44	1.64035	6.87e-22	5.7805e-20		94090	Trim9	0.335	0.06	-2.42023	0.00132057	0.00921515
Higd1a	2916.83	1.25588	0.160238	7.83757	4.59e-15	1.81e-13				56295	Higd1a	25.005	52.64	1.25645	4.37e-15	2.09476e-13		435337	Gm5662	2.67	7.33	1.63934	6.54e-11	1.92749e-09		72434	Lypd3	42.43	6.945	-2.42827	7.12e-32	1.04045e-29
Sema3a	2148.44	-1.57091	0.200531	-7.83375	4.74e-15	1.87e-13				235493	Fam214a	13.135	27.465	1.21865	4.79e-15	2.28811e-13		73988	4930438A08Rik	1.16	3.16	1.63628	8.07e-05	0.000811194		12373	Casq2	11.665	1.9	-2.43366	1.44e-31	2.05425e-29
Fam214a	4044.65	1.21814	0.15559	7.82918	4.91e-15	1.93e-13				20346	Sema3a	12.13	3.56	-1.57033	4.88e-15	2.32492e-13		70807	Arrdc2	4.28	11.56	1.63304	1.64e-17	9.50585e-16		66355	Gmpr	4.69	0.76	-2.43759	8.26e-10	2.14586e-08
Sgk1	17461.1	1.26048	0.161212	7.81876	5.33e-15	2.09e-13				20393	Sgk1	114.52	241.375	1.26098	5.26e-15	2.49909e-13		12705	Cited1	2.05	5.695	1.63249	5.06e-05	0.000532918		94180	Acsbg1	3.04	0.5	-2.44132	5.82e-13	2.21011e-11
Spry2	728.42	1.47432	0.188866	7.80617	5.9e-15	2.3e-13				24064	Spry2	5.005	12.315	1.47486	5.42e-15	2.5706e-13		11515	Adcy9	3.73	10.045	1.62636	2.29e-22	2.01577e-20		382075	Odf3l1	33.46	5.325	-2.44255	3.52e-29	4.46713e-27
Col16a1	5377.03	-1.62356	0.208002	-7.80549	5.93e-15	2.31e-13				217201	Rundc1	11.315	23.02	1.21088	5.97e-15	2.82267e-13		214663	Slc25a29	1.25	3.38	1.62535	3.13e-07	5.26733e-06		17472	Gbp4	0.425	0.08	-2.44977	0.000226	0.00200915
Rundc1	2220.34	1.21081	0.155156	7.80378	6.01e-15	2.33e-13				107581	Col16a1	43.86	12.805	-1.62294	6.01e-15	2.83377e-13		52428	Rhpn2	9.81	26.43	1.6184	8.39e-20	5.88674e-18		54159	Rnase2b	1	0.165	-2.45246	0.0217367	0.0933892
Nrp2	5908.2	-1.09769	0.140712	-7.80098	6.14e-15	2.38e-13				18187	Nrp2	36.34	14.56	-1.09715	6.53e-15	3.06926e-13		20684	Sp100	0.265	0.75	1.61824	0.00177716	0.0118454		223864	Rapgef3	3.145	0.525	-2.45511	2.03e-13	8.03206e-12
Shox2	5528.39	-1.05386	0.135182	-7.79587	6.4e-15	2.47e-13				20429	Shox2	73.07	31.385	-1.05331	6.7e-15	3.14158e-13		13685	Eif4ebp1	64.29	172.125	1.61211	2.17e-26	2.41993e-24		72948	Tppp	0.43	0.065	-2.45563	6.68e-05	0.000685542
Palmd	5070.78	-1.07618	0.138075	-7.7942	6.48e-15	2.5e-13				114301	Palmd	78.635	32.785	-1.07562	6.72e-15	3.14284e-13		235283	Gramd1b	0.145	0.42	1.61186	0.00174335	0.0116381		16431	Itm2a	851.635	135.155	-2.47045	4.72e-63	2.54372e-60
Rab11fip4	7672.71	1.02529	0.131815	7.77821	7.36e-15	2.83e-13				268451	Rab11fip4	19.095	34.255	1.02583	7.17e-15	3.34067e-13		14622	Gjb5	0.33	0.89	1.6102	0.0114296	0.0559518		330119	Adamts3	0.22	0.035	-2.47071	0.000258	0.00226693
Col4a5	14488.1	-0.998116	0.128394	-7.77382	7.62e-15	2.91e-13				18131	Notch3	4.675	1.5	-1.45717	7.56e-15	3.51587e-13		225341	Lims2	0.49	1.315	1.60879	0.00129586	0.009061		18601	Padi3	10.945	1.73	-2.47794	4.48e-31	6.28583e-29
Nrep	15109.5	-1.00276	0.128993	-7.77373	7.62e-15	2.91e-13				13664	Eif1a	34.81	63.69	1.05728	8.01e-15	3.71642e-13		170721	Papln	0.12	0.325	1.60794	0.00287332	0.0177649		13732	Emp3	29.88	4.675	-2.4831	2.57e-21	2.08942e-19
Notch3	954.404	-1.45769	0.187542	-7.7726	7.69e-15	2.93e-13				27528	Nrep	264.095	115.665	-1.00222	8.07e-15	3.73371e-13		100182	Akna	0.215	0.565	1.60756	0.00152976	0.0104059		54153	Rasa4	4.25	0.675	-2.4863	1.27e-15	6.38221e-14
Eif1a	5678.68	1.05674	0.136105	7.76415	8.22e-15	3.12e-13				12830	Col4a5	80.25	35.365	-0.997572	8.14e-15	3.75281e-13		114304	Slc28a3	0.515	1.375	1.60299	1.41e-05	0.000168923		17380	Mme	276.38	43.125	-2.48913	3.76e-58	1.75468e-55
Tkt	15021	1.00966	0.130085	7.76154	8.39e-15	3.18e-13				21881	Tkt	83.895	148.65	1.01021	8.21e-15	3.77713e-13		328967	Arhgef37	2.02	5.2	1.60168	1.99e-18	1.24572e-16		11752	Anxa8	158.37	24.675	-2.49761	3.19e-53	1.25093e-50
Rnf152	110.475	3.71399	0.479221	7.75005	9.19e-15	3.47e-13				320311	Rnf152	0.045	0.575	3.71463	8.3e-15	3.80603e-13		67701	Wfdc2	185.775	493.36	1.60027	1.22e-16	6.68034e-15		56847	Aldh1a3	0.38	0.06	-2.49989	0.000821	0.00614562
Atg12	4299.81	1.3018	0.167999	7.74888	9.27e-15	3.5e-13				67526	Atg12	28.7	62.025	1.30234	8.86e-15	4.05389e-13		81879	Tfcp2l1	30	79.825	1.59709	1.55e-25	1.63392e-23		93761	Smarca1	0.26	0.04	-2.50333	0.00335554	0.0201992
Rnf144b	993.087	1.31765	0.170119	7.74545	9.52e-15	3.58e-13				218215	Rnf144b	3.385	7.42	1.31819	8.93e-15	4.07495e-13		84036	Kcnn1	0.71	1.85	1.59013	2.51e-06	3.50769e-05		72709	C1qtnf6	6.25	0.975	-2.50432	4.96e-18	2.99206e-16
2610528A11Rik	221.748	2.46334	0.318348	7.73789	1.01e-14	3.79e-13				70045	2610528A11Rik	2.635	12.73	2.46386	9.17e-15	4.17461e-13		17772	Mtm1	5.305	13.955	1.58744	2.41e-14	1.04428e-12		12443	Ccnd1	48.305	7.425	-2.51527	1.81e-45	4.66643e-43
Entpd3	307.88	2.05932	0.266219	7.73541	1.03e-14	3.86e-13				215446	Entpd3	0.935	3.43	2.0599	9.42e-15	4.27471e-13		242721	Klhdc7a	1.95	5.135	1.57829	4.34e-16	2.28731e-14		74760	Rab3il1	6.77	1.05	-2.51561	7.99e-19	5.1828e-17
Fam129a	6955.5	1.48952	0.192818	7.72499	1.12e-14	4.17e-13				63913	Fam129a	19.39	48.3	1.49012	1.11e-14	5.03224e-13		56312	Nupr1	394.74	1025.8	1.57808	5.96e-27	6.857e-25		170799	Rtkn2	0.235	0.03	-2.51983	0.00700229	0.0372577
Lbp	9363.07	4.41112	0.571538	7.71799	1.18e-14	4.4e-13				16803	Lbp	9.035	170.5	4.41174	1.14e-14	5.1374e-13		11550	Adra1d	0.195	0.525	1.57805	0.0133662	0.0632383		17279	Melk	3.375	0.51	-2.52315	6.59e-16	3.40496e-14
Tk1	256.683	-2.17938	0.282529	-7.71381	1.22e-14	4.53e-13				21877	Tk1	8.7	1.675	-2.17882	1.14e-14	5.1374e-13		23966	Tenm4	5.445	14.115	1.57347	0.00192104	0.0126288		69706	Lrr1	0.445	0.06	-2.5242	0.0222922	0.0952778
Lrp1	23211.7	-1.35471	0.17577	-7.70732	1.28e-14	4.76e-13				17215	Mcm3	11.59	3.94	-1.37121	1.33e-14	5.97222e-13		73075	Ppil6	1.195	3.14	1.57316	0.000908	0.00670819		13429	Dnm1	9.07	1.395	-2.52851	1.81e-28	2.25157e-26
Mcm3	851.729	-1.37176	0.178159	-7.69965	1.36e-14	5.04e-13				16971	Lrp1	59.715	20.575	-1.35411	1.34e-14	6.01434e-13		17988	Ndrg1	51.295	134.19	1.57043	3.03e-25	3.17065e-23		109901	Cela1	2.735	0.415	-2.5345	1.59e-06	2.30117e-05
Abcc5	2646.95	-1.11229	0.144477	-7.69878	1.37e-14	5.06e-13				319613	Sybu	1.335	4.885	1.96877	1.39e-14	6.1975e-13		71207	Nudt4	25.585	66.745	1.56894	4.04e-32	6.00435e-30		11501	Adam8	21.695	3.235	-2.56679	1.67e-37	3.06867e-35
Tln2	8884.65	-1.12609	0.146521	-7.68554	1.52e-14	5.6e-13				27416	Abcc5	16.065	6.72	-1.11176	1.4e-14	6.23325e-13		20668	Sox13	1.295	3.345	1.55353	3.86e-10	1.03982e-08		11861	Arl4a	25.02	3.705	-2.57216	3.98e-34	6.53756e-32
Sybu	355.641	1.96821	0.256113	7.68494	1.53e-14	5.61e-13				70549	Tln2	29.58	12.37	-1.12549	1.62e-14	7.20048e-13		70551	Tmtc4	7.195	18.325	1.54869	1.48e-20	1.13195e-18		13655	Egr3	6.16	0.91	-2.58749	2.18e-23	2.03984e-21
Camk2d	1949.51	1.14543	0.149321	7.6709	1.71e-14	6.24e-13				108058	Camk2d	8.09	16.425	1.14597	1.64e-14	7.272e-13		114774	Pawr	7.4	18.94	1.54842	1.21e-16	6.64983e-15		497097	Xkr4	0.965	0.185	-2.59451	6.43e-18	3.83555e-16
C130050O18Rik	328.828	-2.68216	0.349707	-7.66974	1.72e-14	6.28e-13				319772	C130050O18Rik	8.04	1.09	-2.6815	1.66e-14	7.32747e-13		12583	Cdo1	0.99	2.555	1.54495	0.000414	0.00339134		12842	Col1a1	0.405	0.055	-2.59785	5.08e-06	6.70426e-05
Ppp1r15a	4397.13	1.39098	0.181445	7.66615	1.77e-14	6.45e-13				17872	Ppp1r15a	28.635	65.71	1.39148	1.78e-14	7.84821e-13		67080	1700019D03Rik	1.945	5.125	1.53935	1.03e-09	2.64454e-08		71803	Slc25a18	0.345	0.06	-2.62039	0.00978915	0.0493102
Mcm6	660.849	-1.48061	0.193383	-7.65636	1.91e-14	6.94e-13				17219	Mcm6	8.845	2.775	-1.48007	1.84e-14	8.10165e-13		67664	Rnf125	0.7	1.69	1.53621	4.18e-09	9.78707e-08		20377	Sfrp1	58.5	8.305	-2.62862	1.2e-79	8.2659e-77
Sema3c	2348.8	1.27546	0.166756	7.6487	2.03e-14	7.35e-13				57266	Cxcl14	2.55	7.82	1.80149	1.86e-14	8.1739e-13		69428	1700016C15Rik	1.945	5.24	1.53426	0.00227449	0.0145584		23890	Gpr34	1.675	0.235	-2.63316	2.05e-07	3.57128e-06
Cxcl14	375.036	1.80095	0.235496	7.64749	2.05e-14	7.4e-13				20348	Sema3c	7.49	15.92	1.27597	2e-14	8.74542e-13		22371	Vwf	0.05	0.125	1.53061	0.0221464	0.0947625		18613	Pecam1	3.61	0.515	-2.63345	5.09e-19	3.39035e-17
Gulp1	1818.16	-1.17384	0.153721	-7.63622	2.24e-14	8.05e-13				70676	Gulp1	22.73	8.895	-1.17331	2.28e-14	9.94058e-13		75607	Wnk2	1.425	3.57	1.5221	4.68e-16	2.44744e-14		238377	Gpr68	1.985	0.265	-2.63929	1.41e-11	4.54439e-10
Mtm1	1317.6	1.5869	0.208149	7.62383	2.46e-14	8.84e-13				109689	Arrb1	0.96	2.97	1.8305	2.34e-14	1.01903e-12		23849	Klf6	13.58	34.22	1.51843	9.41e-28	1.12767e-25		71878	Fam83d	1.575	0.215	-2.64366	2.91e-07	4.93427e-06
Gfra1	75.6239	-4.5166	0.592514	-7.62279	2.48e-14	8.89e-13				14585	Gfra1	0.875	0.035	-4.51607	2.35e-14	1.02238e-12		211945	Plekhh1	1.34	3.355	1.51206	2.24e-12	7.99207e-11		16009	Igfbp3	123.135	17.305	-2.64741	3.65e-41	7.76704e-39
Arrb1	570.159	1.83	0.240117	7.62127	2.51e-14	8.97e-13				17772	Mtm1	5.305	13.955	1.58744	2.41e-14	1.04428e-12		17347	Mknk2	36.54	91.755	1.50996	5.69e-25	5.9156e-23		14706	Gng4	0.205	0.03	-2.64828	0.0139547	0.0653593
Prc1	479.297	-1.69016	0.222059	-7.61132	2.71e-14	9.67e-13				233406	Prc1	6.655	1.835	-1.68965	2.6e-14	1.1236e-12		241520	Fam171b	0.11	0.275	1.50883	0.0138777	0.0651046		27056	Irf5	1.535	0.23	-2.64952	8.39e-08	1.57758e-06
Nfatc1	3259.1	-1.26433	0.166283	-7.60348	2.88e-14	1.02e-12				18018	Nfatc1	26.785	10.13	-1.26374	2.94e-14	1.26575e-12		19329	Rab17	1.995	4.96	1.50854	2.87e-06	3.97931e-05		13105	Cyp2d9	2.69	0.385	-2.65388	2.14e-07	3.71096e-06
Ogn	15936.7	1.3211	0.174241	7.58203	3.4e-14	1.21e-12				18295	Ogn	97.775	215.66	1.32166	3.28e-14	1.41198e-12		223881	Rnd1	0.495	1.215	1.50071	0.000794	0.00597896		26950	Vsnl1	2.14	0.295	-2.65455	6.08e-09	1.3832e-07
Trim62	703.726	-1.45811	0.192422	-7.57765	3.52e-14	1.24e-12				67525	Trim62	8.18	2.63	-1.45756	3.39e-14	1.45581e-12		68041	Mid1ip1	9.755	24.175	1.49651	2.14e-18	1.32962e-16		225256	Dsg1b	2.205	0.325	-2.65746	1.35e-18	8.59856e-17
Osbpl3	4578.03	-1.05354	0.13927	-7.5647	3.89e-14	1.37e-12				26934	Racgap1	8.47	2.625	-1.51033	3.87e-14	1.65815e-12		224079	Atp13a4	0.225	0.56	1.49364	0.00714184	0.0379067		53973	Cyp3a41a	1.755	0.24	-2.66108	8.09e-07	1.24952e-05
Racgap1	623.395	-1.51086	0.199851	-7.55995	4.03e-14	1.42e-12				71720	Osbpl3	24.785	10.435	-1.05301	4.09e-14	1.74546e-12		14148	Fdx1	28.125	69.345	1.49045	1.28e-17	7.52124e-16		14767	Nmur1	1.065	0.15	-2.67053	0.00198521	0.0129568
Hmgn2	2681.45	-1.36009	0.180118	-7.55111	4.32e-14	1.52e-12				16598	Klf2	17.945	4.285	-1.8868	4.36e-14	1.8566e-12		63913	Fam129a	19.39	48.3	1.49012	1.11e-14	5.03224e-13		319772	C130050O18Rik	8.04	1.09	-2.6815	1.66e-14	7.32747e-13
Arhgef3	1564.03	1.39686	0.185106	7.54627	4.48e-14	1.57e-12				71704	Arhgef3	6.21	14.595	1.39741	4.4e-14	1.86635e-12		320799	Zhx3	3.3	8.135	1.48808	7.25e-17	4.05862e-15		64074	Smoc2	96.395	13.265	-2.68446	0.000142	0.00133317
Klf2	752.276	-1.88739	0.250117	-7.54601	4.49e-14	1.57e-12				15331	Hmgn2	86.445	29.545	-1.35949	4.39e-14	1.86635e-12		53881	Slc5a3	1.035	2.555	1.48768	6.83e-13	2.58475e-11		66198	Them5	0.62	0.085	-2.70206	0.00856	0.0440382
Selenop	2067.48	-1.11645	0.14813	-7.53698	4.81e-14	1.68e-12				20363	Selenop	38.39	15.555	-1.1159	4.87e-14	2.06092e-12		24064	Spry2	5.005	12.315	1.47486	5.42e-15	2.5706e-13		93708	Pcdhgc5	2.07	0.28	-2.7061	5.32e-17	3.00098e-15
Slc4a4	4525.72	1.3005	0.172814	7.52542	5.26e-14	1.83e-12				54403	Slc4a4	9.245	20.015	1.30099	5.22e-14	2.20124e-12		109594	Lmo1	7.145	17.41	1.47315	3.61e-10	9.77176e-09		15898	Icam5	0.975	0.13	-2.70819	4.03e-07	6.64595e-06
Ephb6	3286.49	-1.22906	0.163519	-7.51629	5.64e-14	1.95e-12				13848	Ephb6	33.355	12.56	-1.22849	5.67e-14	2.38438e-12		16956	Lpl	0.36	0.87	1.46676	0.000225	0.0020028		240168	Rasgrp3	0.465	0.06	-2.72601	6.31e-06	8.12362e-05
Trps1	18285.3	-1.00374	0.133577	-7.5143	5.72e-14	1.98e-12				212980	Slc45a3	3.63	8.69	1.44019	5.92e-14	2.48377e-12		27494	Amot	1.775	4.315	1.4644	6.98e-16	3.57469e-14		93705	Pcdhgb8	1.37	0.185	-2.72807	2.09e-13	8.24445e-12
Nampt	7834.02	1.03639	0.138046	7.5076	6.02e-14	2.08e-12				59027	Nampt	30.53	55.015	1.03693	6.05e-14	2.53233e-12		74747	Ddit4	33.215	80.375	1.46337	4.83e-22	4.16204e-20		234673	Ces2e	9.135	1.255	-2.7325	3.12e-24	3.11421e-22
Slc45a3	807.729	1.43966	0.191945	7.50039	6.36e-14	2.19e-12				83925	Trps1	66.285	29.055	-1.00318	6.09e-14	2.5449e-12		18845	Plxna2	0.09	0.215	1.46279	0.00152952	0.0104059		218581	Depdc1b	0.5	0.07	-2.73809	0.000808	0.00606798
Fasn	49176	1.17229	0.156312	7.49967	6.4e-14	2.2e-12				23850	Pappa2	1.03	0.105	-3.07629	6.16e-14	2.56611e-12		20787	Srebf1	194.045	470.93	1.46076	2.88e-20	2.10419e-18		234258	Neil3	1.905	0.25	-2.74439	1.45e-08	3.16859e-07
Sobp	2162.31	-1.54431	0.205967	-7.49786	6.49e-14	2.22e-12				404710	Iqgap3	2.205	0.475	-2.03181	6.26e-14	2.60319e-12		66960	Mindy3	15.24	36.68	1.44982	1.77e-18	1.11603e-16		17863	Myb	0.275	0.04	-2.74507	0.00512975	0.0289272
Pappa2	184.419	-3.07693	0.410395	-7.49748	6.51e-14	2.22e-12				14104	Fasn	81.405	161.355	1.17287	6.43e-14	2.66595e-12		211770	Trib1	6.53	15.69	1.44656	1.16e-17	6.82378e-16		58809	Rnase4	141.475	18.545	-2.74561	4.33e-09	1.00732e-07
Iqgap3	287.249	-2.03231	0.271155	-7.49502	6.63e-14	2.26e-12				109205	Sobp	18.005	5.415	-1.5437	6.58e-14	2.72176e-12		16891	Lipg	0.25	0.595	1.44619	0.00421952	0.0245073		108167614	Gm46084	0.235	0.03	-2.75201	0.00108543	0.00781784
Angptl2	6052.85	-1.10484	0.147807	-7.47489	7.73e-14	2.63e-12				11639	Ak4	2.82	8.23	1.74248	7.51e-14	3.10031e-12		15483	Hsd11b1	5.55	13.285	1.44509	5.42e-11	1.61331e-09		110058	Syt17	0.615	0.08	-2.77344	0.000127	0.001208
Ak4	963.324	1.74187	0.233156	7.47084	7.97e-14	2.7e-12				67880	Dcxr	50.39	108.155	1.3002	7.58e-14	3.12143e-12		51799	Rundc3a	2.455	5.88	1.44317	8.11e-11	2.35888e-09		16365	Acod1	0.495	0.065	-2.78219	0.000352	0.00295944
Dcxr	2791.26	1.29964	0.173978	7.47015	8.01e-14	2.71e-12				26360	Angptl2	64.84	26.56	-1.10427	7.89e-14	3.24224e-12		212980	Slc45a3	3.63	8.69	1.44019	5.92e-14	2.48377e-12		21367	Cntn2	0.09	0.015	-2.80296	0.00773495	0.0404559
Pik3r1	9170.02	1.08858	0.145875	7.46239	8.5e-14	2.87e-12				18708	Pik3r1	24.81	43.855	1.08909	8.47e-14	3.47068e-12		107869	Cth	3.315	7.855	1.43366	3.71e-10	1.00207e-08		170677	Cdhr1	2.41	0.305	-2.80952	7.35e-18	4.35929e-16
Tgfbi	911.851	-1.9181	0.257085	-7.46094	8.59e-14	2.89e-12				21810	Tgfbi	14.62	3.41	-1.91746	8.49e-14	3.47068e-12		26365	Ceacam1	37.975	87.595	1.4191	3.7e-21	2.96471e-19		121021	Cspg4	3.24	0.4	-2.83847	9.3e-27	1.05511e-24
Foxf2	219.711	-2.12897	0.28596	-7.445	9.69e-14	3.26e-12				14238	Foxf2	4.14	0.835	-2.12843	9.08e-14	3.70211e-12		14825	Cxcl1	5.28	12.325	1.41784	3.44e-05	0.000377319		16494	Kcna6	9.525	1.17	-2.84799	1.63e-44	3.91037e-42
Chsy1	1992.24	-1.38152	0.185779	-7.43637	1.03e-13	3.47e-12				23859	Dlg2	0.49	2.485	2.49312	1e-13	4.06674e-12		23882	Gadd45g	20.315	47.495	1.41662	2.41e-09	5.78963e-08		246048	Chodl	0.98	0.135	-2.87037	7.44e-06	9.48774e-05
Bmp1	5634.65	-1.14021	0.153483	-7.42895	1.09e-13	3.66e-12				269941	Chsy1	20.06	6.725	-1.38092	1.05e-13	4.27214e-12		231510	Gpat3	2.06	4.82	1.41344	2.38e-09	5.73493e-08		78753	Lipm	0.175	0.03	-2.87233	0.0183755	0.0815482
Syn2	121.275	7.99931	1.07793	7.42102	1.16e-13	3.87e-12				19363	Rad51b	3.05	0.27	-3.42279	1.1e-13	4.43596e-12		27053	Asns	57.51	134.32	1.41264	8.64e-16	4.40769e-14		74562	Fer1l4	0.295	0.04	-2.87667	7.11e-05	0.00072456
Dlg2	397.977	2.48688	0.33512	7.42088	1.16e-13	3.87e-12				12153	Bmp1	55.055	22.07	-1.13966	1.11e-13	4.47734e-12		242484	D630039A03Rik	0.66	1.545	1.41254	0.000162	0.00150627		11541	Adora2b	0.41	0.05	-2.8927	0.00488356	0.0277658
Rad51b	105.115	-3.4233	0.461407	-7.41926	1.18e-13	3.91e-12				20965	Syn2	0.01	1.76	7.99983	1.14e-13	4.60819e-12		11520	Plin2	63.815	148.55	1.41182	5.41e-19	3.57684e-17		110308	Krt5	517.785	59.67	-2.93561	2.54e-46	6.63131e-44
Kcnma1	80.8814	3.79757	0.512897	7.40415	1.32e-13	4.37e-12				16531	Kcnma1	0.045	0.505	3.7981	1.21e-13	4.88162e-12		214048	Larp1b	9.08	22.475	1.41127	3.45e-16	1.83511e-14		110895	Slc9a4	4.12	0.465	-2.94533	0.000529	0.0041916
Scnn1g	322.159	2.18599	0.295603	7.39501	1.41e-13	4.68e-12				20278	Scnn1g	1.055	4.24	2.18646	1.31e-13	5.27291e-12		74413	Tc2n	3.055	7.1	1.41007	5.22e-11	1.56094e-09		12922	Crhr2	0.205	0.025	-2.95165	0.0162912	0.0741794
Sulf1	730.899	-1.54223	0.208567	-7.39439	1.42e-13	4.69e-12				240725	Sulf1	6.075	1.86	-1.54164	1.39e-13	5.57655e-12		22321	Vars	16.31	38.38	1.40938	5.9e-22	5.00958e-20		16181	Il1rn	11.31	1.275	-2.96289	1.04e-33	1.68235e-31
Rnf17	86.5311	-3.72924	0.504826	-7.38717	1.5e-13	4.94e-12				30054	Rnf17	1.14	0.075	-3.72865	1.41e-13	5.62955e-12		18563	Pcx	11.72	27.345	1.40508	9.37e-21	7.21859e-19		16409	Itgam	0.24	0.025	-2.96291	0.000813	0.00609623
Msmo1	2546.57	1.13054	0.153543	7.36305	1.8e-13	5.9e-12				66234	Msmo1	24.2	46.485	1.1311	1.75e-13	6.99054e-12		104444	Rexo2	65.5	151.58	1.40112	1.01e-21	8.39792e-20		433938	Mn1	2.935	0.33	-2.96533	1.44e-30	1.95234e-28
Lgr6	486.472	-1.54814	0.210407	-7.35785	1.87e-13	6.12e-12				329252	Lgr6	2.97	0.895	-1.54761	1.79e-13	7.13031e-12		17436	Me1	30.185	70.265	1.39823	2.52e-19	1.73144e-17		108167806	Gm46221	1.865	0.21	-2.97809	1.04e-09	2.67005e-08
Wnt5b	166.491	-2.39223	0.32568	-7.34535	2.05e-13	6.71e-12				22419	Wnt5b	3.395	0.555	-2.39169	1.92e-13	7.60041e-12		71704	Arhgef3	6.21	14.595	1.39741	4.4e-14	1.86635e-12		385354	Frmd7	4.815	0.53	-2.98842	1.33e-39	2.77362e-37
Rapgef3	251.346	-2.45566	0.334595	-7.33921	2.15e-13	7.01e-12				223864	Rapgef3	3.145	0.525	-2.45511	2.03e-13	8.03206e-12		12795	Plk3	1.625	3.755	1.39732	4.92e-07	7.97506e-06		23965	Tenm3	0.23	0.025	-2.98978	1.48e-06	2.15905e-05
Igfbp5	939409	0.98376	0.134294	7.32542	2.38e-13	7.75e-12				93705	Pcdhgb8	1.37	0.185	-2.72807	2.09e-13	8.24445e-12		99899	Ifi44	7.035	16.285	1.39632	4.75e-12	1.62743e-10		19242	Ptn	16.77	1.87	-2.99081	2.8e-37	5.0756e-35
Ajuba	2896.35	-1.04304	0.142469	-7.32112	2.46e-13	7.97e-12				16011	Igfbp5	2896.73	5051.3	0.98431	2.32e-13	9.1228e-12		17872	Ppp1r15a	28.635	65.71	1.39148	1.78e-14	7.84821e-13		66222	Serpinb1a	1.22	0.13	-2.99263	5.92e-06	7.68957e-05
Abr	3835.77	-1.16207	0.158732	-7.32096	2.46e-13	7.97e-12				16510	Kcnh1	0.545	0.035	-3.93164	2.53e-13	9.95955e-12		50709	Hist1h1e	1.7	3.895	1.38714	0.00126846	0.00892006		11438	Chrna4	2.035	0.225	-2.99839	1.34e-19	9.31537e-18
Birc5	275.723	-2.0625	0.281864	-7.31734	2.53e-13	8.17e-12				16475	Ajuba	30.195	12.895	-1.04215	2.56e-13	9.9979e-12		16525	Kcnk1	27.55	63.015	1.38287	2.7e-20	1.98965e-18		12832	Col5a2	1.345	0.145	-3.02839	9.45e-20	6.60306e-18
Ghitm	15230.7	1.11554	0.152591	7.31067	2.66e-13	8.57e-12				109934	Abr	28.89	11.35	-1.1615	2.55e-13	9.9979e-12		67760	Slc38a2	188.075	426.525	1.37195	1.13e-21	9.39198e-20		19220	Ptgfr	0.265	0.03	-3.04324	0.000529	0.0041916
Kcnh1	77.2455	-3.93219	0.537986	-7.3091	2.69e-13	8.65e-12				66092	Ghitm	89.94	171.03	1.11611	2.67e-13	1.0409e-11		15277	Hk2	7.895	18.025	1.37149	3.42e-18	2.08955e-16		74463	Exoc3l2	5.255	0.565	-3.04343	2.08e-33	3.29657e-31
Atp13a5	566.73	-1.50033	0.205942	-7.28523	3.21e-13	1.03e-11				11799	Birc5	11.745	2.44	-2.06765	2.67e-13	1.04097e-11		72168	Aifm3	0.32	0.79	1.37044	0.00556495	0.0308766		16511	Kcnh2	0.335	0.035	-3.05222	0.00105736	0.00766042
Pcdhgb8	135.853	-2.69201	0.369625	-7.2831	3.26e-13	1.04e-11				268878	Atp13a5	5.49	1.635	-1.49977	3.12e-13	1.21087e-11		18452	P4ha2	25.7	58.64	1.37025	6.75e-11	1.98658e-09		209387	Trim30d	4.58	0.465	-3.05329	2.27e-29	2.92055e-27
Cobl	2855.9	1.12573	0.154845	7.27009	3.59e-13	1.15e-11				12808	Cobl	8.865	17.02	1.12629	3.54e-13	1.37403e-11		60525	Acss2	4.08	9.16	1.36273	1.56e-12	5.63289e-11		17386	Mmp13	0.765	0.08	-3.05339	8.33e-06	0.000105136
Tpm1	21216.8	-1.06608	0.146863	-7.25902	3.9e-13	1.24e-11				22003	Tpm1	464.215	195.405	-1.06556	4.04e-13	1.56441e-11		226419	Dyrk3	0.64	1.47	1.36153	0.00146378	0.0100358		108168820	Gm34294	0.045	0.005	-3.0725	0.00826201	0.0427859
Itpr1	3599.18	1.03078	0.142366	7.24034	4.48e-13	1.42e-11				110532	Adarb1	3.95	8.25	1.25016	4.38e-13	1.69167e-11		235461	Mindy2	3.58	7.995	1.36025	1.49e-17	8.68671e-16		232984	B3gnt8	1.52	0.155	-3.07366	3.18e-07	5.34325e-06
Adarb1	1633.48	1.24959	0.172627	7.23868	4.53e-13	1.44e-11				16438	Itpr1	6.475	11.64	1.03133	4.41e-13	1.69622e-11		213053	Slc39a14	35.23	79.1	1.35586	1.08e-25	1.13779e-23		23850	Pappa2	1.03	0.105	-3.07629	6.16e-14	2.56611e-12
Cyp2f2	2535.86	1.12729	0.156254	7.21444	5.42e-13	1.71e-11				16551	Kif11	3.42	0.89	-1.76479	4.45e-13	1.71069e-11		20250	Scd2	124.57	279.66	1.35414	2.48e-20	1.84946e-18		218476	Gcnt4	0.235	0.025	-3.08607	0.000228	0.00202918
Tcim	16367.1	2.98786	0.414184	7.21385	5.44e-13	1.72e-11				13107	Cyp2f2	24.17	46.445	1.12783	5.15e-13	1.97558e-11		319625	Galm	0.48	1.1	1.35304	0.00317361	0.0192899		12515	Cd69	0.54	0.055	-3.10301	0.00438707	0.0253189
Mmp11	571.716	-1.68262	0.233372	-7.21003	5.59e-13	1.76e-11				17385	Mmp11	10.67	2.975	-1.68207	5.38e-13	2.0582e-11		51801	Ramp1	0.575	1.275	1.35077	0.00328065	0.0198079		333088	Kcp	0.415	0.04	-3.11439	2.35e-06	3.30074e-05
Kif11	394.9	-1.76217	0.244439	-7.20904	5.63e-13	1.77e-11				69068	Tcim	77.635	538.435	2.98831	5.45e-13	2.08057e-11		19049	Ppp1r1b	57.09	123.7	1.3429	2.57e-16	1.38705e-14		230775	Adgrb2	0.42	0.045	-3.11471	5.1e-06	6.72203e-05
Foxred2	1497.91	1.16157	0.161232	7.2043	5.83e-13	1.83e-11				239554	Foxred2	5.095	10.155	1.16213	5.55e-13	2.11413e-11		22761	Zfpm1	1.11	2.475	1.34171	3.17e-07	5.31712e-06		66570	Cenpm	8.77	0.825	-3.11821	5.76e-21	4.55942e-19
Acsbg1	200.124	-2.44184	0.339331	-7.19604	6.2e-13	1.94e-11				94180	Acsbg1	3.04	0.5	-2.44132	5.82e-13	2.21011e-11		68794	Flnc	0.09	0.2	1.3381	0.0126841	0.0607949		192113	Atp12a	1.955	0.195	-3.13121	4.49e-18	2.71821e-16
Mycl	828.641	1.2924	0.179817	7.18731	6.61e-13	2.07e-11				16918	Mycl	3.88	8.38	1.29294	6.17e-13	2.34082e-11		118453	Mmp28	1.91	4.235	1.33747	2.08e-07	3.60272e-06		100129	Gpr153	15.56	1.545	-3.16627	5.49e-45	1.37273e-42
Slc5a3	801.8	1.48719	0.207229	7.17652	7.15e-13	2.23e-11				53881	Slc5a3	1.035	2.555	1.48768	6.83e-13	2.58475e-11		50790	Acsl4	11.605	25.615	1.33479	3.37e-12	1.17757e-10		22418	Wnt5a	0.185	0.025	-3.18742	0.00120745	0.00857846
Ptk7	5451.56	-1.00136	0.139574	-7.1744	7.26e-13	2.26e-11				14132	Fcgrt	24.955	9.08	-1.27526	7.29e-13	2.75306e-11		66853	Pnpla2	29.36	65.165	1.33472	8.98e-21	6.97739e-19		50530	Mfap5	0.515	0.065	-3.18902	0.00505043	0.0285265
Fcgrt	1110.84	-1.27581	0.177906	-7.17129	7.43e-13	2.31e-11				71461	Ptk7	47.41	20.905	-1.0008	7.44e-13	2.79555e-11		68527	Ucma	29.825	66.06	1.33184	5.18e-09	1.19349e-07		50908	C1s1	1.04	0.1	-3.2022	1.18e-08	2.60209e-07
Pitpnm3	6873.75	-0.982438	0.137004	-7.17086	7.45e-13	2.31e-11				11790	Speg	5.99	1.87	-1.61382	7.42e-13	2.79555e-11		56745	C1qtnf1	1.18	2.605	1.32874	9.92e-07	1.50671e-05		76484	Kndc1	0.9	0.085	-3.24763	3.02e-16	1.6196e-14
Speg	634.249	-1.6144	0.225257	-7.16694	7.67e-13	2.37e-11				327958	Pitpnm3	37.155	16.53	-0.981892	7.65e-13	2.86704e-11		69717	Gm10499	1.445	3.135	1.32748	0.00122158	0.0086539		72324	Plxdc1	20.43	1.885	-3.24866	7.34e-52	2.53109e-49
Rnd3	4215.5	-1.22904	0.171516	-7.16576	7.74e-13	2.39e-11				74194	Rnd3	57.05	21.415	-1.22854	7.88e-13	2.94681e-11		242864	Napepld	1.31	2.89	1.32676	4.85e-07	7.88362e-06		17754	Map1a	0.1	0.01	-3.25062	0.00027	0.00235422
Mtmr11	311.342	-1.88108	0.263475	-7.13949	9.37e-13	2.88e-11				194126	Mtmr11	4.94	1.245	-1.8805	8.9e-13	3.32158e-11		54391	Rfk	26.785	58.845	1.32227	2.77e-22	2.41295e-20		18830	Pltp	135.73	12.545	-3.25332	1.28e-61	6.47922e-59
Foxm1	340.967	-1.69532	0.237544	-7.13686	9.55e-13	2.93e-11				14235	Foxm1	3.225	0.875	-1.69478	9.09e-13	3.38514e-11		18295	Ogn	97.775	215.66	1.32166	3.28e-14	1.41198e-12		56448	Cyp2d22	3.02	0.275	-3.28236	7.9e-17	4.40955e-15
Zfp36l1	14965.3	-1.06965	0.150024	-7.12984	1e-12	3.08e-11				69833	Polr2f	65.495	119.695	1.07127	1.03e-12	3.82945e-11		100039781	Hrct1	3.05	6.68	1.32061	3.69e-05	0.000400454		16193	Il6	2.07	0.18	-3.29959	6.11e-07	9.69845e-06
Polr2f	1906.52	1.07073	0.150382	7.12002	1.08e-12	3.3e-11				12192	Zfp36l1	184.97	77.59	-1.06913	1.03e-12	3.82945e-11		218215	Rnf144b	3.385	7.42	1.31819	8.93e-15	4.07495e-13		29863	Pde7b	0.925	0.075	-3.30309	1.57e-12	5.63289e-11
Phldb1	3660.38	-1.06894	0.150142	-7.11952	1.08e-12	3.3e-11				213121	Ankrd35	0.385	2.03	2.49801	1.05e-12	3.88686e-11		64209	Herpud1	61.22	133.95	1.31385	1.93e-23	1.82015e-21		494504	Apcdd1	1.575	0.14	-3.30567	8.28e-12	2.7675e-10
Ankrd35	175.941	2.49749	0.351158	7.11217	1.14e-12	3.48e-11				102693	Phldb1	27.705	11.635	-1.06837	1.11e-12	4.08711e-11		50527	Ero1l	33.52	73.14	1.31345	4.33e-17	2.47232e-15		271127	Adamts16	0.195	0.02	-3.32391	0.0010767	0.00777117
B2m	15783.6	1.00158	0.140909	7.10798	1.18e-12	3.58e-11				67547	Slc39a8	0.05	0.895	4.41808	1.13e-12	4.17618e-11		18121	Nog	2.995	6.52	1.30847	7.83e-08	1.48023e-06		209588	Sectm1a	134.195	11.81	-3.33079	1.18e-11	3.86902e-10
Slc29a1	18863.4	-1.15564	0.162601	-7.1072	1.18e-12	3.59e-11				12010	B2m	354.2	621.045	1.00213	1.14e-12	4.19149e-11		67526	Atg12	28.7	62.025	1.30234	8.86e-15	4.05389e-13		14802	Gria4	0.145	0.015	-3.3512	0.00233285	0.0148988
Acot1	3283.01	1.06534	0.149971	7.10369	1.21e-12	3.67e-11				26897	Acot1	37.85	69.605	1.06605	1.18e-12	4.32075e-11		54403	Slc4a4	9.245	20.015	1.30099	5.22e-14	2.20124e-12		239849	Cd200r4	4.765	0.385	-3.37684	1.19e-18	7.62397e-17
Slc39a8	63.5052	4.41751	0.621883	7.10345	1.22e-12	3.67e-11				67896	Ccdc80	1.13	0.085	-3.58776	1.18e-12	4.32075e-11		67880	Dcxr	50.39	108.155	1.3002	7.58e-14	3.12143e-12		239217	Kctd12	10.36	0.865	-3.39286	6.48e-60	3.19403e-57
Ccdc80	79.0402	-3.5883	0.505434	-7.09944	1.25e-12	3.77e-11				63959	Slc29a1	348.52	137.94	-1.15505	1.22e-12	4.44523e-11		71946	Endod1	27	59.07	1.29644	4.09e-15	1.9718e-13		214523	Tmprss4	16.175	1.325	-3.39725	8.63e-08	1.61488e-06
Gm6445	106.338	3.7122	0.523187	7.09535	1.29e-12	3.88e-11				83691	Crispld1	0.93	0.03	-4.48949	1.27e-12	4.62287e-11		268752	Wdfy2	7.065	15.485	1.29562	4.92e-17	2.79122e-15		16680	Krt84	0.42	0.035	-3.41535	0.000464	0.00374603
Crispld1	74.2854	-4.49009	0.63318	-7.09133	1.33e-12	3.98e-11				20538	Slc6a2	2.635	0.73	-1.65539	1.3e-12	4.72616e-11		105247125	105247125	0.325	0.695	1.29558	0.00494062	0.0280255		19363	Rad51b	3.05	0.27	-3.42279	1.1e-13	4.43596e-12
Slc6a2	390.826	-1.6559	0.233593	-7.08882	1.35e-12	4.05e-11				106572	Rab31	34.74	60.215	0.979281	1.42e-12	5.15635e-11		26943	Serinc3	110.6	234.06	1.29348	8.14e-24	7.93191e-22		269862	Olfr1349	0.285	0.03	-3.42471	0.0139958	0.0655161
Rab31	6614.93	0.97872	0.138238	7.07996	1.44e-12	4.31e-11				623688	Gm6445	0.275	3.165	3.70875	1.46e-12	5.28809e-11		16918	Mycl	3.88	8.38	1.29294	6.17e-13	2.34082e-11		110893	Slc8a3	0.52	0.035	-3.44162	5.85e-06	7.61361e-05
Ell2	4170.49	-1.02181	0.144443	-7.0741	1.5e-12	4.48e-11				192657	Ell2	41.425	17.965	-1.02124	1.54e-12	5.55595e-11		213119	Itga10	9.165	19.805	1.29084	1.63e-11	5.21238e-10		66042	Sostdc1	84.47	6.825	-3.44479	5.35e-85	4.19323e-82
Cst6	552.177	-1.56123	0.220964	-7.06553	1.6e-12	4.76e-11				73720	Cst6	5.645	1.69	-1.5607	1.54e-12	5.55595e-11		213402	Armc2	0.655	1.41	1.28713	1.04e-05	0.000129257		57811	Rgr	3.795	0.31	-3.45095	2.04e-24	2.05404e-22
Pde7b	97.5404	-3.30369	0.46793	-7.06022	1.66e-12	4.93e-11				60525	Acss2	4.08	9.16	1.36273	1.56e-12	5.63289e-11		72287	Plekhf1	30.165	64.44	1.2839	1.53e-17	8.90524e-16		14940	Gzmc	0.865	0.07	-3.45214	0.00197698	0.0129227
Acss2	751.449	1.36217	0.192979	7.05866	1.68e-12	4.98e-11				29863	Pde7b	0.925	0.075	-3.30309	1.57e-12	5.63289e-11		234214	Sorbs2	77.285	165.485	1.28233	2.5e-23	2.32851e-21		71791	Cpa4	0.42	0.035	-3.48324	0.000383	0.00317553
Rflnb	1275.76	-1.2811	0.181714	-7.05008	1.79e-12	5.29e-11				76566	Rflnb	13.925	5.055	-1.28053	1.77e-12	6.33225e-11		12870	Cp	43.06	95.35	1.28183	8.65e-21	6.7497e-19		19283	Ptprz1	0.525	0.04	-3.48554	7.46e-10	1.94893e-08
Dapl1	226.98	-2.36491	0.337159	-7.01422	2.31e-12	6.82e-11				76747	Dapl1	20.105	3.405	-2.36443	2.19e-12	7.83272e-11		69553	Ripor3	0.68	1.47	1.28149	4.64e-05	0.000493057		234396	Ankle1	0.485	0.04	-3.50077	4.29e-05	0.000460113
Plekhh1	603.593	1.50936	0.215342	7.00913	2.4e-12	7.06e-11				211945	Plekhh1	1.34	3.355	1.51206	2.24e-12	7.99207e-11		20348	Sema3c	7.49	15.92	1.27597	2e-14	8.74542e-13		18399	Slc22a6	0.24	0.015	-3.52599	0.000418	0.00341918
Hlf	1690.39	-1.10147	0.157217	-7.00604	2.45e-12	7.2e-11				217082	Hlf	11.1	4.49	-1.10091	2.47e-12	8.79482e-11		19735	Rgs2	1.375	2.915	1.27437	7.12e-06	9.09254e-05		271375	Cd200r2	0.39	0.025	-3.53773	0.00338915	0.0203703
Spink5	43680.4	-1.17022	0.167035	-7.00586	2.45e-12	7.2e-11				226861	Hhat	8.105	2.61	-1.46034	2.55e-12	9.06906e-11		54132	Pdlim1	32.95	69.62	1.26962	1.72e-17	9.93119e-16		331493	Gm5127	2.005	0.155	-3.53935	1.27e-11	4.11556e-10
Hhat	570.247	-1.46091	0.208821	-6.996	2.63e-12	7.71e-11				72432	Spink5	342.38	133.64	-1.16964	2.59e-12	9.18453e-11		68241	Mcrip2	4.34	9.14	1.2681	1.05e-05	0.000130058		545260	Arsi	0.365	0.04	-3.54441	0.00178211	0.0118739
Slfn2	1466.62	1.19161	0.170484	6.98957	2.76e-12	8.05e-11				20556	Slfn2	14.915	29.895	1.19212	2.65e-12	9.37796e-11		66967	Edem3	22.465	47.39	1.26194	3.46e-18	2.11001e-16		67896	Ccdc80	1.13	0.085	-3.58776	1.18e-12	4.32075e-11
Setd3	5046.52	0.953239	0.136384	6.98937	2.76e-12	8.05e-11				52690	Setd3	35.935	61.495	0.95379	2.72e-12	9.60536e-11		20393	Sgk1	114.52	241.375	1.26098	5.26e-15	2.49909e-13		319909	Ism1	6.71	0.48	-3.60566	8.5e-39	1.64742e-36
Taldo1	11198.9	0.930525	0.13318	6.98698	2.81e-12	8.17e-11				21351	Taldo1	169.985	284.01	0.931056	2.76e-12	9.74068e-11		11745	Anxa3	81.07	170.31	1.25988	3.19e-16	1.70626e-14		545123	Cyp2d11	1.35	0.1	-3.60832	5.58e-07	8.91977e-06
Klk1b5	118.102	10.4084	1.49193	6.97646	3.03e-12	8.78e-11				26570	Slc7a11	0.185	0.93	2.56118	2.89e-12	1.01605e-10		56295	Higd1a	25.005	52.64	1.25645	4.37e-15	2.09476e-13		17022	Lum	23.225	1.68	-3.61145	5.67e-47	1.60302e-44
Slc7a11	210.77	2.55164	0.366026	6.97118	3.14e-12	9.1e-11				16622	Klk1b5	0	6.94	10.4057	3.07e-12	1.07962e-10		68813	Dock5	1.365	2.895	1.25318	9.61e-11	2.76257e-09		18301	Fxyd5	12.93	0.91	-3.65606	2.74e-22	2.40285e-20
Acsl4	3778.55	1.33424	0.191663	6.96136	3.37e-12	9.74e-11				14181	Fgfbp1	1.305	5.67	2.30045	3.25e-12	1.14105e-10		110532	Adarb1	3.95	8.25	1.25016	4.38e-13	1.69167e-11		109052	Krt75	9.24	0.64	-3.65854	1.34e-49	4.21529e-47
Gpx8	4635.49	-1.11604	0.16045	-6.9557	3.51e-12	1.01e-10				50790	Acsl4	11.605	25.615	1.33479	3.37e-12	1.17757e-10		20355	Sema4f	1.115	2.315	1.24745	1.31e-06	1.9324e-05		18125	Nos1	0.31	0.025	-3.66568	2.03e-10	5.66124e-09
Fgfbp1	164.97	2.29995	0.330733	6.95408	3.55e-12	1.02e-10				83490	Pik3ap1	0.38	1.685	2.37949	3.52e-12	1.22804e-10		244418	Prag1	11.24	23.4	1.24381	1.56e-18	9.86248e-17		70956	Tex19.2	0.445	0.035	-3.67474	0.000686	0.00525889
Pik3ap1	159.694	2.37897	0.342638	6.9431	3.84e-12	1.1e-10				69590	Gpx8	186.605	75.995	-1.11551	3.55e-12	1.23709e-10		11761	Aox1	0.725	1.475	1.24381	2.16e-05	0.000248988		13876	Erg	6.155	0.475	-3.72524	7.82e-38	1.45121e-35
Metrn	367.321	2.0579	0.296629	6.93763	3.99e-12	1.14e-10				58242	Nudt11	3.025	0.575	-2.22162	3.6e-12	1.25277e-10		73173	Pcdh18	1.595	3.335	1.24364	1.77e-09	4.36472e-08		30054	Rnf17	1.14	0.075	-3.72865	1.41e-13	5.62955e-12
Lss	2096.31	1.1654	0.168083	6.93351	4.11e-12	1.17e-10				70083	Metrn	2.92	10.64	2.05851	3.78e-12	1.31128e-10		14810	Grin1	0.255	0.52	1.24248	0.0114617	0.0560574		16000	Igf1	0.085	0.005	-3.74769	0.00433574	0.0250726
Rheb	6295.54	0.918493	0.132619	6.92582	4.33e-12	1.24e-10				15478	Hs3st3a1	0.885	3.315	2.0881	3.99e-12	1.38355e-10		269328	Muc15	27.94	58.03	1.24243	1.06e-15	5.38278e-14		381058	Unc93a	0.23	0.03	-3.75611	0.00599674	0.0328497
Slc13a2	127.284	-3.76854	0.54438	-6.92264	4.43e-12	1.26e-10				16987	Lss	5.69	11.135	1.16598	4e-12	1.38432e-10		100042025	Gapdh-ps15	3.42	7.07	1.23584	2.92e-05	0.00032546		20500	Slc13a2	3.28	0.205	-3.76791	4.25e-12	1.46426e-10
Hs3st3a1	339.108	2.0797	0.300618	6.91806	4.58e-12	1.3e-10				19744	Rheb	79.8	132.36	0.919042	4.24e-12	1.46231e-10		319880	Tmcc3	2.19	4.525	1.23564	5.58e-10	1.46888e-08		18440	P2rx6	0.35	0.02	-3.77571	0.00103345	0.00750931
Ifi44	1365.76	1.39573	0.202034	6.90838	4.9e-12	1.39e-10				20500	Slc13a2	3.28	0.205	-3.76791	4.25e-12	1.46426e-10		74480	Samd4	0.28	0.585	1.23168	0.00391174	0.023022		14451	Gas1	161.92	10.255	-3.7943	9.42e-179	2.70882e-175
Cxcl12	854.602	-1.32621	0.191986	-6.90782	4.92e-12	1.39e-10				239134	Gucy1b2	0.35	1.87	2.60404	4.73e-12	1.6253e-10		71839	Osgin1	5.77	11.935	1.23115	1.94e-07	3.39206e-06		77794	Adamtsl2	19.84	1.22	-3.83311	4.52e-08	8.934e-07
Gucy1b2	121.958	2.6035	0.377251	6.90126	5.15e-12	1.46e-10				99899	Ifi44	7.035	16.285	1.39632	4.75e-12	1.62743e-10		11987	Slc7a1	19.285	39.525	1.23003	3.14e-09	7.51746e-08		18616	Peg3	1.97	0.12	-3.837	8.49e-43	1.9265e-40
Nudt11	176.66	-2.20998	0.320357	-6.8985	5.26e-12	1.48e-10				20315	Cxcl12	12.97	4.55	-1.32569	4.85e-12	1.65826e-10		12036	Bcat2	9.145	18.89	1.22763	9.1e-11	2.6251e-09		102635707	2600014E21Rik	0.14	0.01	-3.85733	0.000121	0.00115974
Ackr3	489.952	-2.11864	0.307378	-6.89263	5.48e-12	1.54e-10				12778	Ackr3	10.76	2.18	-2.11818	5.32e-12	1.81693e-10		100862468	LOC100862468	16.58	33.785	1.22644	4.21e-09	9.8409e-08		80883	Ntng1	0.24	0.02	-3.9079	9.61e-05	0.000945369
Aff3	2331.1	-1.37765	0.199914	-6.89123	5.53e-12	1.55e-10				16764	Aff3	12.225	4.14	-1.37704	5.6e-12	1.9079e-10		74551	Pck2	12.36	24.305	1.22051	1.08e-11	3.57615e-10		16510	Kcnh1	0.545	0.035	-3.93164	2.53e-13	9.95955e-12
Sbsn	5777.76	-1.28756	0.186907	-6.88875	5.63e-12	1.58e-10				282619	Sbsn	141.435	52.995	-1.28697	5.69e-12	1.93502e-10		235493	Fam214a	13.135	27.465	1.21865	4.79e-15	2.28811e-13		22445	Xlr3a	4.67	0.27	-3.99509	1.69e-20	1.2855e-18
Dio2	479.167	-1.81024	0.263331	-6.87439	6.23e-12	1.74e-10				13371	Dio2	3.11	0.78	-1.80963	6.04e-12	2.04967e-10		70021	Nt5dc2	1.015	2.14	1.21723	0.00127524	0.00895317		14017	Evi2a	1.775	0.08	-4.02787	1.36e-09	3.41839e-08
Vdr	23613.2	0.898166	0.130844	6.8644	6.68e-12	1.87e-10				22337	Vdr	102.315	167.925	0.898704	6.54e-12	2.21513e-10		207798	Gramd1c	4.225	8.53	1.2168	6.02e-11	1.7885e-09		16995	Ltb4r1	2.265	0.12	-4.06781	4.49e-11	1.35946e-09
Cfap54	278.889	-1.79092	0.261047	-6.86053	6.86e-12	1.91e-10				380654	Cfap54	1.335	0.315	-1.79036	6.55e-12	2.21513e-10		80888	Hspb8	76.905	156.6	1.21379	1.55e-20	1.18083e-18		208098	Panx3	4.43	0.23	-4.06974	1.1e-32	1.69658e-30
Rbm20	68.8039	3.68634	0.53773	6.85539	7.11e-12	1.98e-10				73713	Rbm20	0.04	0.47	3.6869	6.6e-12	2.22667e-10		217201	Rundc1	11.315	23.02	1.21088	5.97e-15	2.82267e-13		12291	Cacna1g	2.875	0.155	-4.0808	5.26e-52	1.8508e-49
Sh2d4b	299.691	1.75033	0.256059	6.83563	8.16e-12	2.26e-10				20716	Serpina3n	0.1	1.345	4.12126	7.53e-12	2.53551e-10		12660	Chka	51.19	113.36	1.20816	5.61e-19	3.68281e-17		245527	Eda2r	0.08	0.005	-4.08204	0.00864953	0.0444061
Apod	1531.06	4.36916	0.63918	6.83557	8.17e-12	2.26e-10				328381	Sh2d4b	0.43	1.305	1.75084	7.57e-12	2.5445e-10		68792	Srpx2	0.825	1.705	1.20745	0.0120971	0.0586658		22776	Zim1	4.31	0.2	-4.19969	1.19e-52	4.5497e-50
Cenpe	288.414	-1.76955	0.259114	-6.82923	8.54e-12	2.36e-10				11815	Apod	1.875	34.255	4.36963	8.01e-12	2.68956e-10		666048	Trabd2b	0.23	0.465	1.20735	0.0163821	0.074523		13114	Cyp3a16	0.32	0.015	-4.23055	0.00482264	0.0274465
Mpv17l2	3457.6	1.18105	0.172999	6.82695	8.67e-12	2.39e-10				229841	Cenpe	1.535	0.395	-1.76903	8.17e-12	2.73641e-10		12048	Bcl2l1	41.9	86.01	1.20512	4.3e-16	2.27557e-14		100504429	Spin2d	0.59	0.025	-4.26557	0.00424634	0.0246382
Apcdd1	89.0156	-3.30619	0.484445	-6.82471	8.81e-12	2.43e-10				494504	Apcdd1	1.575	0.14	-3.30567	8.28e-12	2.7675e-10		15254	Hint1	207.79	415.835	1.20298	8.4e-20	5.88674e-18		77125	Il33	3.305	0.145	-4.32026	9.36e-24	9.07321e-22
Tnfrsf11b	11078.4	-1.07972	0.158246	-6.82306	8.91e-12	2.45e-10				234384	Mpv17l2	64.35	128.68	1.18161	8.32e-12	2.77668e-10		18553	Pcsk6	2.135	4.29	1.19687	1.42e-05	0.000170178		17082	Il1rl1	0.315	0.02	-4.32095	4.23e-05	0.00045543
Degs1	9497.05	0.910927	0.133591	6.81877	9.18e-12	2.52e-10				13244	Degs1	101.295	171.66	0.911466	8.96e-12	2.98275e-10		217149	Cisd3	15.55	31.39	1.19545	7.52e-09	1.6868e-07		22446	Xlr3c	1.295	0.06	-4.33111	1.03e-07	1.90402e-06
Bnc1	911.53	-1.27738	0.187402	-6.81623	9.35e-12	2.56e-10				12173	Bnc1	7.445	2.69	-1.27681	9.3e-12	3.09025e-10		665574	Gm7694	1.36	2.755	1.19526	1.07e-05	0.000131394		270190	Ephb1	1.37	0.06	-4.34785	4.12e-21	3.28998e-19
Serpina3n	61.2983	4.02733	0.5915	6.80868	9.85e-12	2.69e-10				18383	Tnfrsf11b	145.76	60.445	-1.07917	9.43e-12	3.1272e-10		20556	Slfn2	14.915	29.895	1.19212	2.65e-12	9.37796e-11		319415	Hs3st5	0.195	0.01	-4.36076	0.00327176	0.0197889
Kif20b	238.104	-1.98598	0.29172	-6.80786	9.91e-12	2.7e-10				240641	Kif20b	2.08	0.44	-1.98549	9.45e-12	3.13037e-10		16948	Lox	12.675	25.235	1.19179	6.23e-11	1.84448e-09		83691	Crispld1	0.93	0.03	-4.48949	1.27e-12	4.62287e-11
Klhl13	985.215	-1.15779	0.17031	-6.79814	1.06e-11	2.89e-10				67455	Klhl13	11.985	4.71	-1.15725	1.05e-11	3.46461e-10		74574	Lvrn	0.52	1.055	1.19069	0.000781	0.00588513		278304	Zfp385c	0.885	0.05	-4.50726	1.21e-09	3.05061e-08
Pck2	2339.16	1.21993	0.179632	6.79125	1.11e-11	3.02e-10				74551	Pck2	12.36	24.305	1.22051	1.08e-11	3.57615e-10		94242	Tinagl1	37.895	75.965	1.18714	1.27e-10	3.60862e-09		14585	Gfra1	0.875	0.035	-4.51607	2.35e-14	1.02238e-12
Lap3	2307.53	1.03229	0.152032	6.78996	1.12e-11	3.04e-10				66988	Lap3	18.365	32.94	1.03283	1.1e-11	3.62258e-10		68526	Gpr155	4.23	8.425	1.18421	1.4e-09	3.50837e-08		229323	Gpr171	0.155	0.005	-4.60057	0.0209216	0.0905867
Sectm1a	4270.87	-3.33143	0.491293	-6.78094	1.19e-11	3.23e-10				105244826	Gm40363	15.625	4.795	-1.51459	1.17e-11	3.83678e-10		69655	Cd164l2	3.265	6.525	1.18264	0.000472	0.00381153		19743	Rhag	0.32	0.01	-4.69821	0.000738	0.00560183
Fth1	94273.3	0.969106	0.142964	6.77869	1.21e-11	3.28e-10				14319	Fth1	1940.31	3330.3	0.96966	1.18e-11	3.86188e-10		234384	Mpv17l2	64.35	128.68	1.18161	8.32e-12	2.77668e-10		12424	Cck	1.79	0.06	-4.74048	7.91e-05	0.000795844
Anln	1532.88	-1.11245	0.164136	-6.77761	1.22e-11	3.3e-10				209588	Sectm1a	134.195	11.81	-3.33079	1.18e-11	3.86902e-10		69399	1700025G04Rik	2.195	4.75	1.1755	1.08e-09	2.76243e-08		236293	Slc22a29	0.365	0.02	-4.83851	0.000328	0.00278839
Rpl37	10580.6	0.889193	0.131249	6.77483	1.25e-11	3.35e-10				68743	Anln	11.86	5.05	-1.11285	1.2e-11	3.91832e-10		56524	Mpp6	6.13	12.15	1.17468	3.4e-09	8.10392e-08		574405	DXBay18	0.145	0.005	-4.88999	0.0105424	0.0523932
Gm40363	740.416	-1.51321	0.223599	-6.76749	1.31e-11	3.52e-10				67281	Rpl37	247.335	400.67	0.889835	1.21e-11	3.96162e-10		213417	Klhdc8a	0.465	0.905	1.17372	0.00824386	0.0427371		57775	Usp29	0.845	0.025	-4.90223	8.01e-20	5.6603e-18
Cbs	290.584	-1.95489	0.288954	-6.7654	1.33e-11	3.57e-10				242481	Palm2	4.205	1.465	-1.33462	1.25e-11	4.07154e-10		69071	Tmem97	10.54	20.89	1.17367	6.48e-09	1.46884e-07		83433	Trem2	0.44	0.01	-5.01401	0.00726967	0.0384315
Gm5127	73.2913	-3.53988	0.523324	-6.76421	1.34e-11	3.59e-10				12411	Cbs	5.11	1.165	-1.95436	1.27e-11	4.11098e-10		14104	Fasn	81.405	161.355	1.17287	6.43e-14	2.66595e-12		399548	Scn4b	0.44	0.015	-5.03089	8.28e-08	1.56143e-06
Palm2	897.367	-1.33417	0.197249	-6.76389	1.34e-11	3.59e-10				331493	Gm5127	2.005	0.155	-3.53935	1.27e-11	4.11556e-10		60527	Fads3	6.26	12.39	1.16841	2.59e-07	4.42659e-06		17392	Mmp3	1.355	0.035	-5.06569	1.72e-09	4.2466e-08
Gpr68	133.725	-2.61928	0.387488	-6.75965	1.38e-11	3.69e-10				54342	Gnpnat1	16.975	34.02	1.12198	1.38e-11	4.45987e-10		217138	Prr15l	19.265	38.38	1.16723	5.45e-08	1.06167e-06		210198	Gprc6a	0.17	0.005	-5.08948	0.00577973	0.0318837
Marcks	4287.27	-0.917268	0.135758	-6.75664	1.41e-11	3.76e-10				238377	Gpr68	1.985	0.265	-2.63929	1.41e-11	4.54439e-10		234878	Map3k21	0.32	0.64	1.16711	0.00741915	0.0390541		58210	Sectm1b	218.035	5.59	-5.10006	8.17e-210	3.52224e-206
Gnpnat1	2336.4	1.12097	0.165967	6.75417	1.44e-11	3.82e-10				17118	Marcks	36.205	16.87	-0.916723	1.46e-11	4.69582e-10		16987	Lss	5.69	11.135	1.16598	4e-12	1.38432e-10		18857	Pmp2	0.41	0.01	-5.23006	0.0039334	0.0231022
Arhgef1	7236.81	-0.971243	0.143868	-6.75093	1.47e-11	3.9e-10				14629	Gclc	11.02	20.62	1.10075	1.48e-11	4.75755e-10		67528	Nudt7	9.19	16.6	1.16587	2.03e-08	4.28742e-07		207393	Elfn2	0.03	0	-5.36432	0.0210172	0.0909323
Gclc	2098.16	1.1002	0.163053	6.74749	1.5e-11	3.98e-10				15213	Hey1	20.125	7.93	-1.1592	1.49e-11	4.77901e-10		27279	Tnfrsf12a	60.26	117.79	1.16278	2.9e-15	1.40298e-13		27281	Hrasls	0.075	0	-5.37313	0.019745	0.0863595
Hey1	1166.03	-1.15975	0.171887	-6.74718	1.51e-11	3.98e-10				16801	Arhgef1	79.065	35.58	-0.970677	1.5e-11	4.82236e-10		11928	Atp1a1	413.065	813.58	1.16248	6.9e-18	4.10537e-16		27083	Xlr4b	0.185	0	-5.37489	0.0200018	0.0872612
Mcm4	1037.74	-1.13323	0.168349	-6.73145	1.68e-11	4.43e-10				213119	Itga10	9.165	19.805	1.29084	1.63e-11	5.21238e-10		239554	Foxred2	5.095	10.155	1.16213	5.55e-13	2.11413e-11		380997	Cyp2d12	0.145	0	-5.37842	0.0211996	0.0915147
Itga10	2964.7	1.29024	0.191695	6.73067	1.69e-11	4.45e-10				17217	Mcm4	10.775	4.32	-1.13269	1.67e-11	5.32882e-10		16581	Kifc2	2.605	5.11	1.15877	4.44e-08	8.79776e-07		94227	Pi15	104.74	2.155	-5.42264	9.29e-218	5.34061e-214
Rplp1	21064.5	0.892763	0.132702	6.72756	1.73e-11	4.53e-10				56040	Rplp1	984.71	1585.42	0.893294	1.7e-11	5.40638e-10		26903	Dysf	0.52	1.01	1.15845	0.000951	0.00699279		620779	Gm12695	4.88	0.105	-5.44931	1.36e-28	1.69777e-26
Zfp703	1963.63	-1.08013	0.160636	-6.72411	1.77e-11	4.63e-10				353310	Zfp703	22.8	9.51	-1.0796	1.77e-11	5.63481e-10		58207	Slc43a3	1.045	2.05	1.15659	0.0017076	0.0114526		671232	Topaz1	0.05	0	-5.53175	0.0130199	0.0620081
Ptprk	9628.03	0.995752	0.148187	6.71956	1.82e-11	4.77e-10				104886	Rab15	58.885	95.49	0.88038	1.79e-11	5.69936e-10		214855	Arid5a	1.805	3.525	1.15423	4.82e-09	1.1154e-07		76886	Fam81a	0.2	0.005	-5.56534	0.001456	0.00999047
Rab15	9661.33	0.879839	0.130954	6.71866	1.83e-11	4.79e-10				19272	Ptprk	27.205	47.675	0.996304	1.83e-11	5.79906e-10		21816	Tgm1	1.65	3.225	1.15151	6.17e-05	0.00063663		72413	Kcnmb2	0.915	0.015	-5.63122	2.22e-08	4.66079e-07
Gxylt2	289.668	-1.86057	0.277208	-6.7118	1.92e-11	5.02e-10				232313	Gxylt2	5.785	1.38	-1.85998	1.85e-11	5.8547e-10		105148	Iars	21.59	42.09	1.15083	2.94e-10	8.07157e-09		12516	Cd7	18.98	0.325	-5.66233	4.73e-52	1.73643e-49
D630045J12Rik	2676.18	-1.30472	0.194579	-6.70535	2.01e-11	5.23e-10				93880	Pcdhb9	4.255	1.13	-1.73069	2.01e-11	6.36352e-10		217830	Dglucy	2.33	4.61	1.15062	2.28e-06	3.21982e-05		404240	Mrgprb8	0.265	0	-5.74518	0.00727308	0.0384368
Per3	2578.98	-0.980313	0.14621	-6.70482	2.02e-11	5.24e-10				18628	Per3	14.57	6.62	-0.979783	2.07e-11	6.51899e-10		12353	Car6	2.285	4.43	1.14817	0.00177669	0.0118454		574404	Gm14685	0.285	0.005	-5.8251	0.000819	0.00613019
Pcdhb9	311.461	-1.726	0.257677	-6.69829	2.11e-11	5.47e-10				330286	D630045J12Rik	9.275	3.305	-1.30425	2.12e-11	6.6605e-10		242894	Actr3b	1.445	2.805	1.14803	0.000347	0.00292111		71690	Esm1	72.745	1.125	-5.83357	1.42e-31	2.03723e-29
Ptprj	1069.99	1.12439	0.168123	6.68794	2.26e-11	5.86e-10				19271	Ptprj	2.49	4.78	1.12493	2.16e-11	6.78539e-10		13078	Cyp1b1	24.52	47.99	1.14777	2.33e-18	1.44082e-16		13717	Eln	2.385	0.04	-5.8506	2.67e-05	0.000301703
Sfn	1302.75	-1.26615	0.189424	-6.6842	2.32e-11	6e-10				55948	Sfn	31.705	11.595	-1.26563	2.3e-11	7.21468e-10		22272	Uqcrq	76.305	147.945	1.14737	1.39e-15	6.93334e-14		93702	Pcdhgb5	0.07	0	-5.86675	0.00498162	0.0282217
Rbpj	8119.81	-0.940718	0.140889	-6.677	2.44e-11	6.29e-10				11865	Arntl	7.305	14.08	1.13025	2.45e-11	7.66309e-10		118446	Gjc3	10.52	20.705	1.14712	1.47e-08	3.20124e-07		74488	Lrrc15	0.06	0	-5.87298	0.00517427	0.0291116
Arntl	1237.3	1.12973	0.16937	6.6702	2.55e-11	6.58e-10				19664	Rbpj	59.1	27.11	-0.940092	2.56e-11	8.00579e-10		108058	Camk2d	8.09	16.425	1.14597	1.64e-14	7.272e-13		15245	Hhip	0.705	0.015	-5.96915	7.52e-07	1.16837e-05
Uhrf1	314.977	-1.64039	0.246345	-6.65892	2.76e-11	7.09e-10				18140	Uhrf1	3.67	1.04	-1.63983	2.64e-11	8.21972e-10		16668	Krt18	12.825	24.92	1.14415	3.47e-09	8.25607e-08		100862088	Gm21466	0.375	0	-6.02955	0.00357442	0.0213057
Cnksr2	713.829	-1.38054	0.207556	-6.65139	2.9e-11	7.45e-10				105835	Sgsm3	14.505	25.155	0.982707	2.86e-11	8.91581e-10		64008	Aqp9	0.485	0.94	1.14371	0.02108	0.0911126		100040585	Gm2854	1.085	0.02	-6.09447	0.000297	0.0025639
Desi1	3519.47	1.05808	0.159145	6.6485	2.96e-11	7.59e-10				245684	Cnksr2	5.25	1.77	-1.38003	2.89e-11	8.97319e-10		14081	Acsl1	19.77	38.66	1.14312	8.26e-17	4.59536e-15		12165	Gdf2	0.135	0	-6.28678	0.00129123	0.009036
Sgsm3	2318.17	0.982156	0.147751	6.64736	2.98e-11	7.63e-10				28075	Desi1	21.15	38.685	1.05865	2.91e-11	9.04277e-10		18214	Ddr2	0.34	0.66	1.13893	0.000474	0.00382295		100862118	Spin2e	2.43	0.025	-6.29707	1.09e-07	1.99013e-06
Tmem44	405.776	-1.48934	0.224181	-6.64346	3.06e-11	7.82e-10				224090	Tmem44	5.31	1.725	-1.48878	2.95e-11	9.1289e-10		94279	Sfxn2	1.84	3.375	1.13266	3.43e-06	4.69909e-05		14560	Gdf10	1.395	0.015	-6.35636	0.00104669	0.00758947
Lmo4	4622.36	0.902271	0.135872	6.64061	3.12e-11	7.96e-10				16911	Lmo4	55.34	90.965	0.90282	3.04e-11	9.39845e-10		105244034	LOC105244034	1.025	1.97	1.13178	0.00085	0.0063185		12825	Col3a1	1301.93	11.475	-6.64351	0	0
Espl1	186.216	-2.04135	0.307668	-6.63491	3.25e-11	8.26e-10				105988	Espl1	1.2	0.26	-2.04081	3.07e-11	9.47136e-10		66234	Msmo1	24.2	46.485	1.1311	1.75e-13	6.99054e-12		100042267	Gm3757	0.68	0	-6.8079	0.000167	0.00154314
Auh	1092.66	1.1185	0.168651	6.63204	3.31e-11	8.41e-10				11992	Auh	14.105	27.23	1.11906	3.14e-11	9.66879e-10		11865	Arntl	7.305	14.08	1.13025	2.45e-11	7.66309e-10		56185	Hao2	0.33	0	-6.9269	0.000101	0.000980362
Efs	1641.98	-1.17107	0.176764	-6.62507	3.47e-11	8.8e-10				77836	Mlana	1.655	7.86	2.42485	3.3e-11	1.01524e-09		13107	Cyp2f2	24.17	46.445	1.12783	5.15e-13	1.97558e-11		12983	Csf2rb	0.21	0	-7.28585	2.22e-05	0.000254622
Mlana	126.429	2.42429	0.366205	6.62002	3.59e-11	9.09e-10				13644	Efs	17.215	6.735	-1.17049	3.48e-11	1.06738e-09		12808	Cobl	8.865	17.02	1.12629	3.54e-13	1.37403e-11		245050	Fam198a	0.95	0.005	-7.81173	3.82e-07	6.31818e-06
Pcyt1b	1739.99	-1.12514	0.170028	-6.61737	3.66e-11	9.23e-10				236899	Pcyt1b	13.21	5.32	-1.12456	3.68e-11	1.12795e-09		19271	Ptprj	2.49	4.78	1.12493	2.16e-11	6.78539e-10		16336	Insl3	2.875	0	-8.15661	3.7e-07	6.14308e-06
Atp6v1a	27655.9	0.878906	0.133066	6.60504	3.97e-11	1e-09				13476	Reep5	83.81	133.785	0.859905	3.91e-11	1.19473e-09		19253	Ptpn18	8.9	17.23	1.12449	1.02e-07	1.88465e-06		100862314	Gm21637	1.415	0.01	-8.29694	1.78e-07	3.12794e-06
Reep5	12552.9	0.859354	0.130118	6.60444	3.99e-11	1e-09				11964	Atp6v1a	133.72	216.23	0.87943	3.95e-11	1.20678e-09		71436	Flrt3	0.255	0.485	1.12347	0.0218483	0.0937986		574437	Xlr3b	1.615	0.015	-8.9199	6.58e-09	1.48936e-07
B3gnt2	2825.71	1.00647	0.152709	6.59077	4.38e-11	1.1e-09				53625	B3gnt2	19.085	33.79	1.00702	4.31e-11	1.31407e-09		72729	Cdc42se2	14.57	27.915	1.12212	7.77e-11	2.27296e-09		24050	SEPT3	0.34	0.02	-3.80684	3.6255e-06	4.93606e-05
Dgkh	500.602	1.76705	0.268414	6.58331	4.6e-11	1.15e-09				27762	Vwa7	2.1	0.47	-1.98611	4.36e-11	1.32516e-09		54342	Gnpnat1	16.975	34.02	1.12198	1.38e-11	4.45987e-10
Lamc1	3874.4	-0.94004	0.142812	-6.58237	4.63e-11	1.16e-09				380921	Dgkh	0.425	1.245	1.76662	4.44e-11	1.34827e-09		11992	Auh	14.105	27.23	1.11906	3.14e-11	9.66879e-10
Trerf1	270.623	-1.75933	0.267348	-6.58065	4.68e-11	1.17e-09				224829	Trerf1	1.75	0.435	-1.75879	4.46e-11	1.35127e-09		171504	Apobr	1.2	2.25	1.11856	0.000147	0.00138306
Ltb4r1	70.3729	-4.06846	0.61826	-6.5805	4.69e-11	1.17e-09				16995	Ltb4r1	2.265	0.12	-4.06781	4.49e-11	1.35946e-09		56318	Acpp	3.395	6.45	1.11749	3.07e-10	8.41656e-09
Btg4	53.8574	4.60409	0.699996	6.57731	4.79e-11	1.19e-09				56057	Btg4	0.09	1.82	4.60468	4.53e-11	1.36997e-09		66092	Ghitm	89.94	171.03	1.11611	2.67e-13	1.0409e-11
Dbn1	2322.24	-1.00968	0.153682	-6.56996	5.03e-11	1.25e-09				226519	Lamc1	17.92	8.225	-0.939481	4.78e-11	1.44251e-09		20503	Slc16a7	1.02	1.755	1.1161	6.75e-06	8.64773e-05
Tc2n	1034.76	1.41057	0.214809	6.56663	5.15e-11	1.28e-09				236920	Stard8	0.145	0.865	2.79481	4.81e-11	1.44884e-09		22249	Unc13b	0.56	1.065	1.11525	0.000132	0.00124705
Stard8	101.07	2.79432	0.425633	6.56508	5.2e-11	1.29e-09				13602	Sparcl1	0.045	1.04	4.67451	5e-11	1.50148e-09		14348	Fut9	3.95	7.485	1.11274	3.13e-08	6.37322e-07
Vwa7	212.385	-1.97783	0.301299	-6.56433	5.23e-11	1.29e-09				56320	Dbn1	29.05	12.705	-1.00914	5.06e-11	1.51721e-09		69684	Aarsd1	16.485	31.24	1.11251	4.09e-10	1.09678e-08
Sparcl1	62.8454	4.67383	0.71216	6.56289	5.28e-11	1.3e-09				56722	Litaf	27.93	46.565	0.929563	5.19e-11	1.55328e-09		12638	Cftr	1.595	3.025	1.11172	3.69e-08	7.42064e-07
Serpine1	1384.49	-1.35831	0.206996	-6.56203	5.31e-11	1.31e-09				74413	Tc2n	3.055	7.1	1.41007	5.22e-11	1.56094e-09		21987	Tpd52l1	3.61	6.775	1.10416	1.36e-05	0.000164
Litaf	3276.98	0.929019	0.141612	6.5603	5.37e-11	1.32e-09				18787	Serpine1	17.855	6.15	-1.35773	5.26e-11	1.56998e-09		20284	Scrg1	69.22	118.37	1.10336	4.29e-09	9.98156e-08
Lmnb1	731.033	-1.22872	0.187391	-6.55697	5.49e-11	1.35e-09				16906	Lmnb1	9.83	3.685	-1.22819	5.39e-11	1.60705e-09		14629	Gclc	11.02	20.62	1.10075	1.48e-11	4.75755e-10
Hsd11b1	491.463	1.44456	0.220585	6.5488	5.8e-11	1.42e-09				15483	Hsd11b1	5.55	13.285	1.44509	5.42e-11	1.61331e-09		14664	Slc6a9	19.79	37.125	1.09508	5.3e-10	1.39914e-08
Gramd1c	900.964	1.21628	0.186053	6.53728	6.26e-11	1.53e-09				207798	Gramd1c	4.225	8.53	1.2168	6.02e-11	1.7885e-09		52187	Rragd	0.38	0.71	1.09436	0.00307056	0.0187428
Lox	3608.74	1.19119	0.182292	6.53451	6.38e-11	1.56e-09				12161	Bmp6	2.79	0.56	-2.13305	6.2e-11	1.8368e-09		12040	Bckdhb	16.92	31.52	1.09428	4.12e-10	1.10235e-08
Jade1	5274.67	0.973666	0.14902	6.5338	6.41e-11	1.56e-09				16948	Lox	12.675	25.235	1.19179	6.23e-11	1.84448e-09		434438	Ccdc36	0.545	1.015	1.09415	0.0108797	0.0538214
Bmp6	189.108	-2.13365	0.326662	-6.53169	6.5e-11	1.58e-09				269424	Jade1	17.37	29.875	0.974216	6.39e-11	1.88823e-09		13614	Edn1	2.5	4.67	1.09	0.000245	0.00216225
P4ha2	3848.3	1.36963	0.210014	6.52164	6.95e-11	1.69e-09				435337	Gm5662	2.67	7.33	1.63934	6.54e-11	1.92749e-09		18708	Pik3r1	24.81	43.855	1.08909	8.47e-14	3.47068e-12
Pgk1	47023.1	0.87963	0.134901	6.52055	7.01e-11	1.7e-09				18452	P4ha2	25.7	58.64	1.37025	6.75e-11	1.98658e-09		70223	Nars	64.64	120.47	1.08834	7.68e-11	2.24851e-09
Gm5662	366.88	1.63878	0.251352	6.51987	7.04e-11	1.7e-09				18655	Pgk1	500.975	810.565	0.880188	6.83e-11	2.00782e-09		545428	Ccdc141	2.655	4.92	1.08753	3.21e-08	6.513e-07
Nars	9793.74	1.08777	0.167173	6.50686	7.67e-11	1.86e-09				100502950	Gm3336	0.435	3.105	3.02425	7.34e-11	2.15387e-09		13688	Eif4ebp2	28.205	52.78	1.08571	1.11e-15	5.60367e-14
Cdc42se2	2666.03	1.12154	0.172476	6.50261	7.89e-11	1.91e-09				70223	Nars	64.64	120.47	1.08834	7.68e-11	2.24851e-09		381199	Tmem151a	0.45	0.84	1.08193	0.00735949	0.0387875
Gm3336	93.0067	3.02366	0.465071	6.50151	7.95e-11	1.91e-09				72729	Cdc42se2	14.57	27.915	1.12212	7.77e-11	2.27296e-09		109700	Itga1	0.4	0.74	1.07379	0.00148281	0.0101542
Klk1b16	79.862	9.84397	1.51413	6.50139	7.96e-11	1.91e-09				16615	Klk1b16	0	4.69	9.84446	7.88e-11	2.29923e-09		69833	Polr2f	65.495	119.695	1.07127	1.03e-12	3.82945e-11
Ldlr	3530.62	0.955742	0.147073	6.49842	8.12e-11	1.95e-09				16835	Ldlr	14.3	24.4	0.956302	7.97e-11	2.32263e-09		11732	Ank	84.81	156.39	1.068	2.15e-15	1.05657e-13
Jag2	5969.21	-1.04299	0.160629	-6.49319	8.4e-11	2.02e-09				51799	Rundc3a	2.455	5.88	1.44317	8.11e-11	2.35888e-09		21809	Tgfb3	8.065	14.89	1.06641	5.75e-10	1.51129e-08
Rundc3a	416.008	1.44265	0.222324	6.48892	8.65e-11	2.07e-09				57442	Kcne3	0.085	2.465	4.86842	8.41e-11	2.44101e-09		26897	Acot1	37.85	69.605	1.06605	1.18e-12	4.32075e-11
Pdzd2	349.402	-1.66777	0.257064	-6.48776	8.71e-11	2.08e-09				17750	Mt2	60.04	104.745	1.00471	8.48e-11	2.45379e-09		14038	Wfdc18	1362.06	2482.05	1.0648	0.00984975	0.0495648
Mt2	1650.13	1.00418	0.154838	6.48532	8.85e-11	2.11e-09				68070	Pdzd2	1.235	0.335	-1.66722	8.47e-11	2.45379e-09		67164	Lipt2	1.96	3.6	1.06182	0.00395896	0.0232286
Kcne3	57.2515	4.86785	0.750647	6.48488	8.88e-11	2.12e-09				16450	Jag2	46.605	19.985	-1.04241	8.6e-11	2.48398e-09		67432	Hoga1	1.37	2.52	1.06109	0.00547841	0.0305044
Bcat2	986.882	1.22705	0.189547	6.47356	9.57e-11	2.28e-09				12036	Bcat2	9.145	18.89	1.22763	9.1e-11	2.6251e-09		432779	Lrrc14b	0.68	1.235	1.05982	0.00551436	0.0306649
Pdgfrl	318.702	-1.86626	0.288496	-6.46892	9.87e-11	2.34e-09				68797	Pdgfrl	8.97	2.17	-1.86565	9.53e-11	2.744e-09		12409	Cbr2	953.205	1747.55	1.05931	4.57e-10	1.21214e-08
Igsf10	177.999	-2.15042	0.332486	-6.46768	9.95e-11	2.36e-09				68813	Dock5	1.365	2.895	1.25318	9.61e-11	2.76257e-09		28075	Desi1	21.15	38.685	1.05865	2.91e-11	9.04277e-10
Dock5	818.84	1.25262	0.193702	6.46673	1e-10	2.37e-09				13608	Edar	1.02	3.07	1.77057	1.04e-10	2.99346e-09		13198	Ddit3	66.275	129.61	1.05864	2.98e-08	6.09917e-07
Atp8b2	1821.51	-1.04683	0.162024	-6.46097	1.04e-10	2.46e-09				54667	Atp8b2	12.15	5.195	-1.04626	1.05e-10	3.00414e-09		13664	Eif1a	34.81	63.69	1.05728	8.01e-15	3.71642e-13
Dlg4	564.575	-1.60727	0.249178	-6.45029	1.12e-10	2.63e-09				242050	Igsf10	0.92	0.18	-2.14514	1.08e-10	3.09152e-09		76509	Plet1	236.63	431.67	1.05708	5.62e-16	2.92221e-14
Edar	306.526	1.77005	0.274426	6.45	1.12e-10	2.63e-09				13385	Dlg4	7.255	2.045	-1.60669	1.09e-10	3.10468e-09		207592	Tbc1d16	0.295	0.54	1.05588	0.018305	0.0812978
Slpi	52295.7	-1.18712	0.184124	-6.44741	1.14e-10	2.67e-09				20568	Slpi	2387.93	921.62	-1.18656	1.15e-10	3.29061e-09		12740	Cldn4	36.305	66.4	1.05492	2.81e-10	7.74484e-09
Sh3pxd2b	1809.77	-1.00449	0.155979	-6.4399	1.2e-10	2.81e-09				268396	Sh3pxd2b	8.715	3.83	-1.00393	1.21e-10	3.44164e-09		13395	Dlx5	16.655	30.3	1.05327	2.04e-10	5.6889e-09
Tinagl1	4400.9	1.18664	0.184637	6.42687	1.3e-10	3.05e-09				94242	Tinagl1	37.895	75.965	1.18714	1.27e-10	3.60862e-09		68192	Leprotl1	23.425	42.56	1.04802	9.6e-10	2.48265e-08
Lgals1	3321.21	-1.09778	0.170955	-6.42149	1.35e-10	3.16e-09				16852	Lgals1	164.625	67.385	-1.09725	1.36e-10	3.84783e-09		399603	Fam84b	13.985	25.31	1.04507	4.15e-10	1.10873e-08
Col27a1	20772.7	-1.29819	0.202344	-6.41577	1.4e-10	3.27e-09				18102	Nme1	60.86	98.74	0.890466	1.38e-10	3.92015e-09		50873	Prkn	0.695	1.11	1.04314	0.0176677	0.0790114
Nme1	3801.79	0.889926	0.138722	6.41517	1.41e-10	3.28e-09				18793	Plaur	1.905	5.68	1.76814	1.41e-10	3.97914e-09		224674	Slc37a1	0.7	1.37	1.0424	0.00313476	0.0190941
P2ry10b	543.767	-1.28442	0.200395	-6.40944	1.46e-10	3.4e-09				373864	Col27a1	105.47	38.075	-1.29757	1.43e-10	4.04118e-09		381157	Greb1l	1.595	2.88	1.04099	4.53e-08	8.94435e-07
Plaur	228.962	1.7676	0.276047	6.40326	1.52e-10	3.53e-09				278097	Armcx6	6.945	1.93	-1.66338	1.48e-10	4.16742e-09		217837	Itpk1	4.67	8.445	1.03818	2.25e-07	3.89036e-06
Armcx6	339.887	-1.66398	0.259914	-6.40202	1.53e-10	3.56e-09				213438	P2ry10b	6.92	2.495	-1.28211	1.52e-10	4.28484e-09		59027	Nampt	30.53	55.015	1.03693	6.05e-14	2.53233e-12
Ccdc136	1080.59	-1.11175	0.173837	-6.39533	1.6e-10	3.71e-09				232664	Ccdc136	9.56	4.37	-1.11073	1.64e-10	4.60145e-09		217835	Rin3	5.42	9.865	1.03458	2.19e-08	4.5858e-07
Maff	211.429	1.86425	0.292351	6.37676	1.81e-10	4.18e-09				17133	Maff	1.35	4.235	1.86477	1.68e-10	4.71148e-09		20446	St6galnac2	31.385	57.06	1.03405	3.29e-10	8.95873e-09
Pik3r2	11223.3	-0.854819	0.134171	-6.37109	1.88e-10	4.33e-09				18709	Pik3r2	123.995	60.36	-0.854268	1.93e-10	5.40086e-09		72504	Taf4b	3.27	5.835	1.03348	6.25e-08	1.20076e-06
Ube2c	317.02	-1.72006	0.270636	-6.35562	2.08e-10	4.78e-09				68612	Ube2c	15.03	4	-1.71956	2e-10	5.57864e-09		66988	Lap3	18.365	32.94	1.03283	1.1e-11	3.62258e-10
Nos1	61.3961	-3.6662	0.577209	-6.35161	2.13e-10	4.9e-09				18125	Nos1	0.31	0.025	-3.66568	2.03e-10	5.66124e-09		269152	Kif26b	0.775	1.36	1.03266	6.91e-07	1.08424e-05
Dlx5	1274.54	1.05271	0.165753	6.35107	2.14e-10	4.91e-09				13395	Dlx5	16.655	30.3	1.05327	2.04e-10	5.6889e-09		16438	Itpr1	6.475	11.64	1.03133	4.41e-13	1.69622e-11
Sdc3	11394.9	-1.04544	0.164638	-6.34996	2.15e-10	4.94e-09				20970	Sdc3	85.33	36.405	-1.04485	2.21e-10	6.15325e-09		66330	1700020L24Rik	1.44	2.56	1.0278	0.0190566	0.0839661
Celsr2	9477.04	-1.00225	0.158164	-6.33676	2.35e-10	5.37e-09				11770	Fabp4	42.13	11.835	-1.63219	2.37e-10	6.57187e-09		268451	Rab11fip4	19.095	34.255	1.02583	7.17e-15	3.34067e-13
Fabp4	600.776	-1.63282	0.257799	-6.33367	2.39e-10	5.47e-09				53883	Celsr2	38.865	17.095	-1.00167	2.43e-10	6.74497e-09		76415	Fam187b	1.1	1.965	1.02304	0.0138521	0.0650376
Arhgef9	611.738	-1.28123	0.202943	-6.31327	2.73e-10	6.24e-09				80981	Arl4d	2.24	9.365	2.25849	2.63e-10	7.27818e-09		381142	Arl14epl	1.615	2.885	1.01862	0.00176812	0.0117943
Arl4d	317.321	2.25808	0.357709	6.3126	2.74e-10	6.25e-09				236915	Arhgef9	4.42	1.535	-1.28067	2.67e-10	7.37305e-09		70186	Fam162a	119.92	211.66	1.0133	1.02e-08	2.26938e-07
Rpl32	23405.5	0.811431	0.128571	6.31114	2.77e-10	6.3e-09				19951	Rpl32	1040.16	1583.95	0.811985	2.75e-10	7.58407e-09		59012	Moxd1	18.74	33.12	1.01222	1.53e-07	2.73012e-06
Cldn4	3665.55	1.05437	0.167272	6.30335	2.91e-10	6.61e-09				12740	Cldn4	36.305	66.4	1.05492	2.81e-10	7.74484e-09		226641	Atf6	10.985	19.41	1.01127	1.08e-07	1.98208e-06
Ptger4	683.613	-1.44926	0.229926	-6.30317	2.92e-10	6.61e-09				19219	Ptger4	8.28	2.67	-1.44878	2.88e-10	7.92833e-09		107045	Lars	22.66	40.055	1.01118	4.56e-08	8.9876e-07
Iars	5664.91	1.15025	0.182552	6.30095	2.96e-10	6.7e-09				105148	Iars	21.59	42.09	1.15083	2.94e-10	8.07157e-09		21881	Tkt	83.895	148.65	1.01021	8.21e-15	3.77713e-13
Rpl18	16258.3	0.878889	0.139628	6.29449	3.08e-10	6.97e-09				19899	Rpl18	497.32	799.065	0.879452	3e-10	8.23818e-09		78943	Ern1	4.38	7.715	1.00827	3.45e-05	0.000377824
Crtap	2180.1	-1.24232	0.197511	-6.28989	3.18e-10	7.16e-09				56318	Acpp	3.395	6.45	1.11749	3.07e-10	8.41656e-09		53625	B3gnt2	19.085	33.79	1.00702	4.31e-11	1.31407e-09
Psme3	9853.47	1.00604	0.159946	6.28985	3.18e-10	7.16e-09				19192	Psme3	68.325	121.945	1.00662	3.15e-10	8.59933e-09		19192	Psme3	68.325	121.945	1.00662	3.15e-10	8.59933e-09
Soga1	2350.83	-1.04531	0.166198	-6.28955	3.18e-10	7.16e-09				56693	Crtap	49.365	18.37	-1.24172	3.2e-10	8.73433e-09		15490	Hsd17b7	2.105	3.69	1.00536	6.23e-07	9.85928e-06
Acpp	880.697	1.11694	0.177626	6.28818	3.21e-10	7.22e-09				320706	Soga1	6.56	2.805	-1.04475	3.27e-10	8.9239e-09		17750	Mt2	60.04	104.745	1.00471	8.48e-11	2.45379e-09
Rpl35	17417.4	0.799016	0.127227	6.28024	3.38e-10	7.58e-09				20446	St6galnac2	31.385	57.06	1.03405	3.29e-10	8.95873e-09		12010	B2m	354.2	621.045	1.00213	1.14e-12	4.19149e-11
St6galnac2	3696.68	1.03351	0.164603	6.27881	3.41e-10	7.64e-09				66489	Rpl35	884.585	1332.56	0.799554	3.35e-10	9.10328e-09		72350	Zc2hc1c	0.365	0.645	1.00023	0.0119283	0.0579779
Phldb2	6656.34	0.969851	0.154503	6.27724	3.45e-10	7.71e-09				208177	Phldb2	21.97	37.715	0.970364	3.45e-10	9.34818e-09		71461	Ptk7	47.41	20.905	-1.0008	7.44e-13	2.79555e-11
Gpsm2	840.45	-1.13867	0.181742	-6.26533	3.72e-10	8.3e-09				76123	Gpsm2	10.075	3.995	-1.14043	3.46e-10	9.38148e-09		53883	Celsr2	38.865	17.095	-1.00167	2.43e-10	6.74497e-09
Lmo1	484.182	1.47264	0.235215	6.26082	3.83e-10	8.53e-09				109594	Lmo1	7.145	17.41	1.47315	3.61e-10	9.77176e-09		12835	Col6a3	1.76	0.77	-1.00197	9.34e-05	0.000923775
2010300C02Rik	1272.03	-1.30663	0.208733	-6.2598	3.85e-10	8.58e-09				107869	Cth	3.315	7.855	1.43366	3.71e-10	1.00207e-08		27528	Nrep	264.095	115.665	-1.00222	8.07e-15	3.73371e-13
Cth	399.503	1.43309	0.229069	6.25618	3.95e-10	8.76e-09				72097	2010300C02Rik	10.7	3.795	-1.30615	3.85e-10	1.03891e-08		224697	Adamts10	4.885	2.225	-1.00251	1.1e-06	1.65271e-05
Zc3hav1l	568.643	-1.35737	0.216994	-6.25531	3.97e-10	8.8e-09				20668	Sox13	1.295	3.345	1.55353	3.86e-10	1.03982e-08		83925	Trps1	66.285	29.055	-1.00318	6.09e-14	2.5449e-12
Plec	11640	-0.823038	0.131671	-6.25073	4.09e-10	9.05e-09				209032	Zc3hav1l	3.355	1.15	-1.35678	3.89e-10	1.04644e-08		268396	Sh3pxd2b	8.715	3.83	-1.00393	1.21e-10	3.44164e-09
Sox13	306.571	1.553	0.248534	6.24865	4.14e-10	9.16e-09				69684	Aarsd1	16.485	31.24	1.11251	4.09e-10	1.09678e-08		72691	Calhm2	6.075	2.665	-1.00457	4.7e-05	0.000498281
Fam84b	4395.1	1.04457	0.167204	6.24729	4.18e-10	9.22e-09				12040	Bckdhb	16.92	31.52	1.09428	4.12e-10	1.10235e-08		56773	Chst5	4.09	1.795	-1.00629	0.00107907	0.00778498
Aarsd1	1246.82	1.11193	0.17808	6.24401	4.26e-10	9.38e-09				399603	Fam84b	13.985	25.31	1.04507	4.15e-10	1.10873e-08		20256	Clec11a	4.485	1.965	-1.0077	0.000488	0.00390975
Bckdhb	1398.4	1.09373	0.175165	6.244	4.27e-10	9.38e-09				211652	Wwc1	24.9	42.565	0.963149	4.26e-10	1.13562e-08		13605	Ect2	2.42	1.055	-1.00833	9.01e-05	0.000895034
Wwc1	4472.92	0.962614	0.15417	6.24386	4.27e-10	9.38e-09				245945	Rbm47	7.86	13.115	0.919155	4.26e-10	1.13562e-08		56320	Dbn1	29.05	12.705	-1.00914	5.06e-11	1.51721e-09
Plekhn1	1053.91	-1.2745	0.204258	-6.23964	4.39e-10	9.62e-09				18810	Plec	26.66	13.285	-0.822498	4.3e-10	1.14374e-08		80288	Bcl9l	102.87	44.94	-1.01024	3.6e-15	1.7393e-13
Rbm47	2073.39	0.918612	0.147237	6.23901	4.4e-10	9.65e-09				231002	Plekhn1	18.49	6.74	-1.27395	4.31e-10	1.14539e-08		19885	Rorc	4.55	1.935	-1.01102	0.000112	0.00107766
Oaf	651.218	-1.32048	0.211715	-6.23706	4.46e-10	9.75e-09				102644	Oaf	10.64	3.755	-1.31992	4.35e-10	1.15431e-08		102747	Lrrc49	12.57	5.515	-1.0143	8.41e-09	1.8782e-07
Cbr2	52030.2	1.05876	0.169976	6.22888	4.7e-10	1.03e-08				12409	Cbr2	953.205	1747.55	1.05931	4.57e-10	1.21214e-08		75712	Tmem14a	5.64	2.515	-1.0157	0.000973	0.00712587
Scamp5	1400.7	-1.05138	0.169188	-6.21429	5.16e-10	1.12e-08				56807	Scamp5	15.9	6.765	-1.05081	5.17e-10	1.36913e-08		93887	Pcdhb16	5.295	2.29	-1.01794	7.09e-06	9.06424e-05
Rhoq	8891.38	0.885263	0.14259	6.20844	5.35e-10	1.17e-08				14664	Slc6a9	19.79	37.125	1.09508	5.3e-10	1.39914e-08		16848	Lfng	13.645	5.93	-1.01831	1.19e-06	1.77466e-05
Slc6a9	3733.2	1.09449	0.176316	6.20754	5.38e-10	1.17e-08				104215	Rhoq	41.075	66.6	0.88596	5.34e-10	1.40834e-08		194309	Vps37d	4.58	1.985	-1.01898	0.000655	0.00505737
Tmcc3	751.031	1.23511	0.199334	6.19615	5.79e-10	1.26e-08				319880	Tmcc3	2.19	4.525	1.23564	5.58e-10	1.46888e-08		207259	Zbtb7c	6.62	2.885	-1.01899	2.69e-08	5.55699e-07
Tgfb3	1558.95	1.06585	0.172194	6.18985	6.02e-10	1.31e-08				21809	Tgfb3	8.065	14.89	1.06641	5.75e-10	1.51129e-08		18491	Pappa	15.385	6.62	-1.01937	4.24e-07	6.9779e-06
Tpx2	448.343	-1.36272	0.220814	-6.17133	6.77e-10	1.47e-08				72119	Tpx2	5.425	1.82	-1.36219	6.57e-10	1.72542e-08		192657	Ell2	41.425	17.965	-1.02124	1.54e-12	5.55595e-11
Smc2	773.338	-1.23523	0.200205	-6.16981	6.84e-10	1.48e-08				14211	Smc2	5.325	1.985	-1.2347	6.85e-10	1.79508e-08		231214	Cc2d2a	8.23	3.555	-1.02215	3.7e-09	8.75572e-08
Il34	216.74	-1.83435	0.297853	-6.15858	7.34e-10	1.58e-08				76527	Il34	5.38	1.345	-1.83381	7.01e-10	1.83372e-08		73121	Rflna	7.675	3.34	-1.0224	0.00066	0.00508752
Ptprz1	61.1667	-3.48606	0.566957	-6.14872	7.81e-10	1.68e-08				19283	Ptprz1	0.525	0.04	-3.48554	7.46e-10	1.94893e-08		277360	Prex1	0.585	0.25	-1.02327	0.0071659	0.038011
Nt5c2	3403.63	0.862626	0.140307	6.14815	7.84e-10	1.69e-08				76952	Nt5c2	16.27	25.71	0.863179	7.62e-10	1.98808e-08		83396	Glis2	11.045	4.84	-1.02475	2.05e-09	4.99528e-08
Kif23	201.114	-1.92487	0.313708	-6.13586	8.47e-10	1.82e-08				67703	Kirrel3	0.215	1.095	2.50434	7.92e-10	2.06289e-08		22035	Tnfsf10	1.775	0.765	-1.02566	0.000108	0.00104891
Kirrel3	99.2781	2.50381	0.40812	6.13498	8.52e-10	1.83e-08				71819	Kif23	2.63	0.6	-1.92438	8.13e-10	2.11629e-08		57265	Fzd2	11.385	4.925	-1.02572	1.17e-09	2.95656e-08
Gmpr	159.245	-2.43823	0.397507	-6.1338	8.58e-10	1.84e-08				66355	Gmpr	4.69	0.76	-2.43759	8.26e-10	2.14586e-08		68235	Mturn	2.695	1.19	-1.02578	5.45e-06	7.1305e-05
LOC100044627	8725.39	0.861189	0.140433	6.13239	8.66e-10	1.85e-08				100044627	LOC100044627	411.625	648.61	0.861802	8.44e-10	2.19051e-08		66573	Dzip1	3.825	1.635	-1.02726	8.95e-06	0.0001121
Hacd4	153.425	-2.13281	0.348239	-6.12456	9.09e-10	1.94e-08				22213	Ube2g2	32.495	53.845	0.91656	9.02e-10	2.33576e-08		215113	Slc43a2	5.79	2.525	-1.02923	1.83e-07	3.22338e-06
Ube2g2	3375.66	0.915993	0.149615	6.12233	9.22e-10	1.97e-08				68192	Leprotl1	23.425	42.56	1.04802	9.6e-10	2.48265e-08		72500	Ier5l	62.575	26.94	-1.02979	2.56e-06	3.56501e-05
Klk1b21	56.4255	9.34278	1.52683	6.11909	9.41e-10	2e-08				66775	Hacd4	2.455	0.49	-2.12953	9.68e-10	2.50002e-08		16985	Lsp1	2.58	1.04	-1.03076	0.0067133	0.0359976
Dab2	21815.2	-0.82621	0.135077	-6.1166	9.56e-10	2.03e-08				16616	Klk1b21	0	3.13	9.33652	9.7e-10	2.5023e-08		228993	Slc17a9	5.43	2.355	-1.03428	8.29e-05	0.000829659
Cdh3	1812.89	-1.04973	0.171642	-6.11584	9.61e-10	2.04e-08				12560	Cdh3	16.365	6.955	-1.04915	9.73e-10	2.50394e-08		54371	Chst2	0.615	0.265	-1.0349	0.00622675	0.0338731
Leprotl1	3403.59	1.04743	0.171352	6.11274	9.79e-10	2.08e-08				13132	Dab2	167.525	83.245	-0.825666	9.81e-10	2.52229e-08		217356	Tmc8	1.67	0.72	-1.03535	0.00520717	0.0292658
Gab1	5588.93	-0.846289	0.138538	-6.10872	1e-09	2.13e-08				14718	Got1	32.385	54.64	0.944469	1.02e-09	2.62384e-08		17865	Mybl2	1.94	0.835	-1.03709	0.000454	0.00367531
Got1	3538.77	0.94391	0.154636	6.10409	1.03e-09	2.18e-08				67080	1700019D03Rik	1.945	5.125	1.53935	1.03e-09	2.64454e-08		16658	Mafb	11.48	4.93	-1.03812	2.83e-08	5.81343e-07
1700019D03Rik	426.175	1.53885	0.252374	6.0975	1.08e-09	2.27e-08				108167806	Gm46221	1.865	0.21	-2.97809	1.04e-09	2.67005e-08		72000	Lmntd2	3.88	1.68	-1.03847	0.000239	0.00212141
Farsb	3249.77	0.932759	0.153128	6.09137	1.12e-09	2.36e-08				14388	Gab1	45.16	21.825	-0.845758	1.05e-09	2.67322e-08		67272	Cmtm5	5.02	2.18	-1.03982	0.0069275	0.0369281
Ccnb1	214.177	-1.75113	0.287509	-6.09067	1.12e-09	2.37e-08				268697	Ccnb1	3.91	1.02	-1.75059	1.07e-09	2.74209e-08		245671	Klf8	0.575	0.27	-1.04001	0.011909	0.0579004
Aspm	219.345	-2.01542	0.330959	-6.08964	1.13e-09	2.38e-08				69399	1700025G04Rik	2.195	4.75	1.1755	1.08e-09	2.76243e-08		19225	Ptgs2	15.585	6.65	-1.0407	1.34e-07	2.41052e-06
1700025G04Rik	702.316	1.17493	0.19299	6.08802	1.14e-09	2.4e-08				23874	Farsb	28.8	48.425	0.933577	1.09e-09	2.77576e-08		16475	Ajuba	30.195	12.895	-1.04215	2.56e-13	9.9979e-12
Mmp2	505.773	-1.26989	0.208631	-6.08678	1.15e-09	2.41e-08				12316	Aspm	1.14	0.24	-2.01496	1.09e-09	2.77576e-08		16450	Jag2	46.605	19.985	-1.04241	8.6e-11	2.48398e-09
Perp	67448.5	0.909759	0.149535	6.08392	1.17e-09	2.45e-08				17390	Mmp2	6.33	2.31	-1.26935	1.13e-09	2.86572e-08		404634	H2afy2	9.65	4.17	-1.04342	9.42e-07	1.44089e-05
Fzd2	1136.5	-1.02626	0.168698	-6.08343	1.18e-09	2.46e-08				64058	Perp	681.795	1123.6	0.910262	1.17e-09	2.95656e-08		12798	Cnn2	21.705	9.245	-1.04431	1.65e-07	2.92661e-06
Zfp365	1068.73	-1.24441	0.20474	-6.07803	1.22e-09	2.54e-08				57265	Fzd2	11.385	4.925	-1.02572	1.17e-09	2.95656e-08		320706	Soga1	6.56	2.805	-1.04475	3.27e-10	8.9239e-09
Ppef1	116.944	-2.36626	0.389999	-6.06735	1.3e-09	2.71e-08				19348	Kif20a	4.745	1.585	-1.39588	1.18e-09	2.98008e-08		20410	Sorbs3	40.47	17.32	-1.04484	1.5e-08	3.25997e-07
Evi2a	55.0457	-4.03511	0.665344	-6.06469	1.32e-09	2.75e-08				278304	Zfp385c	0.885	0.05	-4.50726	1.21e-09	3.05061e-08		20970	Sdc3	85.33	36.405	-1.04485	2.21e-10	6.15325e-09
Kif20a	422.073	-1.3899	0.229619	-6.05305	1.42e-09	2.95e-08				216049	Zfp365	9.55	3.535	-1.24385	1.23e-09	3.10156e-08		93883	Pcdhb12	1.75	0.745	-1.04625	0.00135706	0.00942405
Sft2d2	11319	0.865958	0.143071	6.05266	1.42e-09	2.95e-08				237178	Ppef1	2.035	0.34	-2.36571	1.24e-09	3.12078e-08		54667	Atp8b2	12.15	5.195	-1.04626	1.05e-10	3.00414e-09
Emb	15849.4	-0.787913	0.130178	-6.0526	1.43e-09	2.95e-08				108907	Nusap1	4.225	1.24	-1.62463	1.35e-09	3.39037e-08		93689	Lmod1	1.82	0.78	-1.04663	0.00115264	0.00823994
Rps24	23120.2	0.77843	0.128628	6.05181	1.43e-09	2.96e-08				14017	Evi2a	1.775	0.08	-4.02787	1.36e-09	3.41839e-08		20438	Siah1b	4.31	1.8	-1.04682	0.000186	0.00170921
Gpr155	1267.15	1.18363	0.195589	6.05162	1.43e-09	2.96e-08				100039042	Gm2016	0.13	1.42	3.75692	1.37e-09	3.43698e-08		19200	Pstpip1	13.58	5.84	-1.04857	9.57e-07	1.46022e-05
Klk1b3	121.237	9.00044	1.48731	6.05148	1.44e-09	2.96e-08				68526	Gpr155	4.23	8.425	1.18421	1.4e-09	3.50837e-08		22402	Wisp1	3.66	1.555	-1.04861	1.75e-05	0.000205995
Bcl11a	1040.85	-1.11118	0.183786	-6.04605	1.48e-09	3.05e-08				20088	Rps24	654.805	1014.24	0.778962	1.42e-09	3.55136e-08		12560	Cdh3	16.365	6.955	-1.04915	9.73e-10	2.50394e-08
Gpat4	5103.46	0.815582	0.134952	6.04352	1.51e-09	3.1e-08				18050	Klk1b3	0.015	6.895	9.00095	1.43e-09	3.55755e-08		56807	Scamp5	15.9	6.765	-1.05081	5.17e-10	1.36913e-08
Pmp22	737.693	-1.22204	0.202579	-6.03238	1.62e-09	3.32e-08				108735	Sft2d2	39.13	62.645	0.866498	1.43e-09	3.55755e-08		71720	Osbpl3	24.785	10.435	-1.05301	4.09e-14	1.74546e-12
Gm46221	85.1426	-2.94818	0.488917	-6.03003	1.64e-09	3.36e-08				102247	Gpat4	24.885	38.51	0.816131	1.47e-09	3.65758e-08		16008	Igfbp2	37.18	16	-1.05304	3.79e-05	0.000410723
Add3	7777.2	0.886833	0.147126	6.02772	1.66e-09	3.4e-08				13723	Emb	209.145	106.51	-0.787379	1.48e-09	3.66153e-08		20429	Shox2	73.07	31.385	-1.05331	6.7e-15	3.14158e-13
Nusap1	275.995	-1.61953	0.268796	-6.02512	1.69e-09	3.45e-08				14025	Bcl11a	10.92	4.81	-1.11067	1.48e-09	3.66153e-08		12554	Cdh13	10.635	4.555	-1.05401	3.05e-08	6.22356e-07
Mmp3	45.4848	-5.06621	0.841946	-6.01726	1.77e-09	3.62e-08				18858	Pmp22	15.56	5.855	-1.22145	1.59e-09	3.94169e-08		12925	Crip1	120.115	50.235	-1.05587	1.04e-06	1.57608e-05
Sfxn3	2634.24	-0.864773	0.14383	-6.01248	1.83e-09	3.72e-08				27360	Add3	33.695	54.865	0.887407	1.62e-09	4.00615e-08		23880	Fyb	1.26	0.515	-1.05698	0.000652	0.00503582
Glis1	136.692	-2.19253	0.364924	-6.00818	1.88e-09	3.82e-08				17392	Mmp3	1.355	0.035	-5.06569	1.72e-09	4.2466e-08		15227	Foxf1	7.1	2.995	-1.05704	7.18e-07	1.12041e-05
Pcdh18	516.95	1.24311	0.206909	6.00801	1.88e-09	3.82e-08				73173	Pcdh18	1.595	3.335	1.24364	1.77e-09	4.36472e-08		665433	Hist1h2ao	20.46	8.605	-1.05773	0.000444	0.00360508
Mest	1340.64	-1.27052	0.211735	-6.00055	1.97e-09	3.99e-08				230587	Glis1	2.13	0.415	-2.19194	1.79e-09	4.40767e-08		64075	Smoc1	78.54	33.35	-1.05801	2.18e-09	5.28895e-08
Fam19a5	190.072	-2.22329	0.37081	-5.99575	2.03e-09	4.1e-08				94280	Sfxn3	32.595	15.66	-0.864222	1.86e-09	4.56696e-08		20666	Sox11	0.47	0.2	-1.05983	0.00590702	0.0324613
Mcfd2	3834.7	0.874425	0.145883	5.99399	2.05e-09	4.14e-08				106014	Fam19a5	3.285	0.625	-2.22264	1.96e-09	4.80401e-08		399558	Flrt2	0.83	0.345	-1.06012	0.000676	0.00519897
Glis2	1012.85	-1.02531	0.171096	-5.9926	2.07e-09	4.17e-08				381651	Odaph	1.295	7.1	2.65897	1.98e-09	4.85359e-08		75690	Vsig10l	1.64	0.715	-1.0609	0.000731	0.00555644
Zfp385c	50.6082	-4.18574	0.698522	-5.99228	2.07e-09	4.17e-08				17294	Mest	20.145	7.325	-1.27052	2e-09	4.89313e-08		93886	Pcdhb15	1.845	0.78	-1.0621	0.00203557	0.0132454
Odaph	122.649	2.65836	0.443742	5.99077	2.09e-09	4.21e-08				193813	Mcfd2	39.645	63.315	0.874982	2.02e-09	4.9325e-08		72361	Ces2g	1.165	0.535	-1.06309	0.0229256	0.0975016
Smoc1	7403.74	-1.05858	0.176858	-5.98546	2.16e-09	4.34e-08				20342	Selenbp2	0.05	1.215	4.88522	2.02e-09	4.93462e-08		22003	Tpm1	464.215	195.405	-1.06556	4.04e-13	1.56441e-11
Srcin1	154.744	-2.21554	0.370216	-5.98446	2.17e-09	4.36e-08				83396	Glis2	11.045	4.84	-1.02475	2.05e-09	4.99528e-08		18542	Pcolce	67.67	28.465	-1.06615	8.29e-08	1.56152e-06
Cldn23	348.95	-1.48124	0.247624	-5.98181	2.21e-09	4.43e-08				56013	Srcin1	0.96	0.185	-2.21507	2.08e-09	5.06357e-08		59095	Fxyd6	6.29	2.65	-1.06622	0.000621	0.00483305
Mia	2206.88	-1.11905	0.187212	-5.97742	2.27e-09	4.54e-08				71908	Cldn23	7.675	2.415	-1.48072	2.13e-09	5.18415e-08		102693	Phldb1	27.705	11.635	-1.06837	1.11e-12	4.08711e-11
Egfr	2503.08	-0.977249	0.163504	-5.97692	2.27e-09	4.55e-08				64075	Smoc1	78.54	33.35	-1.05801	2.18e-09	5.28895e-08		12192	Zfp36l1	184.97	77.59	-1.06913	1.03e-12	3.82945e-11
Sidt1	58	3.58037	0.600144	5.96585	2.43e-09	4.86e-08				12587	Mia	161.015	64.76	-1.11847	2.27e-09	5.49618e-08		107995	Cdc20	5.825	2.44	-1.07123	4.42e-05	0.000472158
Rere	6107.89	0.875597	0.146786	5.96512	2.44e-09	4.88e-08				320007	Sidt1	0.055	0.64	3.58083	2.29e-09	5.53881e-08		210530	P3h2	30.8	12.86	-1.07452	1.09e-06	1.63856e-05
Gadd45g	1413.13	1.41615	0.237461	5.96372	2.47e-09	4.91e-08				13649	Egfr	16.17	7.84	-0.976742	2.32e-09	5.61647e-08		114301	Palmd	78.635	32.785	-1.07562	6.72e-15	3.14284e-13
Gpat3	395.62	1.41287	0.237037	5.96052	2.51e-09	5e-08				231510	Gpat3	2.06	4.82	1.41344	2.38e-09	5.73493e-08		78267	Klhdc8b	2.965	1.285	-1.07881	0.000691	0.00529379
Maml2	4598.7	-0.853564	0.143226	-5.95957	2.53e-09	5.02e-08				68703	Rere	15.925	26.48	0.876128	2.38e-09	5.73493e-08		67374	Jam2	1.2	0.51	-1.07915	0.00145674	0.00999155
Rac1	24180	0.807994	0.135628	5.95744	2.56e-09	5.08e-08				23882	Gadd45g	20.315	47.495	1.41662	2.41e-09	5.78963e-08		18383	Tnfrsf11b	145.76	60.445	-1.07917	9.43e-12	3.1272e-10
Selenbp2	43.842	4.67064	0.784695	5.95217	2.65e-09	5.24e-08				19353	Rac1	211.34	325	0.808551	2.5e-09	6.00838e-08		353310	Zfp703	22.8	9.51	-1.0796	1.77e-11	5.63481e-10
Gm2016	55.6719	3.59402	0.604799	5.94251	2.81e-09	5.55e-08				270118	Maml2	27.11	13.08	-0.853004	2.61e-09	6.27282e-08		239691	AU021092	5.2	2.165	-1.08101	0.00154932	0.0105137
Capn2	9195.43	0.793491	0.133746	5.93282	2.98e-09	5.88e-08				12334	Capn2	57.385	87.5	0.79405	2.93e-09	7.0136e-08		22690	Zfp28	3.115	1.305	-1.08468	1.16e-05	0.000141761
Slc7a1	8560.52	1.22945	0.207551	5.92359	3.15e-09	6.21e-08				11987	Slc7a1	19.285	39.525	1.23003	3.14e-09	7.51746e-08		56149	Grasp	4.035	1.66	-1.08625	8.96e-05	0.000890706
Acaca	6769.52	0.885086	0.149443	5.92255	3.17e-09	6.24e-08				107476	Acaca	14.475	23.505	0.885627	3.17e-09	7.57256e-08		24136	Zeb2	0.835	0.355	-1.08697	0.00294774	0.018102
Flt1	471.511	-1.38013	0.233433	-5.9123	3.37e-09	6.63e-08				14254	Flt1	3.375	1.14	-1.37954	3.3e-09	7.87342e-08		14069	F8	0.95	0.395	-1.08709	0.00024	0.00212307
Ccdc82	4395.69	-0.861493	0.145887	-5.9052	3.52e-09	6.92e-08				56524	Mpp6	6.13	12.15	1.17468	3.4e-09	8.10392e-08		72309	Tmem158	4.375	1.8	-1.09666	0.000232	0.00206223
Mpp6	793.571	1.1741	0.198866	5.90398	3.55e-09	6.96e-08				16668	Krt18	12.825	24.92	1.14415	3.47e-09	8.25607e-08		18187	Nrp2	36.34	14.56	-1.09715	6.53e-15	3.06926e-13
Krt18	1031.16	1.14361	0.193834	5.89996	3.64e-09	7.12e-08				18973	Pole	1.305	0.37	-1.62979	3.59e-09	8.52868e-08		16852	Lgals1	164.625	67.385	-1.09725	1.36e-10	3.84783e-09
Trp63	6838.91	-0.9659	0.163746	-5.89876	3.66e-09	7.16e-08				66396	Ccdc82	32.405	15.73	-0.860713	3.61e-09	8.56659e-08		12819	Col15a1	0.445	0.185	-1.0999	0.0232579	0.0984777
Cc2d2a	1213.41	-1.02271	0.173384	-5.89852	3.67e-09	7.16e-08				20135	Rrm2	5.93	1.92	-1.44056	3.67e-09	8.70213e-08		217082	Hlf	11.1	4.49	-1.10091	2.47e-12	8.79482e-11
Pole	229.064	-1.63034	0.27653	-5.8957	3.73e-09	7.28e-08				231214	Cc2d2a	8.23	3.555	-1.02215	3.7e-09	8.75572e-08		219114	Ska3	1.45	0.59	-1.10206	0.00867671	0.0445191
Ubxn2a	2667.8	0.93375	0.158392	5.89519	3.74e-09	7.29e-08				217379	Ubxn2a	11.365	18.76	0.934062	3.75e-09	8.86609e-08		215693	Zmat1	2.6	1.065	-1.10341	3.61e-05	0.000393238
Rrm2	322.458	-1.44112	0.244558	-5.89277	3.8e-09	7.39e-08				22061	Trp63	58.565	29.925	-0.965314	3.78e-09	8.91336e-08		26360	Angptl2	64.84	26.56	-1.10427	7.89e-14	3.24224e-12
Ociad2	353.653	-1.37012	0.232907	-5.88268	4.04e-09	7.84e-08				433904	Ociad2	5.565	1.89	-1.37078	3.89e-09	9.17726e-08		18846	Plxna3	9.675	3.915	-1.10494	6.07e-09	1.3832e-07
Nemp2	437.569	-1.29662	0.220508	-5.88016	4.1e-09	7.95e-08				227094	Nemp2	4.97	1.78	-1.29608	3.98e-09	9.36585e-08		66336	Cenpp	2.43	0.915	-1.10592	0.0213741	0.0920838
Zfp385b	361.478	1.68034	0.28609	5.87346	4.27e-09	8.27e-08				241494	Zfp385b	1.835	5.21	1.68097	4.05e-09	9.5291e-08		21414	Tcf7	1.09	0.445	-1.10614	0.0100651	0.0504489
LOC100862468	540.273	1.22688	0.208923	5.87239	4.3e-09	8.31e-08				17289	Mertk	0.325	1.19	2.11726	4.06e-09	9.53067e-08		100689	Spon2	2.61	1.1	-1.10744	0.00794376	0.0413488
Mertk	132.39	2.11674	0.36057	5.87053	4.34e-09	8.39e-08				19879	Slc22a8	0.15	0.89	2.76225	4.16e-09	9.73931e-08		14991	H2-M3	6.335	2.58	-1.10986	7.39e-05	0.000751928
Scrg1	3876.91	1.10252	0.187884	5.86811	4.41e-09	8.5e-08				67664	Rnf125	0.7	1.69	1.53621	4.18e-09	9.78707e-08		236930	Ercc6l	0.82	0.33	-1.11035	0.00943236	0.0478131
Slc22a8	75.3564	2.76172	0.470726	5.86693	4.44e-09	8.55e-08				100862468	LOC100862468	16.58	33.785	1.22644	4.21e-09	9.8409e-08		14025	Bcl11a	10.92	4.81	-1.11067	1.48e-09	3.66153e-08
Ccdc153	144.321	-2.12539	0.362347	-5.8656	4.48e-09	8.61e-08				100042150	Nrg2	0.025	0.59	4.78265	4.29e-09	9.98156e-08		232664	Ccdc136	9.56	4.37	-1.11073	1.64e-10	4.60145e-09
Nrg2	40.4627	4.78207	0.815299	5.86542	4.48e-09	8.61e-08				20284	Scrg1	69.22	118.37	1.10336	4.29e-09	9.98156e-08		272551	Gins2	7.975	3.24	-1.11157	0.00013	0.00123052
Eef1b2	12797.6	0.748611	0.127828	5.85639	4.73e-09	9.08e-08				270150	Ccdc153	8.64	1.79	-2.12479	4.29e-09	9.98156e-08		27416	Abcc5	16.065	6.72	-1.11176	1.4e-14	6.23325e-13
Pgam1	42185.5	0.830839	0.141922	5.8542	4.79e-09	9.19e-08				58809	Rnase4	141.475	18.545	-2.74561	4.33e-09	1.00732e-07		68743	Anln	11.86	5.05	-1.11285	1.2e-11	3.91832e-10
Ass1	987.888	-1.32488	0.22643	-5.85115	4.88e-09	9.34e-08				55949	Eef1b2	136.305	201.075	0.749154	4.68e-09	1.086e-07		13388	Dll1	9.73	3.955	-1.11364	7.25e-07	1.12985e-05
Id2	4497.95	0.988395	0.16907	5.84609	5.03e-09	9.62e-08				18648	Pgam1	457.265	715.65	0.831404	4.69e-09	1.08673e-07		69590	Gpx8	186.605	75.995	-1.11551	3.55e-12	1.23709e-10
Arid5a	614.491	1.15369	0.197353	5.8458	5.04e-09	9.62e-08				214855	Arid5a	1.805	3.525	1.15423	4.82e-09	1.1154e-07		20363	Selenop	38.39	15.555	-1.1159	4.87e-14	2.06092e-12
Vdac1	12568.9	0.749673	0.128256	5.84514	5.06e-09	9.65e-08				11898	Ass1	23.965	8.405	-1.32426	4.87e-09	1.12717e-07		68549	Sgo2a	1.58	0.63	-1.11713	0.00064	0.00495842
Rnf125	258.666	1.52737	0.261359	5.84394	5.1e-09	9.7e-08				15902	Id2	66.795	116.145	0.988894	4.95e-09	1.1423e-07		22352	Vim	25.905	10.535	-1.11734	6.34e-07	1.00192e-05
Ucma	1605.21	1.33126	0.228133	5.83543	5.37e-09	1.02e-07				22333	Vdac1	127.78	188.72	0.750221	5e-09	1.15287e-07		14676	Gna15	3.74	1.505	-1.11768	0.000129	0.00122953
Kcnab2	312.13	-1.77828	0.304799	-5.83427	5.4e-09	1.03e-07				68527	Ucma	29.825	66.06	1.33184	5.18e-09	1.19349e-07		96935	Susd4	2.945	1.235	-1.11821	4.42e-05	0.000472073
Cdkn2aipnl	2129.94	0.867088	0.148633	5.83377	5.42e-09	1.03e-07				52626	Cdkn2aipnl	22.355	35.815	0.867625	5.24e-09	1.20568e-07		12587	Mia	161.015	64.76	-1.11847	2.27e-09	5.49618e-08
Hexdc	2407.52	-0.88667	0.152227	-5.82467	5.72e-09	1.08e-07				16498	Kcnab2	3.71	0.94	-1.77765	5.27e-09	1.20947e-07		21853	Timeless	1.455	0.57	-1.11925	0.00027	0.00235422
Rplp0	66982.5	0.747254	0.128337	5.82261	5.79e-09	1.1e-07				140742	Sesn1	19.34	33.705	0.960843	5.64e-09	1.29469e-07		20878	Aurka	4.425	1.79	-1.11969	7.42e-05	0.000753811
Sesn1	2816.8	0.960316	0.164956	5.82167	5.83e-09	1.1e-07				11837	Rplp0	1030.09	1516.62	0.747811	5.72e-09	1.31052e-07		70713	Gpr137c	3.895	1.62	-1.12089	4.98e-05	0.00052547
Plxna3	1659.21	-1.10553	0.19007	-5.81645	6.01e-09	1.13e-07				238023	Hexdc	43.155	20.55	-0.886117	5.76e-09	1.31855e-07		234857	Spire2	2.5	1.005	-1.1209	0.000669	0.00514884
Phgdh	7124.42	0.823133	0.141534	5.8158	6.03e-09	1.14e-07				57436	Gabarapl1	55.06	88.24	0.866185	5.95e-09	1.35926e-07		93878	Pcdhb7	0.85	0.34	-1.12218	0.0140413	0.065636
Gabarapl1	4986.26	0.865617	0.148906	5.81317	6.13e-09	1.15e-07				236539	Phgdh	75.915	117.895	0.823697	5.96e-09	1.35926e-07		215387	Ncaph	4.13	1.67	-1.12235	1.5e-05	0.00017853
Vsnl1	86.6055	-2.65504	0.457197	-5.80722	6.35e-09	1.19e-07				18846	Plxna3	9.675	3.915	-1.10494	6.07e-09	1.3832e-07		236899	Pcyt1b	13.21	5.32	-1.12456	3.68e-11	1.12795e-09
Ildr1	8848.79	0.775365	0.133635	5.80209	6.55e-09	1.23e-07				26950	Vsnl1	2.14	0.295	-2.65455	6.08e-09	1.3832e-07		71643	Zgrf1	0.895	0.385	-1.12521	0.000516	0.004108
Rnase4	4444.2	-2.74623	0.47365	-5.79802	6.71e-09	1.26e-07				228775	Trib3	19.85	103.095	2.56317	6.09e-09	1.38504e-07		70549	Tln2	29.58	12.37	-1.12549	1.62e-14	7.20048e-13
Rack1	32781.4	0.742985	0.128166	5.79703	6.75e-09	1.26e-07				69071	Tmem97	10.54	20.89	1.17367	6.48e-09	1.46884e-07		11641	Akap2	18.065	7.285	-1.12587	1.89e-15	9.33658e-14
Tmem97	817.113	1.17309	0.202407	5.7957	6.8e-09	1.27e-07				106347	Ildr1	63.86	97.375	0.77592	6.48e-09	1.46884e-07		59033	Slc4a8	1.595	0.64	-1.12768	8.34e-06	0.000105191
Gapdh	136616	0.892143	0.153969	5.79429	6.86e-09	1.28e-07				574437	Xlr3b	1.615	0.015	-8.9199	6.58e-09	1.48936e-07		29870	Gtse1	1.94	0.77	-1.12838	0.000944	0.00694918
Wee1	1664.83	0.937246	0.1618	5.79262	6.93e-09	1.29e-07				14694	Rack1	550.265	807.65	0.743538	6.64e-09	1.50042e-07		106618	Wdr90	2.21	0.89	-1.1291	9.37e-07	1.43395e-05
Col25a1	619.102	-1.25773	0.217233	-5.7898	7.05e-09	1.31e-07				230678	Tmem125	1.895	5.38	1.703	6.71e-09	1.51239e-07		72507	Dzip1l	3.58	1.445	-1.12912	9.35e-08	1.74251e-06
Tmem125	274.943	1.70238	0.294092	5.78861	7.1e-09	1.32e-07				14433	Gapdh	1968.1	3217.89	0.892718	6.7e-09	1.51239e-07		100503043	Armcx4	1.21	0.48	-1.12955	0.000357	0.00298836
Diaph3	192.078	-1.73777	0.300427	-5.78434	7.28e-09	1.35e-07				22390	Wee1	9.11	15.34	0.937778	6.78e-09	1.52773e-07		224440	Setd4	2.71	1.045	-1.12987	0.000156	0.00145603
Cisd3	654.246	1.19575	0.206943	5.77815	7.55e-09	1.4e-07				77018	Col25a1	3.255	1.235	-1.25715	6.93e-09	1.55806e-07		30939	Pttg1	9.43	3.72	-1.13066	0.000725	0.00551974
Homer2	1459.42	-1.13921	0.197541	-5.76697	8.07e-09	1.49e-07				56419	Diaph3	1.87	0.505	-1.73725	6.99e-09	1.57099e-07		271305	Phf21b	2.04	0.815	-1.13187	0.000163	0.00150803
Samd5	500.672	-1.51374	0.262687	-5.76252	8.29e-09	1.53e-07				217149	Cisd3	15.55	31.39	1.19545	7.52e-09	1.6868e-07		17217	Mcm4	10.775	4.32	-1.13269	1.67e-11	5.32882e-10
Lrrc49	971.407	-1.01485	0.176172	-5.76054	8.38e-09	1.55e-07				26557	Homer2	4.895	1.955	-1.13873	8.16e-09	1.82822e-07		17207	Mcf2l	3.185	1.27	-1.13548	4.49e-07	7.33436e-06
Agap1	4062.46	0.830022	0.144168	5.75732	8.55e-09	1.58e-07				320825	Samd5	8.12	2.485	-1.51317	8.22e-09	1.83982e-07		226421	Rab7b	3.815	1.535	-1.13604	1.52e-07	2.71188e-06
Trp53bp1	2911.86	-0.832811	0.144682	-5.75614	8.61e-09	1.59e-07				102747	Lrrc49	12.57	5.515	-1.0143	8.41e-09	1.8782e-07		26557	Homer2	4.895	1.955	-1.13873	8.16e-09	1.82822e-07
Nhp2	1808.28	0.92199	0.160361	5.74946	8.95e-09	1.65e-07				347722	Agap1	8.21	12.86	0.830577	8.43e-09	1.88214e-07		12153	Bmp1	55.055	22.07	-1.13966	1.11e-13	4.47734e-12
Trib3	5127.67	2.56253	0.44703	5.73236	9.9e-09	1.82e-07				52530	Nhp2	35.625	58.945	0.922519	8.78e-09	1.95515e-07		209334	Gen1	1.43	0.545	-1.13981	0.000481	0.00386478
Stk10	1897.55	-0.882638	0.15404	-5.72993	1e-08	1.84e-07				27223	Trp53bp1	13.125	6.875	-0.832632	8.78e-09	1.95515e-07		76123	Gpsm2	10.075	3.995	-1.14043	3.46e-10	9.38148e-09
Fam162a	3860.1	1.01272	0.176995	5.72175	1.05e-08	1.93e-07				20868	Stk10	13.08	6.24	-0.882111	1.02e-08	2.26338e-07		110351	Rap1gap	7.715	3.11	-1.14191	2.65e-05	0.000299128
Sun2	15000	0.730403	0.127654	5.72173	1.05e-08	1.93e-07				70186	Fam162a	119.92	211.66	1.0133	1.02e-08	2.26938e-07		71721	Fam13c	2.515	0.99	-1.14215	4.36e-05	0.000466795
Smpdl3b	2549.53	-0.820883	0.143686	-5.71305	1.11e-08	2.03e-07				223697	Sun2	80.325	117.235	0.73095	1.04e-08	2.31386e-07		83397	Akap12	1.345	0.535	-1.14393	3.43e-05	0.000376535
C1s1	62.1881	-3.20896	0.562209	-5.70777	1.14e-08	2.09e-07				100340	Smpdl3b	46.67	23.205	-0.820342	1.13e-08	2.49759e-07		13823	Epb41l3	4.925	1.925	-1.14529	2.14e-08	4.49871e-07
Slc27a3	742.392	-1.32019	0.231591	-5.70054	1.19e-08	2.18e-07				26568	Slc27a3	12.66	4.465	-1.31962	1.18e-08	2.60122e-07		214112	Nipal4	1.57	0.62	-1.14597	0.000635	0.00492985
Mtss1	11815.7	-0.767218	0.134792	-5.69188	1.26e-08	2.29e-07				50908	C1s1	1.04	0.1	-3.2022	1.18e-08	2.60209e-07		110749	Chaf1b	4.165	1.74	-1.14653	0.000173	0.00159675
Rps25	19071.4	0.729863	0.128323	5.6877	1.29e-08	2.34e-07				70110	Ifi35	32.57	52.09	0.865756	1.25e-08	2.752e-07		245683	Klhl34	1.965	0.775	-1.14666	0.00134949	0.00937897
Ifi35	2230.92	0.865214	0.152138	5.68705	1.29e-08	2.35e-07				75617	Rps25	620.93	898.36	0.730391	1.27e-08	2.79085e-07		11481	Acvr2b	0.325	0.135	-1.14678	0.0055617	0.0308685
Ly6a	1112.68	-1.31036	0.230422	-5.68676	1.29e-08	2.35e-07				110454	Ly6a	46.005	16.28	-1.30987	1.29e-08	2.83236e-07		22021	Tpst1	19.875	7.89	-1.14709	1.72e-07	3.04009e-06
Rpl5	32590.3	0.72703	0.12785	5.6866	1.3e-08	2.35e-07				100503670	Rpl5	519.945	760.6	0.727578	1.29e-08	2.84288e-07		13617	Ednra	1.905	0.755	-1.14812	0.000146	0.0013723
Pakap	2089.09	-0.976092	0.17168	-5.68553	1.3e-08	2.36e-07				211401	Mtss1	79.52	41.205	-0.766662	1.31e-08	2.87365e-07		74048	Vsir	0.71	0.285	-1.14934	0.00396417	0.0232433
Rps10	18126.5	0.779968	0.137307	5.68045	1.34e-08	2.43e-07				67097	Rps10	700.005	1048.52	0.780529	1.31e-08	2.87767e-07		52276	Cdca8	4.91	1.94	-1.15202	4.79e-05	0.00050702
Gsto1	3556.32	0.79152	0.139373	5.67914	1.35e-08	2.44e-07				14873	Gsto1	62.42	94.655	0.792073	1.32e-08	2.89693e-07		14284	Fosl2	57.785	22.86	-1.15339	2.48e-15	1.21004e-13
Stard10	3596.3	0.869026	0.1534	5.66508	1.47e-08	2.65e-07				677884	Pakap	10.11	4.51	-0.975619	1.35e-08	2.95011e-07		75761	Apol7a	7.255	2.825	-1.15414	3.72e-06	5.0507e-05
Gjc3	2147.7	1.14702	0.202525	5.6636	1.48e-08	2.67e-07				56018	Stard10	57.26	91.48	0.869587	1.42e-08	3.10581e-07		219148	Fam167a	0.625	0.25	-1.15472	0.0129298	0.0616532
Itpkb	3324.3	-0.997133	0.176087	-5.66271	1.49e-08	2.68e-07				16010	Igfbp4	1.26	5.17	2.22295	1.44e-08	3.14484e-07		63959	Slc29a1	348.52	137.94	-1.15505	1.22e-12	4.44523e-11
Fgfr2	8165.85	-0.821958	0.145183	-5.66153	1.5e-08	2.69e-07				234258	Neil3	1.905	0.25	-2.74439	1.45e-08	3.16859e-07		240888	Gpr161	1.75	0.69	-1.1564	4.14e-06	5.56028e-05
Igfbp4	269.994	2.22225	0.392521	5.66149	1.5e-08	2.69e-07				118446	Gjc3	10.52	20.705	1.14712	1.47e-08	3.20124e-07		67455	Klhl13	11.985	4.71	-1.15725	1.05e-11	3.46461e-10
Sorbs3	2956.92	-1.0454	0.184651	-5.66147	1.5e-08	2.69e-07				94352	Loxl2	0.48	1.52	1.83987	1.49e-08	3.23751e-07		15213	Hey1	20.125	7.93	-1.1592	1.49e-11	4.77901e-10
Loxl2	214.976	1.84153	0.325386	5.65952	1.52e-08	2.71e-07				20410	Sorbs3	40.47	17.32	-1.04484	1.5e-08	3.25997e-07		381318	Nsl1	0.87	0.35	-1.1599	0.0156204	0.0717389
Neil3	89.3325	-2.74488	0.485056	-5.6589	1.52e-08	2.72e-07				18755	Prkch	3.69	1.21	-1.42206	1.52e-08	3.30461e-07		269695	Rnft2	0.75	0.29	-1.16013	0.00565693	0.0313366
Prkch	330.947	-1.42257	0.251618	-5.65368	1.57e-08	2.8e-07				320404	Itpkb	26.72	11.69	-0.996638	1.53e-08	3.30815e-07		264895	Acsf2	11.955	4.8	-1.16128	1.15e-06	1.72647e-05
Esyt2	4717.21	0.863834	0.152831	5.65221	1.58e-08	2.82e-07				121022	Mrps6	29.77	49.625	0.933815	1.54e-08	3.33491e-07		109934	Abr	28.89	11.35	-1.1615	2.55e-13	9.9979e-12
Inhbb	3928.49	-0.912875	0.161581	-5.64963	1.61e-08	2.86e-07				14183	Fgfr2	56.675	28.135	-0.821385	1.54e-08	3.33491e-07		242705	E2f2	2.83	1.15	-1.16164	3.15e-05	0.00034902
Nab2	2588.3	-0.856892	0.151752	-5.64667	1.64e-08	2.91e-07				52635	Esyt2	16.13	25.895	0.864537	1.57e-08	3.38604e-07		403178	Plcxd1	1.86	0.77	-1.16297	0.000443	0.00359923
Mrps6	1156.36	0.932565	0.165161	5.64641	1.64e-08	2.91e-07				15185	Hdac6	8.945	14.25	0.860927	1.61e-08	3.46653e-07		268977	Ltbp1	31.585	12.38	-1.1638	5.7e-16	2.95168e-14
Hdac6	1863.63	0.860376	0.152462	5.64323	1.67e-08	2.96e-07				16324	Inhbb	32.635	15.255	-0.912367	1.64e-08	3.51815e-07		213084	Cdkl3	4.955	2.11	-1.16402	2.52e-07	4.31194e-06
Chpt1	3186.01	0.794165	0.140846	5.63855	1.71e-08	3.04e-07				17937	Nab2	35.72	17.545	-0.856342	1.65e-08	3.54121e-07		72432	Spink5	342.38	133.64	-1.16964	2.59e-12	9.18453e-11
Klk1b4	38.4985	8.79123	1.55976	5.63627	1.74e-08	3.07e-07				212862	Chpt1	20.66	37.025	0.794808	1.68e-08	3.60939e-07		15366	Hmmr	2.935	1.15	-1.16988	1.05e-05	0.000130174
Rpl35a	10563	0.754962	0.134027	5.63291	1.77e-08	3.13e-07				18048	Klk1b4	0	2.32	8.79175	1.72e-08	3.67741e-07		13644	Efs	17.215	6.735	-1.17049	3.48e-11	1.06738e-09
Ppm1f	2761.16	-0.891176	0.158285	-5.63019	1.8e-08	3.18e-07				57808	Rpl35a	494.53	724.125	0.755494	1.74e-08	3.72745e-07		22361	Vnn1	1.215	0.445	-1.17287	0.00848008	0.0437575
Ttc3	7790.61	-0.799523	0.142028	-5.62932	1.81e-08	3.19e-07				69581	Rhou	48.075	78.38	0.891509	1.84e-08	3.92607e-07		70676	Gulp1	22.73	8.895	-1.17331	2.28e-14	9.94058e-13
Rhou	8494.37	0.891007	0.158412	5.62463	1.86e-08	3.27e-07				68606	Ppm1f	19.68	9.32	-0.890604	1.84e-08	3.92607e-07		224661	Slc26a8	1.115	0.45	-1.17431	0.00300012	0.0183844
Slc25a39	13794.8	0.79193	0.140934	5.61914	1.92e-08	3.37e-07				22129	Ttc3	39.24	20.03	-0.7991	1.88e-08	4.00951e-07		244152	Tsku	2.325	0.91	-1.17435	0.000248	0.00218383
Vopp1	4650.68	0.787452	0.140162	5.61816	1.93e-08	3.39e-07				16416	Itgb3	0.775	0.145	-2.26836	1.88e-08	4.00951e-07		72169	Trim29	180.105	70.375	-1.17436	1.31e-17	7.69708e-16
Glod5	38.7478	8.80058	1.56691	5.61653	1.95e-08	3.41e-07				68066	Slc25a39	174.14	262.725	0.792497	1.9e-08	4.04236e-07		20897	Stra6	1.855	0.72	-1.17662	0.000658	0.00507668
Eif2s2	8877.83	0.744917	0.132632	5.61641	1.95e-08	3.41e-07				232023	Vopp1	32.26	48.755	0.788005	1.91e-08	4.04817e-07		12449	Ccnf	2.36	0.92	-1.18197	5.49e-05	0.000571669
Itgb3	101.325	-2.26892	0.404088	-5.61492	1.97e-08	3.44e-07				69824	Glod5	0	2.99	8.80108	1.92e-08	4.07446e-07		102638515	Gm10725	4.4	1.715	-1.18207	0.000529	0.0041916
Ttc36	497.403	-1.46414	0.261086	-5.60787	2.05e-08	3.58e-07				67204	Eif2s2	72.27	106.38	0.745448	1.93e-08	4.09372e-07		72333	Palld	173.15	66.55	-1.18491	1.71e-16	9.32639e-15
Sh3kbp1	2440.25	-0.86465	0.154223	-5.60649	2.06e-08	3.6e-07				192653	Ttc36	27.985	8.88	-1.46364	2.01e-08	4.2493e-07		20568	Slpi	2387.93	921.62	-1.18656	1.15e-10	3.29061e-09
Entpd5	1239.11	0.917278	0.16369	5.60377	2.1e-08	3.65e-07				12499	Entpd5	4.67	7.75	0.917831	2.03e-08	4.28596e-07		50524	Sall2	1.44	0.555	-1.18792	9.6e-05	0.000945219
Ccnb2	145.118	-1.92041	0.34282	-5.60179	2.12e-08	3.69e-07				67528	Nudt7	9.19	16.6	1.16587	2.03e-08	4.28742e-07		100041151	Gm3636	1.84	0.69	-1.18846	0.00831126	0.0429723
Nudt7	637.062	1.16535	0.208046	5.60143	2.13e-08	3.7e-07				12442	Ccnb2	4.15	0.965	-1.91988	2.03e-08	4.28742e-07		18817	Plk1	4.765	1.835	-1.19004	8.42e-06	0.000106061
Nipal2	11885.2	0.823893	0.147107	5.60063	2.14e-08	3.71e-07				223473	Nipal2	59.365	92.28	0.824389	2.1e-08	4.41853e-07		23887	Ggt5	2.445	0.96	-1.19012	0.000205	0.00185371
Epb41l3	511.865	-1.14584	0.204737	-5.59663	2.19e-08	3.79e-07				58194	Sh3kbp1	20.21	9.595	-0.864082	2.1e-08	4.41853e-07		215384	Fcgbp	0.355	0.135	-1.19113	0.0172168	0.0774623
Pcdhga6	481.5	-1.27744	0.228332	-5.59465	2.21e-08	3.83e-07				13823	Epb41l3	4.925	1.925	-1.14529	2.14e-08	4.49871e-07		107373	Fam111a	1.51	0.58	-1.19397	0.000804	0.00604422
Kcnmb2	40.0218	-5.63177	1.00742	-5.59027	2.27e-08	3.92e-07				217835	Rin3	5.42	9.865	1.03458	2.19e-08	4.5858e-07		81840	Sorcs2	2.955	1.135	-1.19959	9.99e-07	1.51466e-05
Rin3	1092.16	1.03401	0.185001	5.58924	2.28e-08	3.94e-07				72413	Kcnmb2	0.915	0.015	-5.63122	2.22e-08	4.66079e-07		18208	Ntn1	0.535	0.205	-1.19995	0.0135003	0.0636982
Dock4	357.734	-1.43605	0.256992	-5.5879	2.3e-08	3.97e-07				93714	Pcdhga6	4.045	1.47	-1.27857	2.23e-08	4.66874e-07		207474	Kctd12b	0.54	0.21	-1.20167	0.00851711	0.0438698
Nr3c1	4455.99	-0.809732	0.145025	-5.58341	2.36e-08	4.06e-07				238130	Dock4	1.665	0.54	-1.43555	2.26e-08	4.72063e-07		378700	Bpifb3	2.465	0.94	-1.2029	0.00178572	0.0118933
Irs1	8971.44	0.774639	0.138826	5.57995	2.41e-08	4.14e-07				68312	Gstm7	0.705	3.09	2.37588	2.27e-08	4.7471e-07		69540	Klk10	2.715	1.035	-1.20694	0.00477164	0.0271922
Gstm7	97.8887	2.37532	0.425691	5.57992	2.41e-08	4.14e-07				381293	Kif14	0.67	0.135	-2.132	2.34e-08	4.88739e-07		12733	Clcnka	2.645	1.005	-1.21495	0.00083	0.00620414
Sema5a	734.012	-1.21627	0.217983	-5.57964	2.41e-08	4.14e-07				68552	Smim14	56.175	87.145	0.784467	2.35e-08	4.89589e-07		20356	Sema5a	2.57	0.975	-1.21572	2.41e-08	5.0187e-07
Smim14	7376.27	0.783908	0.140502	5.57934	2.41e-08	4.14e-07				16367	Irs1	19.345	29.18	0.775173	2.35e-08	4.89589e-07		18858	Pmp22	15.56	5.855	-1.22145	1.59e-09	3.94169e-08
Kif14	112.198	-2.13253	0.382372	-5.57711	2.45e-08	4.19e-07				20356	Sema5a	2.57	0.975	-1.21572	2.41e-08	5.0187e-07		171395	Pkd1l1	0.26	0.1	-1.22348	0.0141978	0.0662462
Cdkl5	2248.81	-1.24603	0.223678	-5.57065	2.54e-08	4.34e-07				14815	Nr3c1	23.87	11.945	-0.809197	2.44e-08	5.07426e-07		195727	Nhs	1.27	0.485	-1.2265	7.94e-06	0.00010085
Kif4	169.721	-1.76855	0.317647	-5.56765	2.58e-08	4.41e-07				16571	Kif4	1.815	0.48	-1.76802	2.49e-08	5.16092e-07		230806	Crybg2	1.01	0.38	-1.22685	0.000413	0.00338279
Cdca7l	2106.02	-0.922591	0.165936	-5.5599	2.7e-08	4.61e-07				382253	Cdkl5	26.58	9.795	-1.24549	2.59e-08	5.36904e-07		16906	Lmnb1	9.83	3.685	-1.22819	5.39e-11	1.60705e-09
Zbtb7c	827.972	-1.01954	0.183426	-5.55832	2.72e-08	4.64e-07				217946	Cdca7l	27.84	12.98	-0.922286	2.64e-08	5.46162e-07		13848	Ephb6	33.355	12.56	-1.22849	5.67e-14	2.38438e-12
Foxo3	7866.36	0.729078	0.131172	5.55817	2.73e-08	4.64e-07				207259	Zbtb7c	6.62	2.885	-1.01899	2.69e-08	5.55699e-07		74194	Rnd3	57.05	21.415	-1.22854	7.88e-13	2.94681e-11
Serp1	7607.62	0.742485	0.133737	5.55181	2.83e-08	4.81e-07				56484	Foxo3	23.325	34.01	0.729622	2.7e-08	5.56469e-07		230145	Galnt12	0.895	0.335	-1.23195	0.0203536	0.0885719
Mafb	1067.24	-1.03867	0.187139	-5.55027	2.85e-08	4.85e-07				57278	Bcam	2.165	0.375	-2.34756	2.74e-08	5.64229e-07		118454	Gjc2	1.05	0.395	-1.23319	0.0187152	0.0828001
Bcam	114.008	-2.34808	0.423081	-5.54994	2.86e-08	4.85e-07				28146	Serp1	63.605	93.43	0.743022	2.81e-08	5.77922e-07		14211	Smc2	5.325	1.985	-1.2347	6.85e-10	1.79508e-08
Galnt3	3789.98	0.794289	0.143175	5.54766	2.9e-08	4.91e-07				16658	Mafb	11.48	4.93	-1.03812	2.83e-08	5.81343e-07		68203	Diras2	0.6	0.225	-1.23554	0.0173743	0.07801
Rit1	1588.81	0.860051	0.155073	5.5461	2.92e-08	4.94e-07				19769	Rit1	17.065	27.56	0.860584	2.83e-08	5.81412e-07		50905	Il17rb	2.515	0.935	-1.23709	0.000402	0.00330645
Col12a1	5003.95	0.785645	0.141696	5.54456	2.95e-08	4.98e-07				14425	Galnt3	20.91	31.69	0.794814	2.85e-08	5.85118e-07		67088	Cand2	2.16	0.87	-1.23926	1.34e-05	0.000161718
Ubl3	3111.05	0.839476	0.151485	5.54163	3e-08	5.06e-07				12816	Col12a1	8.495	12.845	0.786202	2.91e-08	5.96266e-07		338362	Ust	2.17	0.805	-1.24162	2.49e-05	0.000283646
Ephb4	7242.85	-0.815142	0.147104	-5.54125	3e-08	5.07e-07				24109	Ubl3	23.02	36.185	0.840016	2.97e-08	6.06927e-07		56693	Crtap	49.365	18.37	-1.24172	3.2e-10	8.73433e-09
Ddit3	3530.53	1.05806	0.190964	5.54061	3.01e-08	5.08e-07				13198	Ddit3	66.275	129.61	1.05864	2.98e-08	6.09917e-07		14789	P3h3	4.84	1.8	-1.24215	9.14e-06	0.000114304
Cdh13	1109.08	-1.05452	0.190425	-5.53773	3.06e-08	5.16e-07				12554	Cdh13	10.635	4.555	-1.05401	3.05e-08	6.22356e-07		216049	Zfp365	9.55	3.535	-1.24385	1.23e-09	3.10156e-08
Fut9	2787.28	1.11226	0.201028	5.53284	3.15e-08	5.3e-07				13846	Ephb4	57.435	28.765	-0.814569	3.07e-08	6.25265e-07		382253	Cdkl5	26.58	9.795	-1.24549	2.59e-08	5.36904e-07
Slc5a9	1990.67	-0.943141	0.170519	-5.53101	3.18e-08	5.34e-07				100322896	Dthd1	0.05	0.8	4.10586	3.09e-08	6.28452e-07		50490	Nox4	3.86	1.435	-1.24554	5.24e-07	8.4352e-06
Dthd1	43.0208	4.10526	0.74253	5.52874	3.23e-08	5.41e-07				14348	Fut9	3.95	7.485	1.11274	3.13e-08	6.37322e-07		381810	Lpar5	4.245	1.615	-1.24563	9.25e-08	1.72427e-06
Klk1b27	35.5936	8.67806	1.57038	5.52607	3.27e-08	5.48e-07				241452	Dhrs9	1.685	4.89	1.72517	3.21e-08	6.51124e-07		208777	Sned1	15.04	5.535	-1.24642	8.81e-16	4.48381e-14
Ccdc141	943.547	1.08703	0.196791	5.52376	3.32e-08	5.55e-07				230612	Slc5a9	16.495	7.52	-0.942632	3.21e-08	6.51124e-07		104027	Synpo	86.005	31.69	-1.25	2.6e-20	1.92182e-18
Dhrs9	375.876	1.72453	0.312232	5.52324	3.33e-08	5.56e-07				545428	Ccdc141	2.655	4.92	1.08753	3.21e-08	6.513e-07		20528	Slc2a4	1.465	0.545	-1.25066	0.00184007	0.0121801
Hspa9	21513.6	0.863198	0.156353	5.52083	3.37e-08	5.63e-07				16619	Klk1b27	0	2.035	8.67857	3.23e-08	6.54003e-07		67849	Cdca5	1.545	0.575	-1.25221	0.005242	0.0294255
Ppp1r2	6711.03	0.799027	0.144859	5.51591	3.47e-08	5.78e-07				15526	Hspa9	136.545	217.955	0.863764	3.37e-08	6.81741e-07		19128	Pros1	3.795	1.38	-1.25305	2.73e-05	0.00030635
Atf4	18592	0.742849	0.134871	5.50786	3.63e-08	6.05e-07				70726	Angptl6	1.095	4.09	2.1105	3.38e-08	6.81875e-07		24014	Rnasel	0.86	0.305	-1.25485	0.001495	0.0102215
Dact2	4500.33	-0.873595	0.158717	-5.5041	3.71e-08	6.17e-07				66849	Ppp1r2	32.555	49.835	0.799544	3.42e-08	6.89431e-07		77018	Col25a1	3.255	1.235	-1.25715	6.93e-09	1.55806e-07
Mtss1l	3626	-0.885143	0.160822	-5.50388	3.72e-08	6.17e-07				11911	Atf4	237.18	346.745	0.743409	3.61e-08	7.26628e-07		230872	Crocc	2.55	0.945	-1.25846	4.17e-08	8.33083e-07
Dnmt1	5374.22	-0.747871	0.135921	-5.50224	3.75e-08	6.22e-07				12638	Cftr	1.595	3.025	1.11172	3.69e-08	7.42064e-07		67393	Cxxc5	5.84	2.145	-1.25898	2.06e-06	2.9282e-05
Cftr	588.418	1.1112	0.202111	5.49796	3.84e-08	6.37e-07				240025	Dact2	57.585	27.77	-0.873071	3.76e-08	7.55309e-07		231162	Cytl1	4.38	1.615	-1.26219	0.0148429	0.0686801
Angptl6	165.854	2.09371	0.381184	5.49266	3.96e-08	6.55e-07				244654	Mtss1l	26.345	12.63	-0.884579	3.83e-08	7.68277e-07		236573	Gbp9	2.095	0.74	-1.26298	5.29e-07	8.50894e-06
Cyb561	2571.83	0.797603	0.145356	5.48723	4.08e-08	6.75e-07				13433	Dnmt1	34.055	17.87	-0.747316	3.85e-08	7.72948e-07		240058	Cpne5	1.91	0.69	-1.26344	0.00345353	0.0206565
Nr2c2ap	1551.85	0.911648	0.166168	5.48631	4.1e-08	6.78e-07				13056	Cyb561	20.3	31.045	0.798141	3.97e-08	7.94571e-07		18018	Nfatc1	26.785	10.13	-1.26374	2.94e-14	1.26575e-12
Sytl1	985.41	-0.990092	0.180589	-5.48258	4.19e-08	6.91e-07				75692	Nr2c2ap	25.59	42.155	0.912467	4e-08	7.99677e-07		55948	Sfn	31.705	11.595	-1.26563	2.3e-11	7.21468e-10
Fzd7	8756.31	-0.742436	0.135471	-5.48042	4.24e-08	6.99e-07				269589	Sytl1	18.755	8.305	-0.989529	4.16e-08	8.31019e-07		14793	Cdca3	3.995	1.36	-1.26588	6.73e-05	0.000690079
Crocc	433.142	-1.25901	0.229794	-5.47887	4.28e-08	7.04e-07				230872	Crocc	2.55	0.945	-1.25846	4.17e-08	8.33083e-07		17390	Mmp2	6.33	2.31	-1.26935	1.13e-09	2.86572e-08
Acacb	944.045	0.972935	0.177691	5.47543	4.36e-08	7.17e-07				100705	Acacb	2.045	3.48	0.973464	4.23e-08	8.42973e-07		16816	Lcat	3.36	1.22	-1.27006	0.00178731	0.0118967
Myo18a	8345.83	0.740077	0.135165	5.47537	4.37e-08	7.17e-07				360013	Myo18a	24.025	35.03	0.740637	4.3e-08	8.56532e-07		17294	Mest	20.145	7.325	-1.27052	2e-09	4.89313e-08
Clip2	1342.04	-0.899097	0.164298	-5.47236	4.44e-08	7.27e-07				12021	Bard1	0.96	0.2	-2.08217	4.41e-08	8.78216e-07		69665	Upk3bl	4.335	1.57	-1.27067	0.000875	0.00648339
Kifc2	508.946	1.15931	0.211853	5.47223	4.44e-08	7.27e-07				14369	Fzd7	61.54	32.33	-0.741896	4.42e-08	8.78534e-07		107239	Carns1	1	0.375	-1.27099	0.00179495	0.0119335
Scin	1607.63	-1.30399	0.238293	-5.47221	4.44e-08	7.27e-07				16581	Kifc2	2.605	5.11	1.15877	4.44e-08	8.79776e-07		22137	Ttk	1.52	0.57	-1.27307	0.000522	0.00415028
Adamtsl2	1265.2	-3.83379	0.700807	-5.47054	4.49e-08	7.33e-07				269713	Clip2	9.63	4.55	-0.898543	4.44e-08	8.79776e-07		231002	Plekhn1	18.49	6.74	-1.27395	4.31e-10	1.14539e-08
Pkp1	11515.6	-0.716378	0.131023	-5.46759	4.56e-08	7.45e-07				20259	Scin	20.675	7.38	-1.30335	4.47e-08	8.85304e-07		56742	Psrc1	1.36	0.49	-1.27476	0.00949378	0.0480622
Lars	4806.76	1.0106	0.184872	5.46649	4.59e-08	7.49e-07				77794	Adamtsl2	19.84	1.22	-3.83311	4.52e-08	8.934e-07		14132	Fcgrt	24.955	9.08	-1.27526	7.29e-13	2.75306e-11
Bard1	120.131	-2.08272	0.381032	-5.466	4.6e-08	7.5e-07				381157	Greb1l	1.595	2.88	1.04099	4.53e-08	8.94435e-07		21827	Thbs3	1.505	0.55	-1.27529	0.000909	0.00670819
Snd1	15928.5	0.777356	0.142247	5.46483	4.63e-08	7.54e-07				56463	Snd1	91.29	137.83	0.777928	4.54e-08	8.96387e-07		12173	Bnc1	7.445	2.69	-1.27681	9.3e-12	3.09025e-10
Ptpn14	7156.16	-0.785336	0.143749	-5.46323	4.68e-08	7.6e-07				107045	Lars	22.66	40.055	1.01118	4.56e-08	8.9876e-07		93714	Pcdhga6	4.045	1.47	-1.27857	2.23e-08	4.66874e-07
Greb1l	762.518	1.04046	0.190455	5.46301	4.68e-08	7.6e-07				18772	Pkp1	82.705	44.33	-0.715833	4.69e-08	9.22811e-07		19362	Rad51ap1	1.045	0.375	-1.27895	0.0178484	0.0795979
Plekha7	1309.66	-0.939184	0.172018	-5.45979	4.77e-08	7.73e-07				66059	Krtcap2	81.17	131.75	0.90602	4.77e-08	9.3904e-07		218461	Pde8b	0.86	0.31	-1.28015	0.00145216	0.00996809
Pam	22644.6	-0.723112	0.132532	-5.45615	4.87e-08	7.88e-07				233765	Plekha7	9.425	4.315	-0.938667	4.81e-08	9.45859e-07		76566	Rflnb	13.925	5.055	-1.28053	1.77e-12	6.33225e-11
Krtcap2	2028.6	0.905441	0.166002	5.45439	4.91e-08	7.94e-07				19250	Ptpn14	22.75	11.58	-0.784797	4.87e-08	9.55013e-07		319939	Tns3	103.72	37.895	-1.28062	3.87e-16	2.05565e-14
Adcy7	2685.22	-0.795595	0.145865	-5.45434	4.92e-08	7.94e-07				12575	Cdkn1a	40.09	62.88	0.834236	4.87e-08	9.55036e-07		259277	Klk8	2.43	0.725	-1.28066	0.010458	0.0520785
Efnb1	3508.18	-0.770608	0.141376	-5.45076	5.02e-08	8.09e-07				11513	Adcy7	15.345	7.82	-0.795039	4.98e-08	9.75619e-07		236915	Arhgef9	4.42	1.535	-1.28067	2.67e-10	7.37305e-09
Cdkn1a	3873.85	0.833671	0.15295	5.4506	5.02e-08	8.09e-07				28084	Vps25	149.84	231.21	0.796357	5.03e-08	9.83386e-07		105246904	Gm42102	3.985	1.45	-1.28145	1.01e-05	0.000125336
Vps25	7956.89	0.795783	0.146105	5.44666	5.13e-08	8.26e-07				18484	Pam	197.155	105.19	-0.722556	5.07e-08	9.90398e-07		50791	Magi2	1.265	0.46	-1.28168	1.55e-05	0.00018409
Fhl2	327.852	-1.51667	0.278815	-5.43972	5.34e-08	8.58e-07				13641	Efnb1	35.74	18.435	-0.770054	5.1e-08	9.95919e-07		213438	P2ry10b	6.92	2.495	-1.28211	1.52e-10	4.28484e-09
Sema3d	7449.24	-0.797672	0.146647	-5.4394	5.35e-08	8.59e-07				14200	Fhl2	8.94	2.795	-1.5162	5.24e-08	1.02079e-06		282619	Sbsn	141.435	52.995	-1.28697	5.69e-12	1.93502e-10
Tlr2	1300.54	-0.934336	0.171917	-5.43479	5.49e-08	8.8e-07				217138	Prr15l	19.265	38.38	1.16723	5.45e-08	1.06167e-06		80982	Cemip	0.355	0.13	-1.28699	0.00729258	0.0385054
Prr15l	1799.9	1.16673	0.214816	5.43132	5.59e-08	8.97e-07				24088	Tlr2	16.315	7.495	-0.933822	5.53e-08	1.07482e-06		18591	Pdgfb	3.255	1.09	-1.28725	0.000514	0.00409479
Dynlt3	9669.77	0.756959	0.13939	5.43053	5.62e-08	9e-07				108151	Sema3d	39.05	19.735	-0.797149	5.55e-08	1.07889e-06		239188	Enox1	1.785	0.645	-1.28739	3.4e-05	0.000374432
Ptch1	3397.91	-0.817227	0.150508	-5.42979	5.64e-08	9.02e-07				67117	Dynlt3	91.915	136.255	0.757481	5.59e-08	1.08545e-06		211134	Lzts1	1.395	0.485	-1.28822	1.97e-05	0.000229124
Wwp2	45129.6	-0.743679	0.136974	-5.42936	5.66e-08	9.04e-07				17913	Myo1c	52.97	75.47	0.698431	5.66e-08	1.09708e-06		98170	Tmem132a	44.935	16.175	-1.28824	2.75e-19	1.8794e-17
Myo1c	12256.6	0.697868	0.1286	5.42664	5.74e-08	9.16e-07				66894	Wwp2	462.535	239.92	-0.743134	5.78e-08	1.1199e-06		235534	Pxylp1	3.61	1.305	-1.28897	1.23e-05	0.00014945
Adamts5	283.734	-1.61924	0.298697	-5.42102	5.93e-08	9.45e-07				19206	Ptch1	17.5	9.025	-0.816675	5.81e-08	1.12315e-06		73254	Ccdc18	0.555	0.2	-1.29073	0.00513899	0.0289598
Chmp2b	6799.37	0.756268	0.139585	5.41796	6.03e-08	9.6e-07				23794	Adamts5	1.42	0.405	-1.61867	5.81e-08	1.12315e-06		53945	Slc40a1	31.33	11.26	-1.29095	3.9e-19	2.62672e-17
Krt7	13459.1	0.823934	0.152232	5.41234	6.22e-08	9.89e-07				68942	Chmp2b	76.095	112.695	0.756816	5.99e-08	1.15612e-06		14121	Fbp1	2.915	1.05	-1.29187	0.000552	0.00435548
Taf4b	820.496	1.03294	0.191074	5.40596	6.45e-08	1.02e-06				110310	Krt7	170.4	265.095	0.824456	6.1e-08	1.17569e-06		227094	Nemp2	4.97	1.78	-1.29608	3.98e-09	9.36585e-08
Avil	108.955	2.5089	0.464155	5.40531	6.47e-08	1.03e-06				12346	Car1	0.09	1.42	4.20262	6.19e-08	1.19072e-06		20475	Six5	6.32	2.27	-1.2963	2.28e-07	3.93246e-06
Car1	36.7148	4.20205	0.7774	5.40525	6.47e-08	1.03e-06				11567	Avil	0.305	1.4	2.50949	6.19e-08	1.19072e-06		331524	Xkrx	0.955	0.345	-1.29698	0.00650384	0.0352028
Oat	1953.4	0.817776	0.151311	5.40462	6.49e-08	1.03e-06				72504	Taf4b	3.27	5.835	1.03348	6.25e-08	1.20076e-06		373864	Col27a1	105.47	38.075	-1.29757	1.43e-10	4.04118e-09
Irx1	6943.59	0.767547	0.142102	5.40136	6.61e-08	1.05e-06				18242	Oat	18.015	27.92	0.81833	6.29e-08	1.2061e-06		60530	Fignl1	1.465	0.53	-1.29876	0.000621	0.00483305
Txnip	18298.2	0.920142	0.170389	5.40023	6.66e-08	1.05e-06				16371	Irx1	68.535	102.64	0.768087	6.45e-08	1.23599e-06		621603	Aldh3b2	6.4	2.29	-1.30248	8.31e-05	0.000831158
Emc6	3226.13	0.757692	0.140355	5.39842	6.72e-08	1.06e-06				56338	Txnip	122.8	204.83	0.920742	6.53e-08	1.251e-06		18414	Osmr	41.71	14.775	-1.30324	6.72e-22	5.68255e-20
Tmem154	2235.44	-0.804517	0.149038	-5.39808	6.74e-08	1.06e-06				66048	Emc6	49.66	73.62	0.758234	6.6e-08	1.26166e-06		20259	Scin	20.675	7.38	-1.30335	4.47e-08	8.85304e-07
Arntl2	262.457	-1.403	0.260004	-5.39606	6.81e-08	1.07e-06				272322	Arntl2	4.03	1.335	-1.40244	6.6e-08	1.26166e-06		330286	D630045J12Rik	9.275	3.305	-1.30425	2.12e-11	6.6605e-10
Car12	2704.76	0.985843	0.182742	5.39472	6.86e-08	1.08e-06				80733	Car15	1.475	4.555	1.78396	6.63e-08	1.26418e-06		72097	2010300C02Rik	10.7	3.795	-1.30615	3.85e-10	1.03891e-08
Fads1	5522.24	0.864132	0.160296	5.39084	7.01e-08	1.1e-06				76459	Car12	13.145	22.935	0.986443	6.69e-08	1.27565e-06		110454	Ly6a	46.005	16.28	-1.30987	1.29e-08	2.83236e-07
Car15	153.138	1.78344	0.33084	5.39064	7.02e-08	1.1e-06				320782	Tmem154	23.1	11.64	-0.803981	6.81e-08	1.2963e-06		209683	Ttc28	1.58	0.555	-1.31248	1.16e-06	1.73325e-05
Tead4	839.467	0.966636	0.179499	5.38518	7.24e-08	1.13e-06				76267	Fads1	30.79	49.17	0.864719	6.88e-08	1.30884e-06		228482	Arhgap11a	1.18	0.415	-1.31468	4.4e-05	0.000470982
Mecom	336.583	-1.34675	0.250294	-5.38069	7.42e-08	1.16e-06				21679	Tead4	5.07	8.725	0.967188	6.97e-08	1.32432e-06		19091	Prkg1	0.765	0.27	-1.31523	0.000402	0.00330869
Zfp275	2203.01	-0.80966	0.150648	-5.37452	7.68e-08	1.2e-06				14013	Mecom	2.64	0.91	-1.34618	7.25e-08	1.37596e-06		21897	Tlr1	2.66	0.925	-1.31881	2.79e-05	0.000313187
Irf5	71.2742	-2.65561	0.494168	-5.3739	7.71e-08	1.2e-06				102640586	LOC102640586	4.08	1.12	-1.68137	7.45e-08	1.41253e-06		15413	Hoxb5	2.415	0.855	-1.31909	0.00066	0.00508752
LOC102640586	173.211	-1.68193	0.312999	-5.37361	7.72e-08	1.2e-06				68304	Kdelc2	11.65	5.52	-0.904368	7.67e-08	1.4518e-06		232371	C1rl	3.67	1.295	-1.31957	1.28e-06	1.90155e-05
Tgfbr2	3631.99	-0.742026	0.138089	-5.37354	7.72e-08	1.2e-06				27081	Zfp275	12.155	6.09	-0.809104	7.75e-08	1.46554e-06		26568	Slc27a3	12.66	4.465	-1.31962	1.18e-08	2.60122e-07
Kdelc2	1198.05	-0.904888	0.168408	-5.37318	7.74e-08	1.2e-06				18121	Nog	2.995	6.52	1.30847	7.83e-08	1.48023e-06		102644	Oaf	10.64	3.755	-1.31992	4.35e-10	1.15431e-08
Nog	363.36	1.30789	0.243934	5.36165	8.25e-08	1.28e-06				21813	Tgfbr2	25.9	13.625	-0.74148	7.92e-08	1.49392e-06		235130	Adamts15	2.115	0.76	-1.3201	1.11e-05	0.000135979
Pcolce	2812.99	-1.06668	0.198959	-5.36129	8.26e-08	1.28e-06				399548	Scn4b	0.44	0.015	-5.03089	8.28e-08	1.56143e-06		71884	Chit1	3.335	1.17	-1.32398	4.14e-05	0.000446186
Scn4b	35.5495	-5.03142	0.939308	-5.35652	8.48e-08	1.32e-06				18542	Pcolce	67.67	28.465	-1.06615	8.29e-08	1.56152e-06		11898	Ass1	23.965	8.405	-1.32426	4.87e-09	1.12717e-07
Kcnj15	1787.01	2.99848	0.559962	5.3548	8.57e-08	1.33e-06				27056	Irf5	1.535	0.23	-2.64952	8.39e-08	1.57758e-06		20315	Cxcl12	12.97	4.55	-1.32569	4.85e-12	1.65826e-10
Tmprss4	714.564	-3.39766	0.634613	-5.35392	8.61e-08	1.33e-06				16828	Ldha	663.25	1039.97	0.832993	8.42e-08	1.58234e-06		327762	Dna2	0.865	0.3	-1.3287	0.00160476	0.0108472
Ldha	54006.9	0.832434	0.155489	5.35366	8.62e-08	1.33e-06				16516	Kcnj15	2.14	15.35	2.99914	8.45e-08	1.58587e-06		14561	Gdf11	1.23	0.43	-1.32896	0.00877274	0.0449183
Ppfibp1	5391.99	0.932462	0.174175	5.35358	8.62e-08	1.33e-06				12813	Col10a1	0.375	1.515	2.19777	8.48e-08	1.59081e-06		242481	Palm2	4.205	1.465	-1.33462	1.25e-11	4.07154e-10
Col10a1	121.544	2.19715	0.410876	5.34747	8.92e-08	1.38e-06				67533	Ppfibp1	20.46	34.25	0.933017	8.6e-08	1.61e-06		20358	Sema6a	24.545	8.59	-1.33465	3.2e-18	1.96625e-16
Lpar5	361.179	-1.24619	0.233519	-5.33658	9.47e-08	1.46e-06				214523	Tmprss4	16.175	1.325	-3.39725	8.63e-08	1.61488e-06		71876	Cenpu	1.18	0.555	-1.33723	0.00312599	0.0190474
Cys1	193.071	-1.70283	0.319171	-5.33518	9.55e-08	1.47e-06				105244832	Gm40368	13.04	4.195	-1.41969	8.79e-08	1.64196e-06		57764	Ntn4	10.255	3.545	-1.33937	2.4e-06	3.37704e-05
Dzip1l	495.309	-1.12968	0.211742	-5.33516	9.55e-08	1.47e-06				12879	Cys1	3.585	0.975	-1.70225	9.23e-08	1.72364e-06		15117	Has2	4.375	1.515	-1.34078	1.75e-06	2.52147e-05
Gm40368	561.584	-1.41618	0.265473	-5.33457	9.58e-08	1.47e-06				381810	Lpar5	4.245	1.615	-1.24563	9.25e-08	1.72427e-06		229595	Adamtsl4	30.89	10.83	-1.34107	5.99e-18	3.59045e-16
Rapgefl1	2056.25	-0.948892	0.177914	-5.33344	9.64e-08	1.48e-06				72507	Dzip1l	3.58	1.445	-1.12912	9.35e-08	1.74251e-06		26362	Axl	31.875	11.07	-1.34129	8.49e-19	5.48702e-17
Gpcpd1	2662.4	-0.76835	0.14411	-5.33168	9.73e-08	1.49e-06				268480	Rapgefl1	20.02	9.385	-0.948345	9.65e-08	1.79516e-06		13803	Enc1	32.75	11.365	-1.34153	5.56e-19	3.65941e-17
Pdk4	59.0229	2.81927	0.529727	5.32212	1.03e-07	1.57e-06				27273	Pdk4	0.115	0.715	2.81982	9.7e-08	1.8038e-06		11731	Ang2	26.19	8.915	-1.34204	1.18e-05	0.000143771
Ptpn18	790.394	1.12399	0.211381	5.31736	1.05e-07	1.61e-06				74182	Gpcpd1	24.8	13.03	-0.767816	9.91e-08	1.84094e-06		22004	Tpm2	71.225	26.175	-1.34401	2.41e-15	1.17898e-13
Bub1b	203.67	-1.74014	0.327354	-5.31578	1.06e-07	1.62e-06				19253	Ptpn18	8.9	17.23	1.12449	1.02e-07	1.88465e-06		14013	Mecom	2.64	0.91	-1.34618	7.25e-08	1.37596e-06
Xlr3c	39.0528	-4.33175	0.814892	-5.31573	1.06e-07	1.62e-06				12236	Bub1b	2.32	0.61	-1.73965	1.03e-07	1.90402e-06		50768	Dlc1	29.05	10.055	-1.34747	1.78e-19	1.22978e-17
Ctsh	3833.85	0.843451	0.158686	5.31523	1.07e-07	1.63e-06				22446	Xlr3c	1.295	0.06	-4.33111	1.03e-07	1.90402e-06		16874	Lhx6	1.935	0.655	-1.34749	1.87e-05	0.000218457
Atp5g1	6922.06	0.726539	0.136711	5.31442	1.07e-07	1.63e-06				13036	Ctsh	47.105	74.39	0.843983	1.04e-07	1.91712e-06		13101	Cyp2d10	6.72	2.29	-1.34879	1.14e-05	0.00013943
Rps7	20825	0.752472	0.141615	5.31353	1.08e-07	1.64e-06				20115	Rps7	462.92	682.98	0.752999	1.06e-07	1.94998e-06		58223	Mmp19	4.305	1.485	-1.35334	1.35e-05	0.000162939
Ephb3	4047.28	-0.785904	0.147911	-5.31337	1.08e-07	1.64e-06				11951	Atp5g1	189.495	273.23	0.727086	1.06e-07	1.95935e-06		213696	Duoxa1	1.21	0.43	-1.35335	0.0207147	0.0898487
Cdc25b	1536.51	-0.924023	0.173933	-5.31254	1.08e-07	1.64e-06				228983	Osbpl2	23.28	37.73	0.884698	1.06e-07	1.96122e-06		16971	Lrp1	59.715	20.575	-1.35411	1.34e-14	6.01434e-13
Osbpl2	3337.23	0.884116	0.166422	5.31248	1.08e-07	1.64e-06				19143	St14	89.25	129.005	0.714065	1.08e-07	1.97897e-06		74591	Abca12	1.02	0.35	-1.3545	1.33e-05	0.000160434
Atf6	4531.07	1.0107	0.190269	5.31197	1.08e-07	1.64e-06				209232	Wfdc5	3.82	0.825	-1.9301	1.08e-07	1.97897e-06		209032	Zc3hav1l	3.355	1.15	-1.35678	3.89e-10	1.04644e-08
St14	13775.5	0.713525	0.134382	5.30967	1.1e-07	1.66e-06				226641	Atf6	10.985	19.41	1.01127	1.08e-07	1.98208e-06		70645	Oip5	1.065	0.365	-1.35684	0.0227283	0.0968056
Spin2e	42.0203	-6.29766	1.18612	-5.30947	1.1e-07	1.66e-06				12531	Cdc25b	17.87	8.255	-0.923484	1.08e-07	1.98208e-06		12534	Cdk1	5	1.72	-1.3574	6.64e-06	8.51368e-05
Runx2	4601.81	-0.733075	0.138079	-5.3091	1.1e-07	1.66e-06				100862118	Spin2e	2.43	0.025	-6.29707	1.09e-07	1.99013e-06		18787	Serpine1	17.855	6.15	-1.35773	5.26e-11	1.56998e-09
Ppp2r3a	4568.92	-0.789365	0.148733	-5.30728	1.11e-07	1.68e-06				13845	Ephb3	33.39	17.06	-0.785336	1.1e-07	2.00522e-06		73242	Atat1	5.715	2.145	-1.35856	4.37e-07	7.16673e-06
Wfdc5	143.421	-1.93067	0.363813	-5.30676	1.12e-07	1.68e-06				112405	Egln1	38.115	59.31	0.82005	1.11e-07	2.02504e-06		15331	Hmgn2	86.445	29.545	-1.35949	4.39e-14	1.86635e-12
Egln1	6860.09	0.819477	0.154514	5.30358	1.14e-07	1.71e-06				209737	Kif15	0.995	0.19	-2.25093	1.12e-07	2.04083e-06		218977	Dlgap5	1.815	0.63	-1.3598	0.000107	0.00103439
Rap1gap2	4124.69	0.777612	0.146634	5.30309	1.14e-07	1.71e-06				380711	Rap1gap2	13.13	19.73	0.778131	1.13e-07	2.05459e-06		72119	Tpx2	5.425	1.82	-1.36219	6.57e-10	1.72542e-08
Kif15	103.282	-2.2514	0.42481	-5.29979	1.16e-07	1.74e-06				12393	Runx2	28.075	14.635	-0.732543	1.13e-07	2.05744e-06		76257	Slc38a3	10.21	3.5	-1.36438	1.33e-07	2.38929e-06
Aktip	4200.9	0.743544	0.140343	5.29803	1.17e-07	1.76e-06				18163	Ctnnd2	0.725	0.14	-2.21255	1.13e-07	2.06115e-06		12142	Prdm1	0.915	0.31	-1.36603	0.00151691	0.0103507
Ldlrad4	1113.56	-0.938695	0.177198	-5.29744	1.17e-07	1.76e-06				14339	Aktip	35.775	55.895	0.744375	1.15e-07	2.09014e-06		12821	Col17a1	236.245	80.525	-1.36673	6.35e-21	4.97526e-19
Ctnnd2	92.1829	-2.2131	0.417812	-5.29688	1.18e-07	1.76e-06				235542	Ppp2r3a	24.12	12.395	-0.788831	1.15e-07	2.09265e-06		13805	Eng	0.52	0.175	-1.36685	0.015137	0.0698349
Snx18	3870.44	-0.754372	0.14242	-5.29682	1.18e-07	1.76e-06				170625	Snx18	29.555	15.395	-0.75384	1.21e-07	2.20394e-06		14609	Gja1	162.735	55.405	-1.36778	2.16e-18	1.33863e-16
Tlr3	7264.85	0.870793	0.164841	5.28262	1.27e-07	1.9e-06				52662	Ldlrad4	8.385	3.91	-0.937201	1.22e-07	2.21141e-06		72391	Cdkn3	2.39	0.83	-1.369	0.0154035	0.0708563
Bag1	4762.71	0.742628	0.140586	5.28236	1.28e-07	1.9e-06				12017	Bag1	73.995	108.635	0.743189	1.25e-07	2.25878e-06		70466	Ckap2l	3.62	1.23	-1.3702	2.29e-07	3.94287e-06
Rgs12	2387.19	-0.795325	0.150671	-5.27857	1.3e-07	1.94e-06				142980	Tlr3	31.895	51.215	0.871291	1.27e-07	2.29839e-06		240023	Pnldc1	2	0.67	-1.37035	0.000667	0.0051386
Ptgs2	1913.57	-1.0413	0.197356	-5.27623	1.32e-07	1.97e-06				108961	E2f8	1.62	0.355	-2.06748	1.3e-07	2.34792e-06		433904	Ociad2	5.565	1.89	-1.37078	3.89e-09	9.17726e-08
Slc38a3	638.756	-1.36501	0.258846	-5.27346	1.34e-07	1.99e-06				228543	Rhov	2.81	0.52	-2.24468	1.3e-07	2.35463e-06		17215	Mcm3	11.59	3.94	-1.37121	1.33e-14	5.97222e-13
E2f8	132.771	-2.06797	0.392239	-5.27223	1.35e-07	2e-06				21835	Thrsp	0.48	2.785	2.74933	1.31e-07	2.35996e-06		16764	Aff3	12.225	4.14	-1.37704	5.6e-12	1.9079e-10
Rhov	101.399	-2.24516	0.425917	-5.27137	1.35e-07	2.01e-06				71729	Rgs12	22.88	11.525	-0.794797	1.32e-07	2.37583e-06		14254	Flt1	3.375	1.14	-1.37954	3.3e-09	7.87342e-08
Thrsp	70.892	2.74886	0.521773	5.26832	1.38e-07	2.04e-06				76257	Slc38a3	10.21	3.5	-1.36438	1.33e-07	2.38929e-06		245684	Cnksr2	5.25	1.77	-1.38003	2.89e-11	8.97319e-10
Pdha1	15390.6	0.705674	0.134127	5.26126	1.43e-07	2.12e-06				19225	Ptgs2	15.585	6.65	-1.0407	1.34e-07	2.41052e-06		269941	Chsy1	20.06	6.725	-1.38092	1.05e-13	4.27214e-12
Pno1	2433.64	0.895059	0.170131	5.261	1.43e-07	2.12e-06				66249	Pno1	30.305	49.31	0.895613	1.42e-07	2.54531e-06		20351	Sema4a	23.095	7.795	-1.3824	4.66e-16	2.44328e-14
Rps5	16258.8	0.692553	0.13176	5.25619	1.47e-07	2.18e-06				18597	Pdha1	111.785	160.065	0.706292	1.42e-07	2.55383e-06		108167415	Gm45978	1.525	0.515	-1.38594	0.00214656	0.01386
Pxmp4	1476.01	0.90275	0.171987	5.24894	1.53e-07	2.26e-06				20103	Rps5	492.7	695.5	0.69311	1.44e-07	2.58803e-06		381196	Gm960	2.035	0.775	-1.39266	2.94e-05	0.000327221
Atp6v1g1	11675.6	0.686742	0.130836	5.24886	1.53e-07	2.26e-06				59038	Pxmp4	16.83	27.1	0.902917	1.5e-07	2.68579e-06		242509	Bnc2	0.68	0.22	-1.39286	2.55e-06	3.55712e-05
Rtl3	13186.1	-0.930925	0.17737	-5.24849	1.53e-07	2.26e-06				226421	Rab7b	3.815	1.535	-1.13604	1.52e-07	2.71188e-06		19224	Ptgs1	3.81	1.285	-1.39435	2.07e-07	3.59383e-06
Moxd1	3201.2	1.01164	0.192792	5.24731	1.54e-07	2.27e-06				66290	Atp6v1g1	232.73	327.685	0.687281	1.52e-07	2.71971e-06		12822	Col18a1	29.825	10.27	-1.39436	1.84e-17	1.06218e-15
Rab7b	461.406	-1.13657	0.216611	-5.24706	1.55e-07	2.27e-06				59012	Moxd1	18.74	33.12	1.01222	1.53e-07	2.73012e-06		19348	Kif20a	4.745	1.585	-1.39588	1.18e-09	2.98008e-08
Atf5	11187.2	0.793062	0.15123	5.24409	1.57e-07	2.31e-06				107503	Atf5	130.42	198.55	0.793644	1.55e-07	2.75624e-06		100041194	Ahnak2	19.685	6.55	-1.40186	2.5e-20	1.8583e-18
Plcg2	6021.55	-0.693656	0.132314	-5.2425	1.58e-07	2.33e-06				192185	Nadk	53.905	76.015	0.688833	1.57e-07	2.78716e-06		272322	Arntl2	4.03	1.335	-1.40244	6.6e-08	1.26166e-06
Nadk	7801.69	0.688284	0.131299	5.2421	1.59e-07	2.33e-06				213436	Rtl3	159.3	73.635	-0.930319	1.56e-07	2.78716e-06		83675	Bicc1	1.015	0.325	-1.40693	7.09e-05	0.000723284
Cyp2d9	92.77	-2.62883	0.50203	-5.2364	1.64e-07	2.4e-06				234779	Plcg2	46.625	25.36	-0.693114	1.63e-07	2.89963e-06		18596	Pdgfrb	9.2	3.06	-1.40814	0.00670228	0.0359753
Cnn2	1036.96	-1.04482	0.199611	-5.23429	1.66e-07	2.43e-06				216011	Lrrc20	6.105	10.14	0.920753	1.65e-07	2.92661e-06		75019	Rnase10	2.77	0.91	-1.40844	0.000279	0.00242396
Lrrc20	938.625	0.920192	0.176017	5.22787	1.71e-07	2.51e-06				12798	Cnn2	21.705	9.245	-1.04431	1.65e-07	2.92661e-06		27226	Pla2g7	97.27	31.88	-1.40947	4.8e-21	3.8177e-19
Mast2	2931.45	0.756875	0.144811	5.22665	1.73e-07	2.52e-06				17776	Mast2	12.66	19.16	0.757431	1.69e-07	2.99848e-06		22036	Traip	1.245	0.44	-1.41055	0.00411294	0.0239413
Tpst1	1040.03	-1.14769	0.219601	-5.22626	1.73e-07	2.53e-06				28169	Agpat3	35.185	50.605	0.714465	1.7e-07	3.01606e-06		108167700	Gm46139	0.255	0.085	-1.41122	0.023679	0.0998198
Agpat3	6587.57	0.713905	0.136613	5.22575	1.73e-07	2.53e-06				433256	Acsl5	23.065	34.735	0.769559	1.72e-07	3.03458e-06		71111	Gpr39	0.65	0.215	-1.41189	0.0160274	0.073283
Acsl5	3243.57	0.769006	0.147172	5.22523	1.74e-07	2.53e-06				16535	Kcnq1	0.085	0.81	3.50813	1.72e-07	3.03476e-06		11684	Alox12	1.95	0.67	-1.41454	0.000439	0.00357014
Smox	1163.86	0.955497	0.183027	5.22054	1.78e-07	2.6e-06				228608	Smox	10.33	18.455	0.956074	1.72e-07	3.03476e-06		108912	Cdca2	1.38	0.495	-1.41694	2.5e-05	0.000283931
Kcnq1	52.4496	3.50773	0.672036	5.21956	1.79e-07	2.61e-06				22021	Tpst1	19.875	7.89	-1.14709	1.72e-07	3.04009e-06		75202	Spaca6	1.11	0.515	-1.41696	2.1e-05	0.000242374
Slc43a2	1100.27	-1.02974	0.197468	-5.21471	1.84e-07	2.67e-06				100862314	Gm21637	1.415	0.01	-8.29694	1.78e-07	3.12794e-06		105244832	Gm40368	13.04	4.195	-1.41969	8.79e-08	1.64196e-06
Rab5if	3794.32	0.735959	0.141174	5.21314	1.86e-07	2.69e-06				67388	Rab5if	77.225	112.535	0.736564	1.81e-07	3.18388e-06		18755	Prkch	3.69	1.21	-1.42206	1.52e-08	3.30461e-07
Slc12a2	5986.07	0.738518	0.14167	5.21296	1.86e-07	2.69e-06				215113	Slc43a2	5.79	2.525	-1.02923	1.83e-07	3.22338e-06		229791	Plppr4	13.635	4.465	-1.42434	5.27e-18	3.17027e-16
Notch1	4754.42	-0.779571	0.14956	-5.21244	1.86e-07	2.7e-06				20496	Slc12a2	18.535	27.12	0.739039	1.84e-07	3.23006e-06		77011	Ticrr	0.305	0.1	-1.42527	0.00579855	0.0319671
Krt14	40823.2	-2.14889	0.412388	-5.21084	1.88e-07	2.72e-06				16664	Krt14	1128.15	227.185	-2.14844	1.88e-07	3.29141e-06		13838	Epha4	1.595	0.52	-1.42559	2.78e-07	4.73185e-06
Emilin1	116.009	2.68293	0.515929	5.20019	1.99e-07	2.88e-06				100952	Emilin1	0.24	1.335	2.68363	1.92e-07	3.35739e-06		216152	Plppr3	4.36	1.405	-1.42574	1.44e-06	2.10725e-05
Osgin1	690.231	1.23064	0.236728	5.19856	2.01e-07	2.9e-06				18128	Notch1	16.98	8.695	-0.779035	1.93e-07	3.37583e-06		234421	Cib3	3.57	1.155	-1.42587	0.00589256	0.0324025
Cdk18	1793.95	0.844445	0.162473	5.19745	2.02e-07	2.91e-06				71839	Osgin1	5.77	11.935	1.23115	1.94e-07	3.39206e-06		13601	Ecm1	91.18	29.825	-1.42676	2.88e-16	1.5485e-14
Epg5	2048.28	0.939624	0.180929	5.19332	2.07e-07	2.98e-06				18557	Cdk18	11.78	18.52	0.845015	1.96e-07	3.41851e-06		268739	Arhgef40	19.865	6.49	-1.42817	6.02e-20	4.34541e-18
Dpy19l3	242.74	-1.46218	0.281607	-5.19225	2.08e-07	2.99e-06				12268	C4b	0.35	1	1.71184	2.01e-07	3.51466e-06		243864	Mill2	0.625	0.275	-1.43515	0.00809951	0.042096
Kcnn4	88.1453	-2.25127	0.433745	-5.19032	2.1e-07	3.02e-06				233115	Dpy19l3	1.245	0.4	-1.46159	2.02e-07	3.51984e-06		238130	Dock4	1.665	0.54	-1.43555	2.26e-08	4.72063e-07
Ptgs1	304.311	-1.39485	0.26884	-5.18842	2.12e-07	3.05e-06				16534	Kcnn4	2.02	0.37	-2.2507	2.02e-07	3.51984e-06		12615	Cenpa	4.395	1.32	-1.4378	2.96e-05	0.000328264
Gpr34	68.4257	-2.63373	0.507723	-5.18734	2.13e-07	3.06e-06				100502841	Epg5	4.64	7.895	0.939913	2.04e-07	3.54383e-06		67784	Plxnd1	0.93	0.3	-1.43966	9.65e-06	0.000120163
Wars	2772.81	0.949659	0.183309	5.18066	2.21e-07	3.17e-06				23890	Gpr34	1.675	0.235	-2.63316	2.05e-07	3.57128e-06		20135	Rrm2	5.93	1.92	-1.44056	3.67e-09	8.70213e-08
Eprs	11705.1	0.953064	0.183968	5.1806	2.21e-07	3.17e-06				19224	Ptgs1	3.81	1.285	-1.39435	2.07e-07	3.59383e-06		19219	Ptger4	8.28	2.67	-1.44878	2.88e-10	7.92833e-09
Dtl	168.134	-1.68827	0.325934	-5.17978	2.22e-07	3.18e-06				118453	Mmp28	1.91	4.235	1.33747	2.08e-07	3.60272e-06		14431	Gamt	3.785	1.22	-1.44883	0.000701	0.00535878
Mmp28	435.355	1.33378	0.257522	5.1793	2.23e-07	3.18e-06				13105	Cyp2d9	2.69	0.385	-2.65388	2.14e-07	3.71096e-06		21825	Thbs1	220.865	71.34	-1.44919	1.88e-21	1.54091e-19
Sidt2	9960.56	0.69822	0.135008	5.17169	2.32e-07	3.31e-06				76843	Dtl	1.64	0.45	-1.68774	2.14e-07	3.71381e-06		244421	Lonrf1	15.395	4.95	-1.45295	3.01e-17	1.72387e-15
Six5	465.808	-1.29686	0.250789	-5.1711	2.33e-07	3.32e-06				22375	Wars	18.43	31.375	0.950253	2.17e-07	3.76249e-06		271508	4933408B17Rik	0.53	0.17	-1.45329	0.00562603	0.0311854
Ckap2l	289.334	-1.3707	0.265162	-5.1693	2.35e-07	3.34e-06				107508	Eprs	47.14	78.81	0.953644	2.2e-07	3.81024e-06		320982	Arl4c	71.58	22.97	-1.45358	2.86e-24	2.87241e-22
Itpk1	748.881	1.03761	0.200726	5.16927	2.35e-07	3.34e-06				217837	Itpk1	4.67	8.445	1.03818	2.25e-07	3.89036e-06		18131	Notch3	4.675	1.5	-1.45717	7.56e-15	3.51587e-13
C4b	148.372	1.69839	0.328752	5.16619	2.39e-07	3.4e-06				214597	Sidt2	48.76	69.69	0.698773	2.27e-07	3.91423e-06		18005	Nek2	1.84	0.59	-1.45721	5.46e-05	0.000568997
Parp3	1741.85	-0.855392	0.16563	-5.16449	2.41e-07	3.42e-06				20475	Six5	6.32	2.27	-1.2963	2.28e-07	3.93246e-06		67525	Trim62	8.18	2.63	-1.45756	3.39e-14	1.45581e-12
Dyrk2	2262.34	0.75247	0.14573	5.16347	2.42e-07	3.44e-06				70466	Ckap2l	3.62	1.23	-1.3702	2.29e-07	3.94287e-06		226861	Hhat	8.105	2.61	-1.46034	2.55e-12	9.06906e-11
Gdpd5	925.086	0.961737	0.186418	5.15903	2.48e-07	3.52e-06				69181	Dyrk2	8.68	12.96	0.753019	2.36e-07	4.06125e-06		233115	Dpy19l3	1.245	0.4	-1.46159	2.02e-07	3.51984e-06
Ccdc71l	627.458	0.986931	0.191385	5.15679	2.51e-07	3.56e-06				233552	Gdpd5	4.74	8.105	0.962256	2.39e-07	4.11411e-06		192653	Ttc36	27.985	8.88	-1.46364	2.01e-08	4.2493e-07
Cyc1	3795.06	0.733302	0.142275	5.15414	2.55e-07	3.61e-06				72123	Ccdc71l	2.74	4.775	0.987473	2.41e-07	4.13892e-06		12904	Crabp2	40.415	12.795	-1.46755	2.57e-15	1.24894e-13
Cdkl3	402.742	-1.16455	0.225994	-5.15302	2.56e-07	3.62e-06				235587	Parp3	24.32	12.015	-0.85484	2.41e-07	4.13892e-06		53867	Col5a3	0.56	0.175	-1.47152	0.00111139	0.00798148
Cnot11	2994.77	0.752741	0.146081	5.15289	2.57e-07	3.62e-06				66445	Cyc1	67.425	98.28	0.733838	2.49e-07	4.26017e-06		93881	Pcdhb10	1	0.32	-1.47304	0.00133836	0.00931705
Fads3	1221.76	1.16778	0.226942	5.14572	2.66e-07	3.76e-06				52846	Cnot11	19.145	28.365	0.753267	2.51e-07	4.30106e-06		14586	Gfra2	0.695	0.225	-1.47346	0.00304542	0.0186091
Sat1	3694.63	0.809993	0.157641	5.13823	2.77e-07	3.91e-06				213084	Cdkl3	4.955	2.11	-1.16402	2.52e-07	4.31194e-06		12836	Col7a1	45.9	14.525	-1.47623	0.00116105	0.00829324
Epha4	256.681	-1.42609	0.277818	-5.13317	2.85e-07	4.01e-06				60527	Fads3	6.26	12.39	1.16841	2.59e-07	4.42659e-06		57260	Ltb4r2	1.295	0.415	-1.47883	0.000378	0.00314052
Unc13d	1724.55	0.8018	0.156237	5.13196	2.87e-07	4.03e-06				20229	Sat1	64.795	99.105	0.810182	2.75e-07	4.69897e-06		17219	Mcm6	8.845	2.775	-1.48007	1.84e-14	8.10165e-13
Rbmx	955.25	-0.911977	0.177762	-5.13032	2.89e-07	4.06e-06				70450	Unc13d	8.265	12.84	0.80235	2.77e-07	4.72599e-06		71908	Cldn23	7.675	2.415	-1.48072	2.13e-09	5.18415e-08
Rps27a	19015.9	0.742407	0.144804	5.12699	2.94e-07	4.13e-06				13838	Epha4	1.595	0.52	-1.42559	2.78e-07	4.73185e-06		23834	Cdc6	1.2	0.44	-1.48156	0.000942	0.00693824
Cd44	2017.06	-0.788964	0.153912	-5.12608	2.96e-07	4.15e-06				19655	Rbmx	9.45	4.36	-0.911449	2.88e-07	4.89598e-06		102920	Cenpi	0.975	0.305	-1.48432	0.000974	0.00713032
Adamts7	151.106	-1.6979	0.331335	-5.12444	2.98e-07	4.18e-06				108153	Adamts7	1.285	0.365	-1.69737	2.88e-07	4.89598e-06		224090	Tmem44	5.31	1.725	-1.48878	2.95e-11	9.1289e-10
Spire1	1477.06	0.846752	0.1653	5.12252	3.01e-07	4.22e-06				71878	Fam83d	1.575	0.215	-2.64366	2.91e-07	4.93427e-06		79221	Hdac9	0.365	0.105	-1.49132	0.012519	0.0601705
Fam83d	72.6282	-2.64416	0.516231	-5.12204	3.02e-07	4.22e-06				78294	Rps27a	575.07	838.365	0.74292	2.91e-07	4.93967e-06		74134	Cyp2s1	1.83	0.575	-1.49234	0.000157	0.00146421
Basp1	3749.24	0.777072	0.151712	5.12202	3.02e-07	4.22e-06				68166	Spire1	5.635	8.87	0.847306	2.95e-07	4.99456e-06		68014	Zwilch	2.145	0.675	-1.49467	5.63e-06	7.34716e-05
Swap70	2846.86	-0.731353	0.142904	-5.1178	3.09e-07	4.31e-06				70350	Basp1	41.12	61.865	0.777643	2.97e-07	5.02756e-06		93706	Pcdhgc3	35.155	10.955	-1.49758	6.42e-20	4.61354e-18
Sqle	3452.21	0.842889	0.164885	5.11199	3.19e-07	4.44e-06				12505	Cd44	13.59	6.94	-0.788401	2.99e-07	5.06192e-06		268878	Atp13a5	5.49	1.635	-1.49977	3.12e-13	1.21087e-11
Mapk13	1044.03	0.973859	0.190525	5.11146	3.2e-07	4.45e-06				26415	Mapk13	14.135	24.435	0.974425	3.08e-07	5.19617e-06		12235	Bub1	1.62	0.5	-1.49983	2.6e-06	3.61799e-05
Shcbp1	116.74	-1.93034	0.377672	-5.11116	3.2e-07	4.45e-06				20419	Shcbp1	2.39	0.55	-1.92983	3.09e-07	5.22075e-06		14313	Fst	25.105	7.92	-1.50123	0.00189269	0.0124789
Ryr1	74.8689	-2.40851	0.471396	-5.10931	3.23e-07	4.49e-06				20190	Ryr1	0.23	0.045	-2.408	3.11e-07	5.25188e-06		11670	Aldh3a1	1.585	0.49	-1.50417	0.00351234	0.0209647
Epb41l2	3039.42	-0.724888	0.141897	-5.10857	3.25e-07	4.51e-06				214663	Slc25a29	1.25	3.38	1.62535	3.13e-07	5.26733e-06		13637	Efna2	1.27	0.395	-1.5044	0.00192818	0.0126516
Slc25a29	181.209	1.62485	0.318207	5.10627	3.29e-07	4.56e-06				20775	Sqle	24.525	38.625	0.843465	3.15e-07	5.29375e-06		78892	Crispld2	0.575	0.18	-1.50656	0.00272559	0.0169746
Rpl28	18975.6	0.780099	0.152783	5.10593	3.29e-07	4.56e-06				20947	Swap70	23.79	12.58	-0.730813	3.16e-07	5.31699e-06		26934	Racgap1	8.47	2.625	-1.51033	3.87e-14	1.65815e-12
Insl3	28.1791	-8.18161	1.60245	-5.1057	3.3e-07	4.56e-06				22761	Zfpm1	1.11	2.475	1.34171	3.17e-07	5.31712e-06		109050	Inka2	0.43	0.135	-1.51154	0.00568322	0.0314317
B3gnt8	52.1909	-3.07425	0.602133	-5.10559	3.3e-07	4.56e-06				232984	B3gnt8	1.52	0.155	-3.07366	3.18e-07	5.34325e-06		18124	Nr4a3	0.45	0.16	-1.51218	0.00406301	0.0237181
Rpl36	7273.41	0.706744	0.13848	5.1036	3.33e-07	4.6e-06				19943	Rpl28	837.78	1266.15	0.780683	3.23e-07	5.42104e-06		320825	Samd5	8.12	2.485	-1.51317	8.22e-09	1.83982e-07
Zfpm1	253.859	1.34116	0.262793	5.10347	3.33e-07	4.6e-06				54217	Rpl36	432.535	611.43	0.707284	3.26e-07	5.4571e-06		105244826	Gm40363	15.625	4.795	-1.51459	1.17e-11	3.83678e-10
Plagl1	3522.65	-0.745608	0.146147	-5.10175	3.37e-07	4.64e-06				14275	Folr1	0.27	2.28	3.18389	3.29e-07	5.50061e-06		69327	1700007K13Rik	2.52	0.765	-1.51481	0.0067026	0.0359753
Arhgap23	2838.38	-0.769825	0.150934	-5.10041	3.39e-07	4.67e-06				13822	Epb41l2	24.405	13.05	-0.724355	3.31e-07	5.53287e-06		14200	Fhl2	8.94	2.795	-1.5162	5.24e-08	1.02079e-06
Folr1	47.7064	3.18335	0.624538	5.09713	3.45e-07	4.75e-06				22634	Plagl1	22.585	11.875	-0.745063	3.41e-07	5.68747e-06		236576	Spry3	0.345	0.105	-1.52431	0.0129466	0.0617102
Rrs1	2593.69	0.936851	0.184043	5.0904	3.57e-07	4.91e-06				58996	Arhgap23	18.715	9.645	-0.769645	3.44e-07	5.73459e-06		240913	Adamts4	0.805	0.245	-1.5256	0.00125013	0.00880556
Mfap3l	7998.01	0.698938	0.137326	5.08964	3.59e-07	4.93e-06				59014	Rrs1	23.94	40.14	0.937421	3.53e-07	5.89065e-06		68428	Steap3	256.975	78.49	-1.53145	7.71e-26	8.25672e-24
Barx2	8069.52	-0.70287	0.138316	-5.08161	3.74e-07	5.14e-06				71306	Mfap3l	25.96	37.175	0.699472	3.57e-07	5.94453e-06		100502766	Kifc1	1.725	0.525	-1.53205	0.000206	0.00185863
Nedd4l	3861.42	0.707462	0.139296	5.07886	3.8e-07	5.21e-06				217721	Flvcr2	0.435	1.365	1.98173	3.67e-07	6.11086e-06		269615	Plch2	32.435	9.985	-1.53411	3.9e-26	4.22964e-24
Fam198a	59.5755	-7.81237	1.53883	-5.07682	3.84e-07	5.26e-06				16336	Insl3	2.875	0	-8.15661	3.7e-07	6.14308e-06		53614	Reck	23.39	6.96	-1.5399	3.45e-19	2.33327e-17
Flvcr2	123.023	1.98112	0.390355	5.07518	3.87e-07	5.3e-06				83814	Nedd4l	9.73	14.055	0.708002	3.71e-07	6.15766e-06		240725	Sulf1	6.075	1.86	-1.54164	1.39e-13	5.57655e-12
Steap1	433.105	3.76717	0.742547	5.07332	3.91e-07	5.35e-06				67298	Gprasp1	5.71	2.745	-0.871717	3.73e-07	6.1905e-06		109205	Sobp	18.005	5.415	-1.5437	6.58e-14	2.72176e-12
Gprasp1	941.475	-0.870522	0.171619	-5.07242	3.93e-07	5.37e-06				12023	Barx2	154.345	83.355	-0.702328	3.81e-07	6.31818e-06		84004	Mcam	45.2	13.59	-1.54547	7.34e-20	5.23395e-18
Brca1	154.666	-1.67297	0.329861	-5.07174	3.94e-07	5.38e-06				12189	Brca1	1.095	0.33	-1.67245	3.82e-07	6.31818e-06		21936	Tnfrsf18	1.265	0.355	-1.54729	0.0221497	0.0947625
Crtc1	2746.21	-0.773534	0.152691	-5.066	4.06e-07	5.54e-06				245050	Fam198a	0.95	0.005	-7.81173	3.82e-07	6.31818e-06		329252	Lgr6	2.97	0.895	-1.54761	1.79e-13	7.13031e-12
Gng12	10386.9	0.707879	0.139758	5.06503	4.08e-07	5.56e-06				70358	Steap1	1.365	16.325	3.76787	3.89e-07	6.42146e-06		226999	Slc9a2	3.115	0.935	-1.54962	1.78e-06	2.55001e-05
Knl1	102.49	-2.08805	0.412454	-5.06251	4.14e-07	5.63e-06				15898	Icam5	0.975	0.13	-2.70819	4.03e-07	6.64595e-06		52033	Pbk	4.95	1.51	-1.55049	2.99e-06	4.12052e-05
Pappa	3903.99	-1.01997	0.201503	-5.0618	4.15e-07	5.65e-06				14701	Gng12	50.285	72.265	0.708441	4.05e-07	6.67619e-06		72393	Faim2	0.415	0.125	-1.55099	0.00714421	0.0379076
Icam5	61.6609	-2.70879	0.535236	-5.06093	4.17e-07	5.67e-06				382056	Crtc1	17.24	8.86	-0.772964	4.13e-07	6.79852e-06		13003	Vcan	0.355	0.11	-1.55442	0.000444	0.0036033
Kit	21700.4	0.69189	0.1368	5.05769	4.24e-07	5.76e-06				16590	Kit	86.575	122.98	0.69241	4.22e-07	6.95251e-06		74782	Glt8d2	0.69	0.21	-1.55482	0.017086	0.0769738
Slc1a5	2074.6	2.9893	0.5917	5.05205	4.37e-07	5.92e-06				18491	Pappa	15.385	6.62	-1.01937	4.24e-07	6.9779e-06		546049	C330021F23Rik	0.935	0.29	-1.5562	0.0147671	0.0684028
Ptprg	332.189	1.65539	0.327684	5.05179	4.38e-07	5.93e-06				19270	Ptprg	0.49	1.34	1.65599	4.25e-07	6.98168e-06		209012	Ulk4	0.38	0.115	-1.5577	0.0128684	0.0614221
Mycn	238.098	-1.72343	0.341199	-5.05109	4.39e-07	5.94e-06				18109	Mycn	3.85	1.03	-1.72295	4.28e-07	7.02882e-06		16002	Igf2	0.705	0.25	-1.56061	0.00549502	0.030587
Mcf2l	451.965	-1.13599	0.225217	-5.04397	4.56e-07	6.16e-06				20514	Slc1a5	4.715	33.59	2.98996	4.35e-07	7.13065e-06		69263	Rfc3	27.895	8.29	-1.56065	2.55e-17	1.4656e-15
Cers2	7458.19	0.724578	0.143738	5.04097	4.63e-07	6.25e-06				73242	Atat1	5.715	2.145	-1.35856	4.37e-07	7.16673e-06		73720	Cst6	5.645	1.69	-1.5607	1.54e-12	5.55595e-11
Gnl3	2119.22	0.861922	0.171043	5.03921	4.67e-07	6.3e-06				76464	Knl1	0.61	0.13	-2.0834	4.48e-07	7.33148e-06		20346	Sema3a	12.13	3.56	-1.57033	4.88e-15	2.32492e-13
Hsd17b12	2411.98	0.736233	0.146102	5.03919	4.68e-07	6.3e-06				17207	Mcf2l	3.185	1.27	-1.13548	4.49e-07	7.33436e-06		26909	Exo1	0.57	0.185	-1.57708	0.00736077	0.0387875
Knstrn	153.403	-1.64393	0.326476	-5.03538	4.77e-07	6.42e-06				76893	Cers2	73.25	106.33	0.725149	4.56e-07	7.44551e-06		17381	Mmp12	2.69	0.785	-1.57739	0.000365	0.00305252
Atat1	359.782	-1.35283	0.268764	-5.0335	4.82e-07	6.48e-06				56348	Hsd17b12	27.22	39.775	0.736769	4.59e-07	7.4847e-06		224129	Adcy5	0.32	0.09	-1.58044	0.013297	0.0629629
Lpar1	659.06	-0.994114	0.197503	-5.03342	4.82e-07	6.48e-06				30877	Gnl3	21.57	34.34	0.862478	4.61e-07	7.51417e-06		70218	Kif18b	1.68	0.495	-1.58084	4.34e-06	5.80593e-05
Npr3	1009.62	-0.97695	0.194268	-5.02887	4.93e-07	6.62e-06				51944	Knstrn	2.695	0.81	-1.6434	4.61e-07	7.51417e-06		76589	Unc5cl	1.11	0.325	-1.58504	0.000416	0.00340475
Map1lc3b	15328.2	0.685455	0.136313	5.02852	4.94e-07	6.63e-06				14745	Lpar1	7.015	3.065	-0.993544	4.77e-07	7.76544e-06		237360	Adamts14	0.255	0.075	-1.5867	0.017342	0.0779239
Myo1d	3008.87	0.847211	0.168577	5.02567	5.02e-07	6.72e-06				67443	Map1lc3b	190.1	268.775	0.686005	4.84e-07	7.86339e-06		12704	Cit	0.42	0.115	-1.58675	0.000195	0.00178245
Kntc1	131.395	-1.75266	0.348849	-5.02412	5.06e-07	6.77e-06				242864	Napepld	1.31	2.89	1.32676	4.85e-07	7.88362e-06		329152	Hecw2	0.385	0.11	-1.58751	4.23e-05	0.00045543
Napepld	320.879	1.32623	0.264025	5.02311	5.08e-07	6.8e-06				208628	Kntc1	0.97	0.24	-1.75212	4.89e-07	7.92899e-06		18392	Orc1	0.35	0.11	-1.59332	0.0229256	0.0975016
Usp11	129.254	-1.85675	0.369707	-5.02222	5.11e-07	6.83e-06				12795	Plk3	1.625	3.755	1.39732	4.92e-07	7.97506e-06		20877	Aurkb	3.85	1.125	-1.59389	1.5e-06	2.18674e-05
Plk3	255.405	1.39682	0.278202	5.02089	5.14e-07	6.87e-06				338367	Myo1d	12.605	19.705	0.847791	4.94e-07	7.99773e-06		211651	Fancd2	0.695	0.2	-1.59464	0.000157	0.00146323
Tpt1	68628.7	0.661839	0.131823	5.02067	5.15e-07	6.87e-06				236733	Usp11	1.575	0.37	-1.85616	4.94e-07	7.99773e-06		13390	Dlx1	0.78	0.22	-1.59887	0.00246465	0.0156306
Pabpc1	53883	0.68742	0.136947	5.0196	5.18e-07	6.9e-06				18162	Npr3	5.305	2.36	-0.976377	4.96e-07	8.02281e-06		16666	Krt16	12	3.485	-1.60401	0.0151767	0.0699806
Pde7a	3498.86	-0.709791	0.141419	-5.01905	5.19e-07	6.91e-06				22070	Tpt1	1715.45	2373.97	0.66237	5.08e-07	8.19912e-06		17912	Myo1b	44.5	12.855	-1.60527	4.19e-32	6.17601e-30
Arpc5l	2283.4	0.82879	0.165137	5.01881	5.2e-07	6.92e-06				74192	Arpc5l	35.44	55.34	0.829342	5.13e-07	8.28347e-06		13385	Dlg4	7.255	2.045	-1.60669	1.09e-10	3.10468e-09
Nox4	380.772	-1.24614	0.248552	-5.01358	5.34e-07	7.1e-06				18458	Pabpc1	402.63	575.385	0.687986	5.14e-07	8.28347e-06		11727	Ang	5.025	1.39	-1.60819	5.45e-05	0.000568997
9330182L06Rik	43.5454	3.20692	0.640127	5.00982	5.45e-07	7.23e-06				231014	9330182L06Rik	0.045	0.375	3.20746	5.2e-07	8.37616e-06		11790	Speg	5.99	1.87	-1.61382	7.42e-13	2.79555e-11
Rpl13	37661.5	0.658009	0.131391	5.00803	5.5e-07	7.29e-06				50490	Nox4	3.86	1.435	-1.24554	5.24e-07	8.4352e-06		100504524	Cisd3b	0.79	0.23	-1.61593	0.000206	0.00185863
Nckap5l	3230.25	-0.912897	0.182318	-5.00716	5.52e-07	7.32e-06				236573	Gbp9	2.095	0.74	-1.26298	5.29e-07	8.50894e-06		23794	Adamts5	1.42	0.405	-1.61867	5.81e-08	1.12315e-06
Ctc1	1601.02	-0.79211	0.158223	-5.0063	5.55e-07	7.35e-06				18583	Pde7a	29.58	15.71	-0.709259	5.32e-07	8.55124e-06		12326	Camk4	0.35	0.105	-1.61976	4e-05	0.000432707
Mmp14	10169.6	-0.69063	0.138009	-5.00424	5.61e-07	7.42e-06				270106	Rpl13	1093.43	1508.12	0.658552	5.4e-07	8.66276e-06		382062	AB124611	1.035	0.29	-1.62018	0.0196103	0.0859229
Esco2	175.797	-1.93871	0.387443	-5.00387	5.62e-07	7.43e-06				66977	Nuf2	3.015	0.71	-1.89491	5.47e-07	8.76396e-06		72415	Sgo1	1.21	0.355	-1.62032	5.09e-05	0.000535639
C3	12510	-0.857875	0.171472	-5.00301	5.64e-07	7.45e-06				71988	Esco2	2.635	0.605	-1.93828	5.48e-07	8.78186e-06		107581	Col16a1	43.86	12.805	-1.62294	6.01e-15	2.83377e-13
Nuf2	145.565	-1.89539	0.378852	-5.00298	5.65e-07	7.45e-06				68964	Ctc1	13.735	7.02	-0.791553	5.57e-07	8.91977e-06		24102	Trex2	6.565	1.87	-1.62358	1.86e-06	2.66022e-05
Wdr19	893.271	-0.873111	0.174633	-4.99969	5.74e-07	7.57e-06				380969	Nckap5l	23.505	11.015	-0.912295	5.58e-07	8.91977e-06		108907	Nusap1	4.225	1.24	-1.62463	1.35e-09	3.39037e-08
Cyp2d11	41.7614	-3.60887	0.721958	-4.99873	5.77e-07	7.6e-06				545123	Cyp2d11	1.35	0.1	-3.60832	5.58e-07	8.91977e-06		319171	Hist1h2ap	12.835	3.62	-1.62691	6.47e-06	8.31411e-05
Gbp9	281.055	-1.25892	0.252139	-4.99296	5.95e-07	7.82e-06				12266	C3	101.665	50.365	-0.857292	5.72e-07	9.13144e-06		21417	Zeb1	0.42	0.12	-1.62811	0.00133952	0.00932097
1810043G02Rik	1171.73	0.855704	0.171392	4.99269	5.95e-07	7.83e-06				17387	Mmp14	89.36	48.77	-0.690068	5.73e-07	9.13585e-06		18973	Pole	1.305	0.37	-1.62979	3.59e-09	8.52868e-08
Fau	17656.4	0.658595	0.131978	4.99017	6.03e-07	7.92e-06				213081	Wdr19	5.13	2.455	-0.872575	5.74e-07	9.13585e-06		11770	Fabp4	42.13	11.835	-1.63219	2.37e-10	6.57187e-09
Stk39	1025.5	0.897204	0.17995	4.98586	6.17e-07	8.09e-06				67884	1810043G02Rik	13.405	21.385	0.856268	5.75e-07	9.14463e-06		74107	Cep55	2.345	0.665	-1.63407	5.93e-06	7.6907e-05
Ss18l2	1603.6	0.861693	0.17293	4.98291	6.26e-07	8.21e-06				14109	Fau	718.545	987.415	0.659145	5.92e-07	9.40442e-06		12841	Col9a3	43.605	12.675	-1.63444	1.99e-28	2.45396e-26
Cep250	1406.4	-0.837256	0.168048	-4.98226	6.28e-07	8.23e-06				53416	Stk39	6.72	10.805	0.897774	5.98e-07	9.50576e-06		70536	Qpct	1.585	0.445	-1.63719	0.000204	0.00184817
Il6	45.8302	-3.3002	0.66255	-4.98106	6.32e-07	8.27e-06				16193	Il6	2.07	0.18	-3.29959	6.11e-07	9.69845e-06		54392	Ncapg	1.68	0.46	-1.63854	1.2e-06	1.78344e-05
Vim	1262.03	-1.11795	0.224471	-4.98038	6.35e-07	8.29e-06				26901	Ss18l2	67.865	106.85	0.862201	6.15e-07	9.74913e-06		268465	Eme1	0.61	0.17	-1.63941	0.0167883	0.0759303
Car3	28.9145	4.88495	0.981313	4.97797	6.43e-07	8.39e-06				12350	Car3	0.035	0.89	4.88554	6.23e-07	9.85928e-06		18140	Uhrf1	3.67	1.04	-1.63983	2.64e-11	8.21972e-10
Gars	11594.3	0.777509	0.15621	4.97733	6.45e-07	8.41e-06				15490	Hsd17b7	2.105	3.69	1.00536	6.23e-07	9.85928e-06		51944	Knstrn	2.695	0.81	-1.6434	4.61e-07	7.51417e-06
Hsd17b7	530.425	1.00481	0.201923	4.97621	6.48e-07	8.45e-06				16328	Cep250	7.68	3.72	-0.836686	6.33e-07	1.00035e-05		11488	Adam11	0.3	0.085	-1.64711	0.00793406	0.0413232
Cgn	2747.57	0.761405	0.153089	4.97361	6.57e-07	8.56e-06				22352	Vim	25.905	10.535	-1.11734	6.34e-07	1.00192e-05		22269	Upk2	1.86	0.52	-1.64908	0.0086395	0.0443678
Esp31	24.2465	8.12426	1.63386	4.97243	6.61e-07	8.6e-06				353172	Gars	97.87	147.245	0.778083	6.4e-07	1.01058e-05		20538	Slc6a2	2.635	0.73	-1.65539	1.3e-12	4.72616e-11
Htra1	7164.56	-0.743137	0.14946	-4.97215	6.62e-07	8.61e-06				70737	Cgn	11.03	16.4	0.761927	6.42e-07	1.01259e-05		68468	Ly6g6c	2.88	0.8	-1.65714	0.000909	0.00670819
6430548M08Rik	611.447	0.965623	0.194291	4.96999	6.7e-07	8.69e-06				234797	6430548M08Rik	2.02	3.47	0.966161	6.45e-07	1.01655e-05		66957	Serpinb11	2.365	0.655	-1.65913	0.00016	0.00148842
Chp1	5882.03	0.657374	0.132425	4.96413	6.9e-07	8.95e-06				100126768	Esp31	0	0.92	8.12474	6.51e-07	1.02524e-05		278097	Armcx6	6.945	1.93	-1.66338	1.48e-10	4.16742e-09
Gtpbp2	4029.77	0.775402	0.156328	4.9601	7.05e-07	9.13e-06				56213	Htra1	120.865	63.545	-0.742564	6.74e-07	1.05957e-05		17218	Mcm5	7.105	2.015	-1.66365	1.23e-15	6.17707e-14
Limd1	3089.04	0.696081	0.140362	4.95917	7.08e-07	9.17e-06				56398	Chp1	48.04	66.6	0.657919	6.79e-07	1.06649e-05		67052	Ndc80	1.675	0.465	-1.66581	9.04e-05	0.000897837
Kif26b	495.275	1.03212	0.20824	4.9564	7.18e-07	9.29e-06				269152	Kif26b	0.775	1.36	1.03266	6.91e-07	1.08424e-05		433323	Sgpp2	0.75	0.205	-1.66679	0.000569	0.00447714
Flvcr1	1128.69	0.827545	0.166969	4.95628	7.19e-07	9.29e-06				76905	Lrg1	0.14	1.375	3.50974	6.94e-07	1.08605e-05		68070	Pdzd2	1.235	0.335	-1.66722	8.47e-11	2.45379e-09
Lrg1	40.9985	3.50924	0.708201	4.95515	7.23e-07	9.33e-06				56055	Gtpbp2	26.705	40.56	0.77598	6.93e-07	1.08605e-05		12189	Brca1	1.095	0.33	-1.67245	3.82e-07	6.31818e-06
Dll1	922.923	-1.11411	0.224847	-4.95497	7.23e-07	9.33e-06				29806	Limd1	13.255	18.785	0.696629	6.94e-07	1.08605e-05		215690	Nav1	29.895	8.235	-1.67524	2.85e-37	5.11339e-35
Foxf1	464.854	-1.05756	0.213494	-4.95359	7.29e-07	9.39e-06				226844	Flvcr1	5.485	8.495	0.828075	6.98e-07	1.09151e-05		19361	Rad51	2	0.545	-1.67917	1.62e-05	0.000191354
Ikbke	710.396	-0.995022	0.200927	-4.95217	7.34e-07	9.45e-06				74147	Ehhadh	4.555	7.65	0.922393	7.11e-07	1.11154e-05		102640586	LOC102640586	4.08	1.12	-1.68137	7.45e-08	1.41253e-06
Spata13	925.865	-0.911762	0.18415	-4.9512	7.38e-07	9.49e-06				15227	Foxf1	7.1	2.995	-1.05704	7.18e-07	1.12041e-05		17385	Mmp11	10.67	2.975	-1.68207	5.38e-13	2.0582e-11
Ehhadh	725.833	0.921836	0.186214	4.95042	7.41e-07	9.52e-06				56489	Ikbke	8.2	3.595	-0.994477	7.25e-07	1.12985e-05		16782	Lamc2	40.075	10.97	-1.68291	3.2e-35	5.3623e-33
Irx5	3828.11	-0.744248	0.1504	-4.94845	7.48e-07	9.61e-06				13388	Dll1	9.73	3.955	-1.11364	7.25e-07	1.12985e-05		66815	Mcub	1.795	0.505	-1.68742	0.00139397	0.00964539
Hhip	117.728	-5.9699	1.20663	-4.94757	7.51e-07	9.64e-06				219140	Spata13	5.345	2.465	-0.911188	7.36e-07	1.14548e-05		76843	Dtl	1.64	0.45	-1.68774	2.14e-07	3.71381e-06
Noxo1	1124.09	-0.917034	0.185364	-4.9472	7.53e-07	9.65e-06				71302	Arhgap26	0.1	0.405	2.23846	7.43e-07	1.15602e-05		233406	Prc1	6.655	1.835	-1.68965	2.6e-14	1.1236e-12
Gcnt1	1580.59	-0.887658	0.179428	-4.94714	7.53e-07	9.65e-06				71893	Noxo1	26.285	10.815	-0.916512	7.5e-07	1.16627e-05		66515	Cul7	10.45	2.85	-1.69126	1.7e-20	1.2855e-18
Pdcd4	5665.58	0.724961	0.146723	4.94103	7.77e-07	9.95e-06				15245	Hhip	0.705	0.015	-5.96915	7.52e-07	1.16837e-05		80986	Ckap2	3.495	0.955	-1.69142	1.55e-06	2.25305e-05
Arhgap26	79.6269	2.23791	0.452995	4.94025	7.8e-07	9.98e-06				18569	Pdcd4	52.12	77.06	0.725852	7.53e-07	1.16884e-05		320127	Dgki	0.095	0.035	-1.69177	0.0188204	0.0831589
Cyp3a41a	67.838	-2.66728	0.540263	-4.93701	7.93e-07	1.01e-05				14537	Gcnt1	12.055	5.725	-0.887158	7.6e-07	1.17733e-05		14235	Foxm1	3.225	0.875	-1.69478	9.09e-13	3.38514e-11
Myh11	85.5643	2.19174	0.444273	4.93332	8.08e-07	1.03e-05				54352	Irx5	54.72	28.68	-0.743733	7.65e-07	1.18402e-05		108153	Adamts7	1.285	0.365	-1.69737	2.88e-07	4.89598e-06
Mafk	2175.99	0.745016	0.151118	4.93002	8.22e-07	1.05e-05				17880	Myh11	0.15	0.585	2.19233	7.7e-07	1.1915e-05		17005	Ltk	0.505	0.13	-1.69831	0.0199607	0.0871482
Tuba1a	4517.37	-0.870127	0.176512	-4.92956	8.24e-07	1.05e-05				17135	Mafk	15.615	23.005	0.745567	8.07e-07	1.24705e-05		11722	Amy1	1.3	0.355	-1.70082	0.00192396	0.0126431
Shroom3	6285.31	0.656905	0.133406	4.92409	8.48e-07	1.08e-05				53973	Cyp3a41a	1.755	0.24	-2.66108	8.09e-07	1.24952e-05		263803	Pkn3	0.965	0.245	-1.70191	0.000321	0.00273084
Bbs2	1479.51	-0.817812	0.166136	-4.92254	8.54e-07	1.09e-05				22142	Tuba1a	101.985	49.105	-0.869965	8.26e-07	1.27477e-05		12879	Cys1	3.585	0.975	-1.70225	9.23e-08	1.72364e-06
Cyp26b1	4108.13	-0.962374	0.195533	-4.9218	8.58e-07	1.09e-05				27428	Shroom3	20.665	28.655	0.657448	8.38e-07	1.2921e-05		77782	Polq	0.325	0.09	-1.70492	0.000456	0.00368672
Rtl8c	114.611	-2.35467	0.478647	-4.91944	8.68e-07	1.1e-05				73804	Kif2c	1.6	0.365	-1.95804	8.43e-07	1.29844e-05		78826	P2ry10	1.575	0.42	-1.70566	1.4e-05	0.000168346
Kif2c	104.39	-1.95855	0.398179	-4.91876	8.71e-07	1.1e-05				67378	Bbs2	17.36	8.67	-0.817242	8.59e-07	1.32111e-05		13113	Cyp3a13	0.615	0.165	-1.70636	0.00323032	0.0195932
Timm13	2008.67	0.791954	0.161258	4.91111	9.06e-07	1.15e-05				232174	Cyp26b1	30.745	13.825	-0.96178	8.76e-07	1.34742e-05		16414	Itgb2	1.15	0.31	-1.71384	0.000242	0.00213759
Lpar4	212.945	-1.90475	0.387927	-4.91008	9.1e-07	1.15e-05				30055	Timm13	33.79	51.36	0.792523	8.79e-07	1.35036e-05		68176	Inka1	6.62	1.77	-1.71651	1.45e-06	2.12887e-05
Nme2	8919.03	0.635583	0.129533	4.90673	9.26e-07	1.17e-05				78134	Lpar4	2.13	0.5	-1.90407	8.94e-07	1.3727e-05		68612	Ube2c	15.03	4	-1.71956	2e-10	5.57864e-09
Pxdn	7664.53	-0.721496	0.147099	-4.90483	9.35e-07	1.18e-05				72865	Rtl8c	5.725	0.98	-2.37088	8.97e-07	1.37533e-05		208890	Slc26a7	0.39	0.11	-1.72007	0.00457975	0.0262374
Ogfr	4701.8	-0.691449	0.141015	-4.90337	9.42e-07	1.19e-05				18103	Nme2	232.55	320.02	0.636126	9.13e-07	1.39885e-05		18109	Mycn	3.85	1.03	-1.72295	4.28e-07	7.02882e-06
Wdr90	363.279	-1.12965	0.230526	-4.90034	9.57e-07	1.21e-05				106618	Wdr90	2.21	0.89	-1.1291	9.37e-07	1.43395e-05		217653	Mis18bp1	0.985	0.265	-1.72354	4.47e-05	0.000476333
Rps8	21755.9	0.619163	0.126364	4.89983	9.59e-07	1.21e-05				404634	H2afy2	9.65	4.17	-1.04342	9.42e-07	1.44089e-05		12837	Col8a1	15.805	4.185	-1.73053	1.37e-22	1.22565e-20
Pstpip1	562.749	-1.04914	0.214209	-4.89776	9.69e-07	1.22e-05				20116	Rps8	680.775	912.37	0.61971	9.49e-07	1.44948e-05		93880	Pcdhb9	4.255	1.13	-1.73069	2.01e-11	6.36352e-10
Gas6	59579.7	0.686131	0.14024	4.89254	9.95e-07	1.25e-05				72075	Ogfr	69.645	37.945	-0.690893	9.57e-07	1.46022e-05		330369	Fbxo41	0.225	0.06	-1.73699	0.0109821	0.05425
Ppif	1127.62	0.868736	0.17757	4.89235	9.96e-07	1.25e-05				19200	Pstpip1	13.58	5.84	-1.04857	9.57e-07	1.46022e-05		56419	Diaph3	1.87	0.505	-1.73725	6.99e-09	1.57099e-07
Rps2	50268.7	0.647015	0.132341	4.88901	1.01e-06	1.27e-05				69675	Pxdn	39.755	21.275	-0.720925	9.61e-07	1.46465e-05		68026	Pclaf	2.13	0.555	-1.73944	3.7e-06	5.03579e-05
Slc1a1	600.618	-0.977672	0.199974	-4.88899	1.01e-06	1.27e-05				105675	Ppif	14.56	23.21	0.869252	9.67e-07	1.47238e-05		12236	Bub1b	2.32	0.61	-1.73965	1.03e-07	1.90402e-06
Sorcs2	453.232	-1.20018	0.245498	-4.88875	1.01e-06	1.27e-05				56636	Fgf21	0.385	2.705	3.0156	9.75e-07	1.48294e-05		13510	Dsg1a	1.165	0.295	-1.74058	5.16e-05	0.000541824
H2afy2	512.131	-1.04043	0.212824	-4.88869	1.02e-06	1.27e-05				14456	Gas6	480.385	680.735	0.686696	9.76e-07	1.48294e-05		78733	Troap	1.49	0.39	-1.74549	0.000575	0.00451459
Fgf21	58.1557	3.01491	0.616798	4.888	1.02e-06	1.28e-05				56745	C1qtnf1	1.18	2.605	1.32874	9.92e-07	1.50671e-05		11568	Aebp1	26.955	7.09	-1.74619	5.28e-19	3.5037e-17
Capn6	6285.76	0.878028	0.179657	4.88724	1.02e-06	1.28e-05				16898	Rps2	1119.98	1536.21	0.647612	9.96e-07	1.51051e-05		268697	Ccnb1	3.91	1.02	-1.75059	1.07e-09	2.74209e-08
C1qtnf1	332.488	1.32824	0.271883	4.88532	1.03e-06	1.29e-05				81840	Sorcs2	2.955	1.135	-1.19959	9.99e-07	1.51466e-05		16526	Kcnk2	0.97	0.265	-1.75144	0.000205	0.00185219
Crip1	1264.1	-1.05639	0.216349	-4.88283	1.05e-06	1.31e-05				20510	Slc1a1	5.82	2.605	-0.977137	1e-06	1.51486e-05		208628	Kntc1	0.97	0.24	-1.75212	4.89e-07	7.92899e-06
Mdfi	1183.54	-0.970661	0.198847	-4.88145	1.05e-06	1.31e-05				12338	Capn6	33.69	54.585	0.878633	1e-06	1.51988e-05		77777	Ulbp1	1.535	0.39	-1.75305	0.000716	0.00546065
Fibin	13203.9	0.649838	0.133202	4.87859	1.07e-06	1.33e-05				12925	Crip1	120.115	50.235	-1.05587	1.04e-06	1.57608e-05		76131	Depdc1a	1.65	0.44	-1.7541	8.92e-06	0.000111892
Kirrel	3989.07	-0.807113	0.165466	-4.87782	1.07e-06	1.34e-05				360213	Trim46	0.64	2.055	1.85298	1.04e-06	1.57785e-05		623474	Rad54b	0.915	0.235	-1.7568	0.000339	0.00286477
Xlr3b	47.5156	-7.48502	1.53487	-4.87665	1.08e-06	1.34e-05				381353	Ajm1	1.135	0.235	-2.08648	1.05e-06	1.57785e-05		224829	Trerf1	1.75	0.435	-1.75879	4.46e-11	1.35127e-09
Ajm1	121.72	-2.08697	0.427956	-4.8766	1.08e-06	1.34e-05				17240	Mdfi	27.185	12.125	-0.970076	1.05e-06	1.58428e-05		16551	Kif11	3.42	0.89	-1.76479	4.45e-13	1.71069e-11
P3h2	1867.12	-1.07514	0.220472	-4.87653	1.08e-06	1.34e-05				67606	Fibin	136.865	188.375	0.650372	1.06e-06	1.60305e-05		16571	Kif4	1.815	0.48	-1.76802	2.49e-08	5.16092e-07
Lonp1	5207.71	0.772415	0.158415	4.87589	1.08e-06	1.34e-05				74142	Lonp1	35.255	52.935	0.772994	1.07e-06	1.60882e-05		229841	Cenpe	1.535	0.395	-1.76903	8.17e-12	2.73641e-10
Trim46	156.072	1.85235	0.379982	4.87482	1.09e-06	1.35e-05				66711	Sbds	41.47	57.875	0.687849	1.08e-06	1.62803e-05		260409	Cdc42ep3	119.71	30.57	-1.77257	5.36e-39	1.06286e-36
Sbds	2947.39	0.687306	0.141063	4.87235	1.1e-06	1.37e-05				210530	P3h2	30.8	12.86	-1.07452	1.09e-06	1.63856e-05		69217	Plekha4	0.495	0.13	-1.77393	0.0110478	0.0544496
Adamts10	528.49	-1.00305	0.205987	-4.86949	1.12e-06	1.38e-05				170643	Kirrel	18.765	9.445	-0.806529	1.1e-06	1.6453e-05		16498	Kcnab2	3.71	0.94	-1.77765	5.27e-09	1.20947e-07
Vangl1	2903.88	-0.730659	0.150058	-4.86919	1.12e-06	1.39e-05				224697	Adamts10	4.885	2.225	-1.00251	1.1e-06	1.65271e-05		19011	Endou	2.37	0.615	-1.77819	1.5e-05	0.000178891
Acsf2	948.164	-1.1619	0.238919	-4.86317	1.16e-06	1.43e-05				229658	Vangl1	21.71	11.235	-0.730093	1.14e-06	1.70932e-05		227058	Dnah7b	0.095	0.03	-1.78325	0.0225217	0.0961158
Rps12	22056.7	0.663277	0.136437	4.8614	1.17e-06	1.44e-05				264895	Acsf2	11.955	4.8	-1.16128	1.15e-06	1.72647e-05		12654	Chil1	42.805	10.99	-1.78705	0.00124378	0.00877516
Ttc28	438.721	-1.3131	0.270147	-4.86067	1.17e-06	1.44e-05				209683	Ttc28	1.58	0.555	-1.31248	1.16e-06	1.73325e-05		380654	Cfap54	1.335	0.315	-1.79036	6.55e-12	2.21513e-10
Trim30a	1128.41	-0.81439	0.167554	-4.86045	1.17e-06	1.44e-05				20042	Rps12	1014.54	1393.19	0.663798	1.16e-06	1.73426e-05		19876	Robo1	3.925	1	-1.79357	7.72e-20	5.48312e-18
Ncapg	144.571	-1.64215	0.337954	-4.85909	1.18e-06	1.45e-05				320705	Bend6	0.19	1.115	2.76078	1.18e-06	1.76722e-05		21973	Top2a	10.305	2.59	-1.803	7.28e-20	5.20921e-18
Lfng	848.94	-1.01882	0.209817	-4.85577	1.2e-06	1.48e-05				20128	Trim30a	10.31	5.15	-0.81339	1.19e-06	1.77235e-05		21857	Timp1	40.38	10.13	-1.80359	3.21e-20	2.33508e-18
Bend6	60.5975	2.76018	0.56908	4.85026	1.23e-06	1.52e-05				16848	Lfng	13.645	5.93	-1.01831	1.19e-06	1.77466e-05		52679	E2f7	0.58	0.15	-1.80715	7.64e-05	0.000772181
Dcaf4	3393.9	0.76853	0.158475	4.84953	1.24e-06	1.52e-05				54392	Ncapg	1.68	0.46	-1.63854	1.2e-06	1.78344e-05		13371	Dio2	3.11	0.78	-1.80963	6.04e-12	2.04967e-10
Nop10	2221.39	0.742643	0.153142	4.84937	1.24e-06	1.52e-05				246727	Oas3	0.38	1.095	1.71172	1.2e-06	1.79116e-05		23967	Osr1	115.655	29.01	-1.81	5.32e-33	8.33776e-31
Oas3	141.969	1.70453	0.351545	4.84869	1.24e-06	1.52e-05				73828	Dcaf4	33.085	49.955	0.769051	1.21e-06	1.80032e-05		320712	Abi3bp	0.29	0.075	-1.81722	0.00786285	0.0410019
Reep6	1324.82	2.45128	0.50588	4.84557	1.26e-06	1.55e-05				66181	Nop10	66.22	96.625	0.743165	1.21e-06	1.80272e-05		19228	Pth1r	0.725	0.18	-1.81854	0.00410648	0.0239233
Susd6	7376.01	0.659313	0.136234	4.83958	1.3e-06	1.59e-05				70335	Reep6	5.82	27.94	2.45193	1.25e-06	1.86187e-05		666060	Frmpd1	0.395	0.1	-1.8197	0.00143282	0.00986512
Ezh1	4039.72	0.673381	0.139162	4.83883	1.31e-06	1.6e-05				232371	C1rl	3.67	1.295	-1.31957	1.28e-06	1.90155e-05		110033	Kif22	2.675	0.665	-1.82202	1.61e-06	2.31917e-05
C1rl	285.019	-1.32015	0.272874	-4.83795	1.31e-06	1.6e-05				217684	Susd6	30.76	42.725	0.65984	1.29e-06	1.90435e-05		338349	Cntln	0.595	0.145	-1.82625	0.000204	0.00185019
Tob1	8400.9	0.949211	0.196317	4.8351	1.33e-06	1.62e-05				14055	Ezh1	20.02	28.07	0.673928	1.29e-06	1.90778e-05		14070	F8a	12.425	3.09	-1.82703	2.17e-16	1.17084e-14
Fgfr3	4491.57	2.66622	0.551665	4.83304	1.34e-06	1.64e-05				20355	Sema4f	1.115	2.315	1.24745	1.31e-06	1.9324e-05		269582	Clspn	0.725	0.185	-1.83143	1.29e-05	0.000156528
Prkab1	3346.69	0.699668	0.144801	4.83192	1.35e-06	1.65e-05				22057	Tob1	68.935	116.855	0.949679	1.32e-06	1.95121e-05		16840	Cnmd	372.895	91.94	-1.83209	1.35e-36	2.35814e-34
Sema4f	277.491	1.24688	0.258169	4.8297	1.37e-06	1.66e-05				19079	Prkab1	34.645	49.32	0.700201	1.32e-06	1.95121e-05		76527	Il34	5.38	1.345	-1.83381	7.01e-10	1.83372e-08
Cpox	2118.08	0.789881	0.163703	4.8251	1.4e-06	1.7e-05				14184	Fgfr3	7.925	44.55	2.66688	1.33e-06	1.96215e-05		16858	Lgals7	109.485	26.755	-1.83592	6.15e-19	4.019e-17
Cox5a	7507.06	0.673176	0.139599	4.82222	1.42e-06	1.73e-05				12892	Cpox	13.235	20.11	0.791329	1.34e-06	1.97315e-05		192166	Sardh	33.22	8.225	-1.85394	4.06e-18	2.46584e-16
Stmn1	1038.41	-0.90005	0.186667	-4.82169	1.42e-06	1.73e-05				12007	Azgp1	0.23	1.645	3.00951	1.37e-06	2.01743e-05		238161	Akap6	5.035	1.205	-1.85414	8.82e-25	9.00392e-23
Azgp1	49.1839	3.00901	0.624136	4.82108	1.43e-06	1.73e-05				12858	Cox5a	247.165	343.565	0.673698	1.4e-06	2.06181e-05		14633	Gli2	0.465	0.115	-1.85452	0.000205	0.00185371
Hsp90aa1	21846.2	0.698002	0.144819	4.81982	1.44e-06	1.74e-05				16765	Stmn1	36.33	17.06	-0.899534	1.42e-06	2.08761e-05		236733	Usp11	1.575	0.37	-1.85616	4.94e-07	7.99773e-06
Usp54	3254.36	0.741093	0.153829	4.81764	1.45e-06	1.76e-05				229599	Ciart	7.655	13.18	0.978847	1.42e-06	2.09061e-05		20442	St3gal1	7.465	1.81	-1.85616	2.26e-22	1.99489e-20
Acsl3	4720.92	0.711169	0.147671	4.81591	1.47e-06	1.77e-05				78787	Usp54	10.825	16.05	0.741607	1.43e-06	2.09736e-05		208659	Fam20a	1.94	0.46	-1.85965	5.02e-06	6.63838e-05
Plppr3	296.451	-1.42623	0.296176	-4.81547	1.47e-06	1.78e-05				15519	Hsp90aa1	159.675	227.165	0.698528	1.44e-06	2.10725e-05		232313	Gxylt2	5.785	1.38	-1.85998	1.85e-11	5.8547e-10
Ciart	600.99	0.978275	0.203201	4.81432	1.48e-06	1.78e-05				216152	Plppr3	4.36	1.405	-1.42574	1.44e-06	2.10725e-05		20963	Syk	0.21	0.055	-1.86146	0.0179575	0.0799604
Palm	1585.36	-0.859154	0.178464	-4.81417	1.48e-06	1.78e-05				68176	Inka1	6.62	1.77	-1.71651	1.45e-06	2.12887e-05		68797	Pdgfrl	8.97	2.17	-1.86565	9.53e-11	2.744e-09
Inka1	161.813	-1.71713	0.356813	-4.81241	1.49e-06	1.8e-05				74205	Acsl3	25.325	36.375	0.711438	1.47e-06	2.14999e-05		215653	Rassf2	0.565	0.135	-1.87046	0.000213	0.00191533
Txn2	5066.27	0.758478	0.157621	4.81202	1.49e-06	1.8e-05				56551	Txn2	82.465	122.285	0.759059	1.47e-06	2.15162e-05		109212	Pimreg	2.24	0.535	-1.87295	0.0002	0.00182226
Tenm3	54.3376	-2.99042	0.621999	-4.80776	1.53e-06	1.84e-05				23965	Tenm3	0.23	0.025	-2.98978	1.48e-06	2.15905e-05		12532	Cdc25c	1.28	0.29	-1.8731	0.000475	0.00382784
Aurkb	183.324	-1.59439	0.331779	-4.8056	1.54e-06	1.86e-05				18483	Palm	21.475	10.425	-0.858583	1.48e-06	2.15944e-05		14634	Gli3	0.57	0.145	-1.87756	2.63e-06	3.6555e-05
Rpl13a	26902.5	0.623679	0.129801	4.80488	1.55e-06	1.86e-05				20877	Aurkb	3.85	1.125	-1.59389	1.5e-06	2.18674e-05		12669	Chrm1	7.56	1.82	-1.88021	4.51e-19	3.02479e-17
Gpx4	16773	0.701954	0.146103	4.80452	1.55e-06	1.86e-05				22121	Rpl13a	588.565	794.47	0.624226	1.52e-06	2.21655e-05		194126	Mtmr11	4.94	1.245	-1.8805	8.9e-13	3.32158e-11
Rftn2	518.618	-0.971613	0.202265	-4.80368	1.56e-06	1.87e-05				625249	Gpx4	382.03	543.75	0.702469	1.53e-06	2.22869e-05		17068	Ly6d	141.23	33.535	-1.88326	0.00289043	0.017839
Cited2	6329.75	0.819937	0.170718	4.80288	1.56e-06	1.88e-05				17684	Cited2	64.14	99.565	0.820441	1.54e-06	2.23729e-05		16598	Klf2	17.945	4.285	-1.8868	4.36e-14	1.8566e-12
Tia1	4091.87	-0.688419	0.143349	-4.80239	1.57e-06	1.88e-05				74013	Rftn2	5.12	2.41	-0.971067	1.54e-06	2.23729e-05		18619	Penk	4.855	1.16	-1.88741	6.6e-05	0.000678097
Rps23	15614.2	0.622436	0.129644	4.80113	1.58e-06	1.89e-05				11486	Ada	0.615	2.165	2.0012	1.55e-06	2.24921e-05		72293	Nkd2	170.51	40.84	-1.8885	1.55e-36	2.67422e-34
Ckap2	217.418	-1.69187	0.352487	-4.79982	1.59e-06	1.9e-05				80986	Ckap2	3.495	0.955	-1.69142	1.55e-06	2.25305e-05		18602	Padi4	1.08	0.26	-1.88909	0.00013	0.00123052
Chrdl2	3692.44	3.06095	0.637802	4.79921	1.59e-06	1.9e-05				66475	Rps23	673.465	901.65	0.622951	1.56e-06	2.25659e-05		380924	Olfm4	1.42	0.335	-1.88998	1e-05	0.000124015
Ada	94.6513	2.00061	0.417221	4.79508	1.63e-06	1.94e-05				69121	Chrdl2	15.345	112.455	3.06156	1.57e-06	2.27321e-05		319477	Insyn1	0.93	0.22	-1.89184	0.00129221	0.00903917
Cela1	62.7427	-2.53508	0.528908	-4.79304	1.64e-06	1.96e-05				109901	Cela1	2.735	0.415	-2.5345	1.59e-06	2.30117e-05		66977	Nuf2	3.015	0.71	-1.89491	5.47e-07	8.76396e-06
Kif22	129.185	-1.82254	0.380386	-4.79131	1.66e-06	1.97e-05				21841	Tia1	32.895	17.98	-0.687896	1.6e-06	2.31423e-05		76854	Gper1	0.465	0.11	-1.89508	0.016942	0.076405
Xpot	6675.9	0.812305	0.169589	4.78984	1.67e-06	1.99e-05				110033	Kif22	2.675	0.665	-1.82202	1.61e-06	2.31917e-05		114249	Npnt	0.34	0.08	-1.8984	0.00414926	0.0241317
Timp4	20.8485	7.90627	1.65075	4.7895	1.67e-06	1.99e-05				110595	Timp4	0	0.705	7.90685	1.65e-06	2.37585e-05		18792	Plau	14.34	3.365	-1.90139	4.41e-23	4.00351e-21
Calr	55863.1	-0.648542	0.13551	-4.78593	1.7e-06	2.02e-05				73192	Xpot	21.615	33.28	0.812876	1.66e-06	2.39309e-05		78134	Lpar4	2.13	0.5	-1.90407	8.94e-07	1.3727e-05
Mpc1	3394.23	0.817006	0.170726	4.78549	1.71e-06	2.03e-05				55951	Mpc1	75.74	118.6	0.817501	1.68e-06	2.42769e-05		69635	Dapk1	2.73	0.64	-1.90926	1.52e-16	8.29775e-15
Has2	478.578	-1.34138	0.280671	-4.77919	1.76e-06	2.09e-05				12317	Calr	966.84	542.295	-0.647976	1.75e-06	2.51285e-05		77521	Mtus2	4.705	1.335	-1.91203	3.01e-21	2.43531e-19
Rplp2	10627.3	0.645653	0.135171	4.77655	1.78e-06	2.11e-05				15117	Has2	4.375	1.515	-1.34078	1.75e-06	2.52147e-05		26968	Islr	89.39	20.84	-1.91243	3.32e-19	2.25159e-17
Slc9a2	268.162	-1.55007	0.324723	-4.77353	1.81e-06	2.15e-05				67186	Rplp2	591.15	799.84	0.646316	1.76e-06	2.52559e-05		211323	Nrg1	0.41	0.09	-1.91684	6.84e-05	0.000699724
Atp10a	909.088	0.835541	0.175104	4.77169	1.83e-06	2.16e-05				11982	Atp10a	3.24	5.135	0.836079	1.76e-06	2.53313e-05		21810	Tgfbi	14.62	3.41	-1.91746	8.49e-14	3.47068e-12
2700081O15Rik	1618.94	-0.765149	0.160376	-4.77097	1.83e-06	2.17e-05				226999	Slc9a2	3.115	0.935	-1.54962	1.78e-06	2.55001e-05		78617	Cstad	1.625	0.375	-1.91771	0.00709526	0.0376943
Med12	3515.82	-0.682775	0.143182	-4.76859	1.86e-06	2.19e-05				19340	Rab3d	14.355	20.645	0.708014	1.84e-06	2.64154e-05		20266	Scn1b	30.94	7.195	-1.91907	6.38e-24	6.28988e-22
Rab3d	2670.04	0.707485	0.14846	4.76548	1.88e-06	2.22e-05				108899	2700081O15Rik	12.475	6.57	-0.764623	1.84e-06	2.64324e-05		12442	Ccnb2	4.15	0.965	-1.91988	2.03e-08	4.28742e-07
Tbc1d9	1904.9	0.795607	0.166957	4.76533	1.89e-06	2.22e-05				71310	Tbc1d9	6.42	9.89	0.796151	1.86e-06	2.66022e-05		71819	Kif23	2.63	0.6	-1.92438	8.13e-10	2.11629e-08
B4galnt2	615.14	3.88973	0.816535	4.7637	1.9e-06	2.24e-05				24102	Trex2	6.565	1.87	-1.62358	1.86e-06	2.66022e-05		12217	Bsn	0.06	0.015	-1.92477	0.022394	0.0956418
Trex2	155.024	-1.62413	0.34105	-4.76214	1.92e-06	2.26e-05				59024	Med12	13.755	7.55	-0.682244	1.89e-06	2.69403e-05		20419	Shcbp1	2.39	0.55	-1.92983	3.09e-07	5.22075e-06
Rpl27a	20294.3	0.608032	0.127741	4.75988	1.94e-06	2.28e-05				232441	Rerg	1.48	0.27	-2.24295	1.9e-06	2.7094e-05		209232	Wfdc5	3.82	0.825	-1.9301	1.08e-07	1.97897e-06
Rerg	72.6316	-2.2435	0.471574	-4.75746	1.96e-06	2.31e-05				26451	Rpl27a	410.21	547.78	0.608574	1.91e-06	2.72274e-05		319555	Nwd1	0.115	0.02	-1.93268	0.0123791	0.059681
Pdia3	25279.1	-0.62542	0.131483	-4.75668	1.97e-06	2.31e-05				66139	Mymk	0.46	3.095	2.88099	1.97e-06	2.8129e-05		245827	Fat2	25.71	5.91	-1.93788	2.08e-33	3.29657e-31
Tpd52	4119.54	0.650768	0.136971	4.75113	2.02e-06	2.38e-05				21985	Tpd52	38.725	53.29	0.651305	1.99e-06	2.83786e-05		71988	Esco2	2.635	0.605	-1.93828	5.48e-07	8.78186e-06
Mymk	87.3213	2.88025	0.606465	4.74924	2.04e-06	2.4e-05				14827	Pdia3	316.63	180.565	-0.624861	2.02e-06	2.87583e-05		16774	Lama3	26.885	6.03	-1.94024	1.1e-30	1.51215e-28
Tmem131l	1047.61	-0.798239	0.168153	-4.74709	2.06e-06	2.42e-05				57738	Slc15a2	1.09	0.38	-1.98893	2.05e-06	2.91662e-05		17182	Matn3	0.695	0.16	-1.94283	0.00106311	0.00769441
Nfat5	16950.5	-0.679764	0.143223	-4.74618	2.07e-06	2.43e-05				67393	Cxxc5	5.84	2.145	-1.25898	2.06e-06	2.9282e-05		13393	Dlx3	2.07	0.475	-1.94883	5.16e-06	6.77597e-05
Vipr1	2527.09	-0.708957	0.149387	-4.74578	2.08e-06	2.43e-05				229473	Tmem131l	7.255	3.685	-0.797687	2.06e-06	2.93009e-05		319446	Dpep2	0.8	0.18	-1.95167	0.00710869	0.0377423
Cxxc5	346.604	-1.25959	0.265506	-4.7441	2.09e-06	2.45e-05				22354	Vipr1	17.355	9.345	-0.708425	2.1e-06	2.97983e-05		12411	Cbs	5.11	1.165	-1.95436	1.27e-11	4.11098e-10
Cdk14	616.522	-0.972009	0.204975	-4.74209	2.12e-06	2.47e-05				18647	Cdk14	4.515	2.03	-0.971449	2.11e-06	2.98689e-05		208164	Fam180a	112.73	25.475	-1.95796	8.97e-25	9.10654e-23
Slc15a2	90.4515	-1.98946	0.41957	-4.74166	2.12e-06	2.47e-05				23947	Mid2	9.2	13.465	0.734014	2.12e-06	3.00797e-05		73804	Kif2c	1.6	0.365	-1.95804	8.43e-07	1.29844e-05
Irx3	643.448	-0.918325	0.193753	-4.73966	2.14e-06	2.5e-05				17470	Cd200	219.86	294.09	0.603791	2.13e-06	3.01359e-05		65079	Rtn4r	25.325	5.715	-1.96329	3.37e-27	3.98416e-25
Mid2	2755	0.733493	0.15478	4.73894	2.15e-06	2.5e-05				16373	Irx3	9.82	4.56	-0.917778	2.13e-06	3.01359e-05		320924	Ccbe1	0.215	0.045	-1.96451	0.00727736	0.0384368
Cd200	23407	0.603242	0.12733	4.73761	2.16e-06	2.52e-05				54446	Nfat5	42.35	23.215	-0.679241	2.15e-06	3.03129e-05		75317	Parpbp	0.93	0.21	-1.96474	2.88e-05	0.00032076
Aaed1	746.492	0.919852	0.194562	4.7278	2.27e-06	2.64e-05				14422	B4galnt2	0.535	6.84	3.89914	2.17e-06	3.06982e-05		12428	Ccna2	14.6	3.25	-1.96606	4.93e-22	4.22768e-20
Ppp1r3c	1545.26	0.891613	0.188875	4.72066	2.35e-06	2.73e-05				66129	Aaed1	15.2	25.16	0.920427	2.2e-06	3.09747e-05		68119	Cmtm3	9.94	2.33	-1.96758	1.45e-15	7.19865e-14
Tiparp	827.838	0.918364	0.194607	4.71908	2.37e-06	2.75e-05				217830	Dglucy	2.33	4.61	1.15062	2.28e-06	3.21982e-05		19366	Rad54l	0.615	0.16	-1.97092	0.000117	0.00112362
Dglucy	415.211	1.15003	0.243743	4.7182	2.38e-06	2.76e-05				53412	Ppp1r3c	11.025	17.98	0.892205	2.3e-06	3.24079e-05		209540	Rtl9	0.22	0.055	-1.97682	0.00521347	0.0292844
Ntn4	630.284	-1.33998	0.284129	-4.71611	2.4e-06	2.79e-05				99929	Tiparp	3.74	6.205	0.918869	2.3e-06	3.24179e-05		14632	Gli1	4.59	1.03	-1.97695	2.21e-15	1.0833e-13
Kcp	43.3388	-3.11499	0.660668	-4.71491	2.42e-06	2.8e-05				333088	Kcp	0.415	0.04	-3.11439	2.35e-06	3.30074e-05		21923	Tnc	21.65	5.045	-1.97837	2.54e-39	5.15837e-37
Lhfpl2	721.885	2.74912	0.583143	4.71432	2.43e-06	2.81e-05				57764	Ntn4	10.255	3.545	-1.33937	2.4e-06	3.37704e-05		240641	Kif20b	2.08	0.44	-1.98549	9.45e-12	3.13037e-10
Pias1	2305.86	0.690491	0.146568	4.71105	2.46e-06	2.85e-05				56469	Pias1	10.65	15.335	0.691044	2.41e-06	3.38254e-05		27762	Vwa7	2.1	0.47	-1.98611	4.36e-11	1.32516e-09
Prelp	30808.1	0.766418	0.162723	4.70995	2.48e-06	2.86e-05				116847	Prelp	171.395	257.355	0.766963	2.43e-06	3.40767e-05		57738	Slc15a2	1.09	0.38	-1.98893	2.05e-06	2.91662e-05
Gda	815.082	-0.873272	0.1856	-4.70514	2.54e-06	2.93e-05				218454	Lhfpl2	1.16	6.79	2.74973	2.43e-06	3.40836e-05		171530	Ucn2	2.505	0.555	-1.98941	0.000188	0.00172188
Ier5l	2624.68	-1.03027	0.219	-4.70444	2.55e-06	2.94e-05				84036	Kcnn1	0.71	1.85	1.59013	2.51e-06	3.50769e-05		17121	Mxd3	1.13	0.25	-1.99085	0.00299831	0.0183798
Mal	5542.98	0.794678	0.16894	4.70391	2.55e-06	2.94e-05				17153	Mal	39.895	60.795	0.795174	2.52e-06	3.52542e-05		12316	Aspm	1.14	0.24	-2.01496	1.09e-09	2.77576e-08
Adipor2	4467.8	0.639808	0.136059	4.70245	2.57e-06	2.96e-05				224904	2410015M20Rik	76.37	106.695	0.67844	2.53e-06	3.53516e-05		30060	Meltf	27.36	5.98	-2.01685	0.00456186	0.0261783
Odc1	3163.77	0.720231	0.153198	4.7013	2.59e-06	2.98e-05				68465	Adipor2	23.28	31.815	0.640345	2.53e-06	3.53516e-05		277396	Klhl23	0.785	0.165	-2.02903	3.39e-05	0.000373529
2410015M20Rik	2558.94	0.677894	0.144213	4.70065	2.59e-06	2.98e-05				14544	Gda	5.39	2.6	-0.872705	2.53e-06	3.53516e-05		404710	Iqgap3	2.205	0.475	-2.03181	6.26e-14	2.60319e-12
Glce	2954.06	0.984216	0.209437	4.69934	2.61e-06	3e-05				18263	Odc1	25.64	37.105	0.720797	2.55e-06	3.55059e-05		105988	Espl1	1.2	0.26	-2.04081	3.07e-11	9.47136e-10
Kcnn1	155.396	1.58955	0.33828	4.69891	2.62e-06	3e-05				242509	Bnc2	0.68	0.22	-1.39286	2.55e-06	3.55712e-05		93713	Pcdhga5	0.235	0.055	-2.04444	0.0100664	0.0504489
Bnc2	191.361	-1.39341	0.296547	-4.69877	2.62e-06	3e-05				72500	Ier5l	62.575	26.94	-1.02979	2.56e-06	3.56501e-05		243529	H1fx	1.11	0.235	-2.0542	0.00815552	0.0423281
Bub1	175.674	-1.50033	0.319595	-4.69447	2.67e-06	3.07e-05				93683	Glce	11.305	19.545	0.984824	2.58e-06	3.58827e-05		16170	Il16	0.795	0.15	-2.0589	8.4e-06	0.000105875
Hdac7	885.425	-0.883807	0.188273	-4.69428	2.68e-06	3.07e-05				12235	Bub1	1.62	0.5	-1.49983	2.6e-06	3.61799e-05		214791	Sertad4	151.49	31.715	-2.06283	5.05e-57	2.23415e-54
Gli3	101.132	-1.87808	0.400313	-4.69152	2.71e-06	3.1e-05				14634	Gli3	0.57	0.145	-1.87756	2.63e-06	3.6555e-05		69538	Antxr1	39.585	8.305	-2.06643	3.45e-52	1.29531e-49
Smtn	12044	-0.699173	0.149136	-4.68816	2.76e-06	3.15e-05				56233	Hdac7	7.69	3.63	-0.883259	2.66e-06	3.68736e-05		108961	E2f8	1.62	0.355	-2.06748	1.3e-07	2.34792e-06
Fxyd2	2378.99	2.3154	0.494622	4.68115	2.85e-06	3.26e-05				29856	Smtn	120.82	65.72	-0.698597	2.81e-06	3.89343e-05		11799	Birc5	11.745	2.44	-2.06765	2.67e-13	1.04097e-11
Tspyl4	1236.88	-0.796499	0.170246	-4.67851	2.89e-06	3.3e-05				11936	Fxyd2	37.78	164.01	2.31588	2.82e-06	3.90363e-05		110935	Atp6v1b1	90.025	18.835	-2.07128	1.36e-39	2.78616e-37
Cox6b1	7495.3	0.616173	0.1318	4.67506	2.94e-06	3.35e-05				19329	Rab17	1.995	4.96	1.50854	2.87e-06	3.97931e-05		53972	Ngef	43.04	8.865	-2.07286	9.64e-24	9.28811e-22
Pkia	1267.62	-0.955655	0.20446	-4.67405	2.95e-06	3.37e-05				110323	Cox6b1	361.4	481.045	0.616721	2.89e-06	3.99414e-05		432839	Gprin2	0.175	0.035	-2.07307	0.000617	0.00480149
Slc12a4	5169.46	-0.712676	0.15252	-4.67268	2.97e-06	3.39e-05				54325	Elovl1	44.505	64.36	0.711378	2.91e-06	4.01902e-05		18430	Oxtr	0.55	0.125	-2.07535	4.36e-05	0.000467258
Elovl1	3897.37	0.710805	0.152121	4.67264	2.97e-06	3.39e-05				72480	Tspyl4	10.9	5.515	-0.795947	2.92e-06	4.02905e-05		333329	Cngb1	0.4	0.06	-2.07848	0.00691215	0.0368805
Rab17	236.198	1.50804	0.322792	4.67187	2.98e-06	3.4e-05				18767	Pkia	12.355	5.585	-0.955163	2.98e-06	4.1154e-05		12479	Cd1d1	0.87	0.18	-2.07886	0.00258597	0.0162922
Mylk	762.07	-0.853902	0.182983	-4.66656	3.06e-06	3.48e-05				52033	Pbk	4.95	1.51	-1.55049	2.99e-06	4.12052e-05		12021	Bard1	0.96	0.2	-2.08217	4.41e-08	8.78216e-07
Pbk	194.765	-1.55098	0.332368	-4.66645	3.06e-06	3.48e-05				20498	Slc12a4	45.355	24.385	-0.7121	3.02e-06	4.1638e-05		76464	Knl1	0.61	0.13	-2.0834	4.48e-07	7.33148e-06
Tmbim6	24471.6	0.651148	0.139671	4.66201	3.13e-06	3.55e-05				107589	Mylk	4.005	1.675	-0.85335	3.06e-06	4.20588e-05		381353	Ajm1	1.135	0.235	-2.08648	1.05e-06	1.57785e-05
Nop56	4071.39	0.698914	0.149933	4.6615	3.14e-06	3.56e-05				110213	Tmbim6	217.71	301.225	0.651711	3.07e-06	4.22369e-05		20678	Sox5	2.39	0.485	-2.09072	7.94e-19	5.17019e-17
Sulf2	53069.4	-0.585143	0.125759	-4.65289	3.27e-06	3.71e-05				67134	Nop56	44.095	62.855	0.699477	3.1e-06	4.26251e-05		50723	Icosl	9.835	2.03	-2.09254	4.47e-16	2.35323e-14
Adam9	4455.09	0.631045	0.135779	4.64759	3.36e-06	3.8e-05				19193	Pipox	0.405	1.6	2.16662	3.31e-06	4.54171e-05		12348	Car11	0.825	0.17	-2.09953	0.0021578	0.0139105
Grhl1	3547.58	0.647533	0.139459	4.64318	3.43e-06	3.88e-05				11502	Adam9	23.75	32.35	0.631584	3.31e-06	4.5426e-05		74519	Cyp2j9	0.845	0.175	-2.1046	0.00114643	0.00819895
Pipox	71.2699	2.16609	0.466693	4.64136	3.46e-06	3.91e-05				72043	Sulf2	464.59	272.195	-0.584593	3.37e-06	4.62325e-05		57778	Fmnl1	0.295	0.06	-2.11606	0.00497051	0.0281858
Phkb	6719.01	-0.646465	0.139298	-4.64087	3.47e-06	3.92e-05				195733	Grhl1	21.62	29.755	0.648069	3.38e-06	4.63125e-05		12778	Ackr3	10.76	2.18	-2.11818	5.32e-12	1.81693e-10
Impact	999.041	-0.824712	0.17778	-4.63894	3.5e-06	3.95e-05				94279	Sfxn2	1.84	3.375	1.13266	3.43e-06	4.69909e-05		76074	Gbp8	0.99	0.205	-2.11994	9.43e-05	0.000930346
Mrgbp	2058.33	-0.738527	0.15932	-4.6355	3.56e-06	4.02e-05				110958	M1ap	1.065	3.28	1.84178	3.46e-06	4.73598e-05		270150	Ccdc153	8.64	1.79	-2.12479	4.29e-09	9.98156e-08
Sfxn2	314.625	1.1321	0.244293	4.63419	3.58e-06	4.04e-05				16210	Impact	10.285	5.12	-0.824194	3.51e-06	4.79152e-05		80880	Kank3	4.99	1.01	-2.12642	9.77e-17	5.42079e-15
Rps15	23234.5	0.637586	0.137603	4.6335	3.6e-06	4.05e-05				20054	Rps15	1066.49	1443.27	0.638152	3.53e-06	4.82571e-05		14238	Foxf2	4.14	0.835	-2.12843	9.08e-14	3.70211e-12
M1ap	113.63	1.84129	0.397471	4.63251	3.61e-06	4.06e-05				102093	Phkb	45.68	25.605	-0.645915	3.58e-06	4.88031e-05		66775	Hacd4	2.455	0.49	-2.12953	9.68e-10	2.50002e-08
Dusp8	1321.59	0.750658	0.162197	4.62805	3.69e-06	4.15e-05				18218	Dusp8	5.795	8.51	0.75119	3.59e-06	4.88916e-05		381293	Kif14	0.67	0.135	-2.132	2.34e-08	4.88739e-07
44442	31.6773	-3.80745	0.823019	-4.6262	3.72e-06	4.18e-05				73247	Mrgbp	34.72	18.37	-0.738002	3.59e-06	4.88916e-05		12161	Bmp6	2.79	0.56	-2.13305	6.2e-11	1.8368e-09
Apol7a	462.709	-1.15466	0.249731	-4.62361	3.77e-06	4.23e-05				24050	SEPT3	0.34	0.02	-3.80684	3.6255e-06	4.93606e-05		195359	Trim40	1.045	0.195	-2.13645	0.000297	0.00256585
Pclaf	120.162	-1.73994	0.376484	-4.62155	3.81e-06	4.27e-05				68026	Pclaf	2.13	0.555	-1.73944	3.7e-06	5.03579e-05		66468	Ska1	0.57	0.12	-2.13844	0.00166239	0.0111842
Tacstd2	13880.4	-0.67192	0.145402	-4.62113	3.82e-06	4.28e-05				75761	Apol7a	7.255	2.825	-1.15414	3.72e-06	5.0507e-05		242050	Igsf10	0.92	0.18	-2.14514	1.08e-10	3.09152e-09
Eif4b	22785.2	0.615802	0.133303	4.61957	3.85e-06	4.31e-05				218121	Mboat1	5.67	8.9	0.842612	3.82e-06	5.18881e-05		16664	Krt14	1128.15	227.185	-2.14844	1.88e-07	3.29141e-06
Atp10b	744.94	-0.894674	0.193783	-4.61689	3.9e-06	4.36e-05				75705	Eif4b	126.45	170.31	0.616356	3.82e-06	5.18881e-05		208084	Pif1	0.415	0.085	-2.15918	0.00139712	0.00966334
Pitx1	4531.39	-0.743857	0.161193	-4.61471	3.94e-06	4.4e-05				20511	Slc1a2	0.075	0.335	2.19001	3.85e-06	5.22027e-05		14314	Fstl1	4.79	0.94	-2.16842	1.92e-20	1.44838e-18
44260	5551.33	0.643597	0.139491	4.61389	3.95e-06	4.41e-05				319767	Atp10b	3.825	1.815	-0.894159	3.88e-06	5.25314e-05		14619	Gjb2	0.515	0.1	-2.17836	0.00459579	0.0263205
Mboat1	829.9	0.842079	0.182513	4.6138	3.95e-06	4.41e-05				20411	Sorbs1	19.865	27.545	0.656988	3.89e-06	5.26569e-05		21877	Tk1	8.7	1.675	-2.17882	1.14e-14	5.1374e-13
Sorbs1	5421.36	0.656423	0.142276	4.61374	3.95e-06	4.41e-05				56753	Tacstd2	267.845	147.67	-0.671402	3.9e-06	5.26569e-05		72080	Sapcd2	0.29	0.055	-2.18195	0.00787989	0.0410783
Mbp	499.664	-0.966947	0.209655	-4.61208	3.99e-06	4.44e-05				74340	Ahcyl2	22.89	31.09	0.629015	3.94e-06	5.32523e-05		80885	Hcar2	1.57	0.305	-2.18712	3.5e-05	0.000382753
Ahcyl2	5397.33	0.628484	0.136289	4.6114	4e-06	4.45e-05				17196	Mbp	5.63	2.45	-0.966386	3.95e-06	5.32677e-05		230587	Glis1	2.13	0.415	-2.19194	1.79e-09	4.40767e-08
Slc1a2	72.3791	2.18942	0.474941	4.60988	4.03e-06	4.48e-05				18740	Pitx1	65.485	34.11	-0.743323	3.97e-06	5.36108e-05		269855	Ssc5d	0.35	0.065	-2.19531	0.00358618	0.0213684
Tars	5697.05	0.699988	0.151937	4.60709	4.08e-06	4.54e-05				110960	Tars	44.99	64.145	0.70055	4.05e-06	5.45836e-05		50909	C1ra	8.015	1.53	-2.21052	2.76e-20	2.02438e-18
Rap1gds1	3903.84	0.652382	0.141711	4.60362	4.15e-06	4.61e-05				229877	Rap1gds1	23.815	32.65	0.65294	4.09e-06	5.50292e-05		18163	Ctnnd2	0.725	0.14	-2.21255	1.13e-07	2.06115e-06
Lxn	587.758	-0.958772	0.208305	-4.60273	4.17e-06	4.63e-05				17035	Lxn	20.145	9.1	-0.958207	4.12e-06	5.54653e-05		56013	Srcin1	0.96	0.185	-2.21507	2.08e-09	5.06357e-08
Haus7	1194.68	-0.989191	0.21492	-4.6026	4.17e-06	4.63e-05				240888	Gpr161	1.75	0.69	-1.1564	4.14e-06	5.56028e-05		58242	Nudt11	3.025	0.575	-2.22162	3.6e-12	1.25277e-10
Gpr161	320.416	-1.15695	0.251431	-4.60147	4.2e-06	4.65e-05				22214	Ube2h	37.105	49.32	0.603142	4.16e-06	5.59503e-05		106014	Fam19a5	3.285	0.625	-2.22264	1.96e-09	4.80401e-08
Ube2h	7885.22	0.602603	0.131003	4.59992	4.23e-06	4.68e-05				73738	Haus7	32.655	14.45	-0.988583	4.18e-06	5.60587e-05		227933	Ccdc148	0.405	0.08	-2.2327	0.00214057	0.0138295
Phip	4538.26	-0.834247	0.1814	-4.59894	4.25e-06	4.7e-05				223272	Itgbl1	0.75	2.115	1.69334	4.24e-06	5.68972e-05		94045	P2rx5	11.645	1.98	-2.23846	0.000226	0.00201317
Ndufb9	4794.39	0.628689	0.136806	4.59547	4.32e-06	4.77e-05				66286	Sec11c	25.22	39.815	0.855055	4.25e-06	5.68972e-05		433809	Rnf207	0.505	0.095	-2.24133	0.00279118	0.0173381
Met	3567.53	0.72564	0.157965	4.59367	4.36e-06	4.81e-05				66218	Ndufb9	172.455	232.155	0.629221	4.26e-06	5.70714e-05		232441	Rerg	1.48	0.27	-2.24295	1.9e-06	2.7094e-05
Sec11c	932.914	0.854539	0.186058	4.59287	4.37e-06	4.83e-05				17295	Met	10.97	15.99	0.72617	4.33e-06	5.78892e-05		228543	Rhov	2.81	0.52	-2.24468	1.3e-07	2.35463e-06
Ran	8411.48	0.647745	0.141155	4.58888	4.46e-06	4.92e-05				70218	Kif18b	1.68	0.495	-1.58084	4.34e-06	5.80593e-05		11636	Ak1	17.925	3.335	-2.24753	1.17e-26	1.31466e-24
Kif18b	137.927	-1.58136	0.344634	-4.58851	4.46e-06	4.92e-05				83946	Phip	14.77	7.275	-0.833746	4.35e-06	5.80663e-05		16534	Kcnn4	2.02	0.37	-2.2507	2.02e-07	3.51984e-06
Phlda1	7848.96	0.78788	0.171889	4.58366	4.57e-06	5.03e-05				19384	Ran	78.57	108.065	0.648306	4.42e-06	5.89712e-05		209737	Kif15	0.995	0.19	-2.25093	1.12e-07	2.04083e-06
Csad	3506.66	0.678433	0.148099	4.58093	4.63e-06	5.09e-05				21664	Phlda1	81.085	123.44	0.788432	4.47e-06	5.96975e-05		17345	Mki67	5.88	1.09	-2.25093	2.13e-32	3.22413e-30
Cycs	9495.05	0.796878	0.173999	4.57979	4.65e-06	5.12e-05				246277	Csad	29.35	39.235	0.678891	4.56e-06	6.0844e-05		56072	Lgals12	0.345	0.065	-2.25094	0.0103051	0.0514511
Pomk	1726.7	-0.731019	0.159734	-4.57647	4.73e-06	5.2e-05				13063	Cycs	61.935	94.325	0.797366	4.64e-06	6.17993e-05		73181	Nfatc4	0.2	0.045	-2.26161	0.016142	0.0736641
Rps20	18496.5	0.639738	0.139825	4.57529	4.76e-06	5.22e-05				67427	Rps20	113.92	156.215	0.640261	4.69e-06	6.23947e-05		16416	Itgb3	0.775	0.145	-2.26836	1.88e-08	4.00951e-07
Azin1	3113.83	0.722363	0.157901	4.57477	4.77e-06	5.23e-05				67454	Ikbip	18.745	10.16	-0.832155	4.7e-06	6.25531e-05		100034251	Wfdc17	5.46	0.98	-2.27207	0.00150522	0.0102815
Sult1d1	18.9669	7.77	1.69983	4.57105	4.85e-06	5.32e-05				54375	Azin1	15.73	22.5	0.722895	4.72e-06	6.27795e-05		237504	Rassf9	0.76	0.145	-2.28726	1.09e-05	0.000134084
Sowahc	776.846	0.872608	0.190944	4.56998	4.88e-06	5.34e-05				268301	Sowahc	3.29	5.295	0.873124	4.75e-06	6.30721e-05		208836	Fanci	0.575	0.105	-2.29831	1.53e-05	0.000181915
Stim1	4015.19	0.637831	0.139604	4.56885	4.9e-06	5.37e-05				74653	Pomk	16.205	8.595	-0.730454	4.76e-06	6.31478e-05		69134	Fam25c	6.765	1.185	-2.30427	0.000429	0.00349979
Ikbip	967.66	-0.83161	0.182047	-4.5681	4.92e-06	5.38e-05				53315	Sult1d1	0	0.385	7.77046	4.78e-06	6.33832e-05		77976	Nuak1	26.655	4.71	-2.31299	1.25e-44	3.07459e-42
Stbd1	1818.38	2.99289	0.655332	4.56698	4.95e-06	5.41e-05				20866	Stim1	23.185	32.055	0.638388	4.81e-06	6.37713e-05		74145	F13a1	10.315	1.815	-2.32326	3.12e-26	3.44982e-24
Emp1	5344.83	-0.660977	0.144781	-4.56537	4.99e-06	5.45e-05				52331	Stbd1	5.61	39.21	2.99356	4.93e-06	6.52352e-05		57278	Bcam	2.165	0.375	-2.34756	2.74e-08	5.64229e-07
Pik3r3	3907.05	-0.70109	0.153584	-4.56486	5e-06	5.45e-05				208659	Fam20a	1.94	0.46	-1.85965	5.02e-06	6.63838e-05		19419	Rasgrp1	0.24	0.04	-2.35432	0.00164584	0.0110901
Cx3cl1	7320.73	-0.627119	0.137409	-4.56387	5.02e-06	5.47e-05				20322	Sord	17.975	9.325	-0.761349	5.06e-06	6.684e-05		102634333	1110002E22Rik	0.115	0.02	-2.35477	0.00399015	0.0233719
Map2k6	1173.5	-0.800866	0.175482	-4.56381	5.02e-06	5.47e-05				26399	Map2k6	18.365	9.285	-0.800302	5.06e-06	6.68534e-05		216643	Gabrp	15.705	2.7	-2.3553	2.68e-42	5.92962e-40
Sord	1177.44	-0.761899	0.166995	-4.56241	5.06e-06	5.51e-05				13730	Emp1	65.67	36.42	-0.660456	5.08e-06	6.70262e-05		140494	Atp6v0a4	3.415	0.59	-2.35553	4.87e-17	2.77534e-15
Tbl1xr1	2644.86	-0.659644	0.144681	-4.5593	5.13e-06	5.58e-05				12842	Col1a1	0.405	0.055	-2.59785	5.08e-06	6.70426e-05		76747	Dapl1	20.105	3.405	-2.36443	2.19e-12	7.83272e-11
Rfx5	1245.44	-0.740241	0.162385	-4.55856	5.15e-06	5.6e-05				18710	Pik3r3	26.135	14.11	-0.700579	5.1e-06	6.72203e-05		237178	Ppef1	2.035	0.34	-2.36571	1.24e-09	3.12078e-08
Fam20a	94.0462	-1.8602	0.408154	-4.55761	5.17e-06	5.62e-05				230775	Adgrb2	0.42	0.045	-3.11471	5.1e-06	6.72203e-05		108000	Cenpf	1.565	0.26	-2.36914	1.25e-18	7.98697e-17
Col1a1	52.116	-2.59843	0.57046	-4.55497	5.24e-06	5.68e-05				20312	Cx3cl1	76.92	43.785	-0.626593	5.14e-06	6.76343e-05		72865	Rtl8c	5.725	0.98	-2.37088	8.97e-07	1.37533e-05
H2-K1	6400.94	0.69461	0.152498	4.55489	5.24e-06	5.68e-05				14972	H2-K1	68.255	98.045	0.694985	5.16e-06	6.77597e-05		433180	Spink6	1.53	0.29	-2.3768	0.0229642	0.0975697
Adgrb2	43.3751	-3.11537	0.683967	-4.55485	5.24e-06	5.68e-05				13393	Dlx3	2.07	0.475	-1.94883	5.16e-06	6.77597e-05		22419	Wnt5b	3.395	0.555	-2.39169	1.92e-13	7.60041e-12
Dlx3	124.276	-1.94931	0.42817	-4.55265	5.3e-06	5.74e-05				53970	Rfx5	9.865	5.195	-0.739698	5.19e-06	6.81122e-05		224530	Acat3	0.545	0.1	-2.39669	0.00497764	0.028217
Ntf5	616.326	-0.895442	0.196716	-4.55196	5.31e-06	5.75e-05				81004	Tbl1xr1	10.88	6.07	-0.659094	5.2e-06	6.81601e-05		20190	Ryr1	0.23	0.045	-2.408	3.11e-07	5.25188e-06
Mtf2	1974.81	-0.691477	0.151953	-4.5506	5.35e-06	5.78e-05				56356	Gltp	53.035	74.435	0.675657	5.24e-06	6.86827e-05		94090	Trim9	0.335	0.06	-2.42023	0.00132057	0.00921515
Gltp	4023.85	0.675091	0.148366	4.55017	5.36e-06	5.79e-05				78405	Ntf5	11.01	5.215	-0.894893	5.26e-06	6.8897e-05		72434	Lypd3	42.43	6.945	-2.42827	7.12e-32	1.04045e-29
Cldn1	1253.93	-0.889234	0.195521	-4.54803	5.42e-06	5.85e-05				17765	Mtf2	15.25	8.365	-0.690942	5.44e-06	7.11365e-05		12373	Casq2	11.665	1.9	-2.43366	1.44e-31	2.05425e-29
Mturn	390.971	-1.02634	0.22588	-4.54373	5.53e-06	5.96e-05				68235	Mturn	2.695	1.19	-1.02578	5.45e-06	7.1305e-05		66355	Gmpr	4.69	0.76	-2.43759	8.26e-10	2.14586e-08
Fry	4519.77	0.77914	0.171514	4.54272	5.55e-06	5.99e-05				12737	Cldn1	13.7	6.485	-0.888741	5.46e-06	7.13578e-05		94180	Acsbg1	3.04	0.5	-2.44132	5.82e-13	2.21011e-11
Itgbl1	135.432	1.67162	0.36805	4.54183	5.58e-06	6.01e-05				320365	Fry	8.295	12.525	0.779728	5.49e-06	7.16412e-05		382075	Odf3l1	33.46	5.325	-2.44255	3.52e-29	4.46713e-27
Bin3	2212.22	-0.685952	0.151156	-4.53804	5.68e-06	6.11e-05				74257	Tspan17	13.805	21.31	0.869367	5.52e-06	7.19913e-05		17472	Gbp4	0.425	0.08	-2.44977	0.000226	0.00200915
Tspan17	972.091	0.868827	0.191485	4.53732	5.7e-06	6.13e-05				68014	Zwilch	2.145	0.675	-1.49467	5.63e-06	7.34716e-05		54159	Rnase2b	1	0.165	-2.45246	0.0217367	0.0933892
Epb41l4b	14177.2	0.581004	0.128131	4.53446	5.78e-06	6.21e-05				54357	Epb41l4b	104.03	136.715	0.581545	5.69e-06	7.41871e-05		223864	Rapgef3	3.145	0.525	-2.45511	2.03e-13	8.03206e-12
Rps26	27227.2	0.569645	0.125807	4.52794	5.96e-06	6.4e-05				57784	Bin3	44.755	24.74	-0.685398	5.73e-06	7.45435e-05		72948	Tppp	0.43	0.065	-2.45563	6.68e-05	0.000685542
Zbtb18	1964.04	0.770423	0.1702	4.52658	5.99e-06	6.43e-05				110893	Slc8a3	0.52	0.035	-3.44162	5.85e-06	7.61361e-05		16431	Itm2a	851.635	135.155	-2.47045	4.72e-63	2.54372e-60
Slc8a3	37.5831	-3.44227	0.760466	-4.52653	6e-06	6.43e-05				27370	Rps26	1541.05	1980.06	0.570186	5.9e-06	7.66587e-05		330119	Adamts3	0.22	0.035	-2.47071	0.000258	0.00226693
Dnaja3	3977.09	0.734805	0.162342	4.52628	6e-06	6.43e-05				30928	Zbtb18	9.905	15.025	0.770963	5.92e-06	7.68957e-05		18601	Padi3	10.945	1.73	-2.47794	4.48e-31	6.28583e-29
Cep55	141.766	-1.63458	0.361385	-4.52309	6.09e-06	6.53e-05				66222	Serpinb1a	1.22	0.13	-2.99263	5.92e-06	7.68957e-05		13732	Emp3	29.88	4.675	-2.4831	2.57e-21	2.08942e-19
Serpinb1a	42.5186	-2.99312	0.661798	-4.52271	6.11e-06	6.53e-05				74107	Cep55	2.345	0.665	-1.63407	5.93e-06	7.6907e-05		54153	Rasa4	4.25	0.675	-2.4863	1.27e-15	6.38221e-14
Pnp	3715.05	-0.652576	0.14431	-4.52203	6.12e-06	6.54e-05				83945	Dnaja3	31.96	46.7	0.735373	5.94e-06	7.70307e-05		17380	Mme	276.38	43.125	-2.48913	3.76e-58	1.75468e-55
1190005I06Rik	1157.73	-0.890016	0.19682	-4.52197	6.13e-06	6.54e-05				16413	Itgb1bp1	10.425	17.415	0.890458	5.97e-06	7.73042e-05		11752	Anxa8	158.37	24.675	-2.49761	3.19e-53	1.25093e-50
Ldhb	3936.65	-0.675325	0.149344	-4.52196	6.13e-06	6.54e-05				68918	1190005I06Rik	60.195	28.4	-0.890929	5.97e-06	7.73042e-05		56847	Aldh1a3	0.38	0.06	-2.49989	0.000821	0.00614562
Usp46	2390.45	0.684828	0.151511	4.52	6.18e-06	6.59e-05				69727	Usp46	12.45	17.795	0.685385	6.08e-06	7.86137e-05		93761	Smarca1	0.26	0.04	-2.50333	0.00335554	0.0201992
Ift80	1382.19	-0.731237	0.16178	-4.51994	6.19e-06	6.59e-05				18950	Pnp	42.06	23.535	-0.65201	6.2e-06	8.00879e-05		72709	C1qtnf6	6.25	0.975	-2.50432	4.96e-18	2.99206e-16
Phka2	1772.44	-0.727529	0.161055	-4.51727	6.26e-06	6.67e-05				50493	Txnrd1	21.435	29.74	0.655451	6.21e-06	8.01653e-05		12443	Ccnd1	48.305	7.425	-2.51527	1.81e-45	4.66643e-43
Itgb1bp1	579.963	0.88924	0.196858	4.51716	6.27e-06	6.67e-05				16832	Ldhb	104.67	57.53	-0.674809	6.24e-06	8.04658e-05		74760	Rab3il1	6.77	1.05	-2.51561	7.99e-19	5.1828e-17
Txnrd1	3473.63	0.65491	0.144993	4.51684	6.28e-06	6.68e-05				68259	Ift80	11.42	6.035	-0.730709	6.24e-06	8.04658e-05		170799	Rtkn2	0.235	0.03	-2.51983	0.00700229	0.0372577
Zwilch	148.351	-1.48544	0.329206	-4.5122	6.42e-06	6.82e-05				110094	Phka2	16.3	8.73	-0.726962	6.3e-06	8.12129e-05		17279	Melk	3.375	0.51	-2.52315	6.59e-16	3.40496e-14
Rasgrp3	46.2019	-2.72652	0.60465	-4.50926	6.51e-06	6.91e-05				240168	Rasgrp3	0.465	0.06	-2.72601	6.31e-06	8.12362e-05		69706	Lrr1	0.445	0.06	-2.5242	0.0222922	0.0952778
Ifrd2	912.922	0.884119	0.196074	4.50912	6.51e-06	6.91e-05				15983	Ifrd2	8.915	14.455	0.884704	6.34e-06	8.15492e-05		13429	Dnm1	9.07	1.395	-2.52851	1.81e-28	2.25157e-26
Eno1b	28014.7	0.680298	0.150917	4.50777	6.55e-06	6.95e-05				433182	Eno1b	338.305	477.29	0.680871	6.41e-06	8.24344e-05		109901	Cela1	2.735	0.415	-2.5345	1.59e-06	2.30117e-05
Slc44a3	2357.98	0.698272	0.155067	4.50302	6.7e-06	7.1e-05				319171	Hist1h2ap	12.835	3.62	-1.62691	6.47e-06	8.31411e-05		11501	Adam8	21.695	3.235	-2.56679	1.67e-37	3.06867e-35
Adgrg2	31401.1	-0.574327	0.127546	-4.50292	6.7e-06	7.1e-05				213603	Slc44a3	19.205	27.41	0.698797	6.55e-06	8.40802e-05		11861	Arl4a	25.02	3.705	-2.57216	3.98e-34	6.53756e-32
Cdk1	364.348	-1.35787	0.301624	-4.50188	6.74e-06	7.13e-05				12534	Cdk1	5	1.72	-1.3574	6.64e-06	8.51368e-05		13655	Egr3	6.16	0.91	-2.58749	2.18e-23	2.03984e-21
Slc16a7	424.643	1.11553	0.248142	4.49553	6.94e-06	7.34e-05				20503	Slc16a7	1.02	1.755	1.1161	6.75e-06	8.64773e-05		497097	Xkr4	0.965	0.185	-2.59451	6.43e-18	3.83555e-16
Maged1	10887	-0.725359	0.161385	-4.49459	6.97e-06	7.36e-05				237175	Adgrg2	215.52	127.22	-0.573792	6.93e-06	8.87455e-05		12842	Col1a1	0.405	0.055	-2.59785	5.08e-06	6.70426e-05
Pcdhb16	772.21	-1.01851	0.226746	-4.49184	7.06e-06	7.45e-05				94275	Maged1	134.09	71.5	-0.724775	7.08e-06	9.05615e-05		71803	Slc25a18	0.345	0.06	-2.62039	0.00978915	0.0493102
Rgs2	259.266	1.27379	0.284175	4.48241	7.38e-06	7.79e-05				93887	Pcdhb16	5.295	2.29	-1.01794	7.09e-06	9.06424e-05		20377	Sfrp1	58.5	8.305	-2.62862	1.2e-79	8.2659e-77
Hist1h2ap	122.416	-1.61838	0.361127	-4.48147	7.41e-06	7.81e-05				19735	Rgs2	1.375	2.915	1.27437	7.12e-06	9.09254e-05		23890	Gpr34	1.675	0.235	-2.63316	2.05e-07	3.57128e-06
Lig1	554.41	-0.898224	0.200436	-4.48134	7.42e-06	7.81e-05				16881	Lig1	6.33	2.99	-0.89768	7.34e-06	9.36774e-05		18613	Pecam1	3.61	0.515	-2.63345	5.09e-19	3.39035e-17
P3h4	1122.41	-0.929609	0.20754	-4.47918	7.49e-06	7.89e-05				320635	Cyb5r2	0.665	2.835	2.19668	7.43e-06	9.4789e-05		238377	Gpr68	1.985	0.265	-2.63929	1.41e-11	4.54439e-10
Chodl	46.0288	-2.87081	0.641547	-4.47483	7.65e-06	8.04e-05				246048	Chodl	0.98	0.135	-2.87037	7.44e-06	9.48774e-05		71878	Fam83d	1.575	0.215	-2.64366	2.91e-07	4.93427e-06
Cyb5r2	95.2182	2.19601	0.490909	4.47334	7.7e-06	8.09e-05				66180	P3h4	21.665	10.035	-0.929024	7.48e-06	9.52826e-05		16009	Igfbp3	123.135	17.305	-2.64741	3.65e-41	7.76704e-39
Caskin2	3008.76	-0.62766	0.140394	-4.4707	7.8e-06	8.19e-05				12861	Cox6a1	493.58	662.07	0.624638	7.66e-06	9.74756e-05		14706	Gng4	0.205	0.03	-2.64828	0.0139547	0.0653593
Cox6a1	10937.7	0.624093	0.139609	4.47028	7.81e-06	8.2e-05				71785	Pdgfd	0.345	1.175	1.85527	7.68e-06	9.77242e-05		27056	Irf5	1.535	0.23	-2.64952	8.39e-08	1.57758e-06
Bcar3	3120.33	-0.634341	0.141945	-4.46892	7.86e-06	8.24e-05				140721	Caskin2	21.225	12.105	-0.627119	7.93e-06	0.000100772		13105	Cyp2d9	2.69	0.385	-2.65388	2.14e-07	3.71096e-06
Actn1	16505.4	-0.598821	0.134034	-4.46767	7.91e-06	8.29e-05				244141	Nars2	3.685	5.64	0.938977	7.95e-06	0.00010085		26950	Vsnl1	2.14	0.295	-2.65455	6.08e-09	1.3832e-07
Pdgfd	91.5534	1.85476	0.415422	4.46476	8.02e-06	8.39e-05				195727	Nhs	1.27	0.485	-1.2265	7.94e-06	0.00010085		225256	Dsg1b	2.205	0.325	-2.65746	1.35e-18	8.59856e-17
Nhs	274.975	-1.22702	0.274885	-4.46375	8.05e-06	8.43e-05				29815	Bcar3	31.285	17.725	-0.633789	7.98e-06	0.000101275		53973	Cyp3a41a	1.755	0.24	-2.66108	8.09e-07	1.24952e-05
Nars2	455.978	0.938439	0.210469	4.45879	8.24e-06	8.62e-05				109711	Actn1	144.085	83.625	-0.598263	8.08e-06	0.000102348		14767	Nmur1	1.065	0.15	-2.67053	0.00198521	0.0129568
Hagh	1606.1	0.701138	0.157323	4.45669	8.32e-06	8.7e-05				14651	Hagh	29.155	41.64	0.701694	8.1e-06	0.000102553		319772	C130050O18Rik	8.04	1.09	-2.6815	1.66e-14	7.32747e-13
Slc4a8	510.712	-1.12815	0.253224	-4.45514	8.38e-06	8.75e-05				68480	Card19	38.97	58.89	0.781729	8.17e-06	0.00010346		64074	Smoc2	96.395	13.265	-2.68446	0.000142	0.00133317
Card19	1456.97	0.781164	0.17537	4.45438	8.41e-06	8.78e-05				27361	Msrb1	34.88	52.85	0.790652	8.23e-06	0.000104036		66198	Them5	0.62	0.085	-2.70206	0.00856	0.0440382
Sash1	3200.19	0.643491	0.144473	4.45405	8.43e-06	8.78e-05				70097	Sash1	9.585	13.275	0.644045	8.3e-06	0.000104927		93708	Pcdhgc5	2.07	0.28	-2.7061	5.32e-17	3.00098e-15
Msrb1	1462.04	0.790122	0.17742	4.4534	8.45e-06	8.8e-05				17386	Mmp13	0.765	0.08	-3.05339	8.33e-06	0.000105136		15898	Icam5	0.975	0.13	-2.70819	4.03e-07	6.64595e-06
Rasal1	1193.53	-0.850328	0.190955	-4.45303	8.47e-06	8.81e-05				59033	Slc4a8	1.595	0.64	-1.12768	8.34e-06	0.000105191		240168	Rasgrp3	0.465	0.06	-2.72601	6.31e-06	8.12362e-05
Mmp13	41.7566	-3.05396	0.686183	-4.45065	8.56e-06	8.91e-05				16170	Il16	0.795	0.15	-2.0589	8.4e-06	0.000105875		93705	Pcdhgb8	1.37	0.185	-2.72807	2.09e-13	8.24445e-12
H2-D1	1362.43	0.832606	0.187097	4.45012	8.58e-06	8.92e-05				14964	H2-D1	15.6	24.42	0.83276	8.42e-06	0.000106061		234673	Ces2e	9.135	1.255	-2.7325	3.12e-24	3.11421e-22
Plk1	276.092	-1.19055	0.267542	-4.44996	8.59e-06	8.92e-05				18817	Plk1	4.765	1.835	-1.19004	8.42e-06	0.000106061		218581	Depdc1b	0.5	0.07	-2.73809	0.000808	0.00606798
Il16	75.0062	-2.05948	0.462946	-4.44863	8.64e-06	8.97e-05				19415	Rasal1	12.61	6.17	-0.849812	8.46e-06	0.000106443		234258	Neil3	1.905	0.25	-2.74439	1.45e-08	3.16859e-07
Rpl15	22498.3	0.565249	0.127251	4.44201	8.91e-06	9.24e-05				20440	St6gal1	2.015	3.47	0.994643	8.67e-06	0.000109045		17863	Myb	0.275	0.04	-2.74507	0.00512975	0.0289272
Rab3a	1592.52	0.809261	0.182212	4.44131	8.94e-06	9.27e-05				19339	Rab3a	22.285	34.35	0.809806	8.7e-06	0.000109307		58809	Rnase4	141.475	18.545	-2.74561	4.33e-09	1.00732e-07
St6gal1	462.708	0.994086	0.223909	4.43968	9.01e-06	9.33e-05				66480	Rpl15	555.33	736.25	0.565794	8.79e-06	0.0001103		108167614	Gm46084	0.235	0.03	-2.75201	0.00108543	0.00781784
Tes	2849.86	0.656304	0.147926	4.43671	9.13e-06	9.45e-05				100043272	Inafm2	6.83	10.26	0.770708	8.93e-06	0.000111892		110058	Syt17	0.615	0.08	-2.77344	0.000127	0.001208
Depdc1a	111.872	-1.75459	0.395511	-4.43625	9.15e-06	9.47e-05				76131	Depdc1a	1.65	0.44	-1.7541	8.92e-06	0.000111892		16365	Acod1	0.495	0.065	-2.78219	0.000352	0.00295944
Rps16	19231.5	0.644037	0.145185	4.43598	9.17e-06	9.47e-05				66573	Dzip1	3.825	1.635	-1.02726	8.95e-06	0.0001121		21367	Cntn2	0.09	0.015	-2.80296	0.00773495	0.0404559
Inafm2	1038.62	0.770145	0.17365	4.43504	9.21e-06	9.51e-05				20055	Rps16	730.585	996.52	0.644575	9e-06	0.000112683		170677	Cdhr1	2.41	0.305	-2.80952	7.35e-18	4.35929e-16
P3h3	349.076	-1.24276	0.280302	-4.43365	9.27e-06	9.56e-05				21753	Tes	24.835	34.345	0.656833	9.02e-06	0.000112827		121021	Cspg4	3.24	0.4	-2.83847	9.3e-27	1.05511e-24
Dbp	3867.2	-0.807854	0.182433	-4.42821	9.5e-06	9.8e-05				14789	P3h3	4.84	1.8	-1.24215	9.14e-06	0.000114304		16494	Kcna6	9.525	1.17	-2.84799	1.63e-44	3.91037e-42
Dzip1	400.366	-1.02616	0.231837	-4.4262	9.59e-06	9.88e-05				99010	Lpcat4	14.19	21.925	0.810833	9.46e-06	0.000118212		246048	Chodl	0.98	0.135	-2.87037	7.44e-06	9.48774e-05
Slc4a3	719.152	-0.903758	0.204228	-4.42523	9.63e-06	9.92e-05				14962	Cfb	0.085	0.575	2.95438	9.52e-06	0.000118855		78753	Lipm	0.175	0.03	-2.87233	0.0183755	0.0815482
Lpcat4	1349.1	0.810285	0.183204	4.42286	9.74e-06	0.000100215				13170	Dbp	84	42.45	-0.807382	9.53e-06	0.000118905		74562	Fer1l4	0.295	0.04	-2.87667	7.11e-05	0.00072456
Stk4	5165.53	-0.602366	0.136216	-4.42212	9.77e-06	0.000100484				20536	Slc4a3	6.225	2.925	-0.903238	9.57e-06	0.000119222		11541	Adora2b	0.41	0.05	-2.8927	0.00488356	0.0277658
Dsel	1226.09	-0.727753	0.164606	-4.42117	9.82e-06	0.000100854				67784	Plxnd1	0.93	0.3	-1.43966	9.65e-06	0.000120163		110308	Krt5	517.785	59.67	-2.93561	2.54e-46	6.63131e-44
Plxnd1	163.646	-1.44023	0.325845	-4.41999	9.87e-06	0.000101334				19244	Ptp4a2	36.405	49.69	0.635638	9.73e-06	0.000121094		110895	Slc9a4	4.12	0.465	-2.94533	0.000529	0.0041916
Ptp4a2	5860.29	0.635069	0.143697	4.41951	9.89e-06	0.000101475				12261	C1qbp	80.355	110.125	0.648499	9.87e-06	0.000122702		12922	Crhr2	0.205	0.025	-2.95165	0.0162912	0.0741794
Cfb	37.2259	2.95383	0.66838	4.41938	9.9e-06	0.000101475				319901	Dsel	7.265	3.85	-0.727216	9.9e-06	0.000122988		16181	Il1rn	11.31	1.275	-2.96289	1.04e-33	1.68235e-31
C1qbp	4245.03	0.647946	0.146662	4.41796	9.96e-06	0.000102069				223920	Soat2	0.45	1.595	2.04042	1e-05	0.000124015		16409	Itgam	0.24	0.025	-2.96291	0.000813	0.00609623
Ncam1	827.994	-0.91389	0.207139	-4.41196	1.02e-05	0.000104866				58231	Stk4	32.405	18.9	-0.601811	1e-05	0.000124015		433938	Mn1	2.935	0.33	-2.96533	1.44e-30	1.95234e-28
Olfm4	86.9472	-1.89054	0.428568	-4.41128	1.03e-05	0.000105118				380924	Olfm4	1.42	0.335	-1.88998	1e-05	0.000124015		108167806	Gm46221	1.865	0.21	-2.97809	1.04e-09	2.67005e-08
Rpl19	33893	0.568924	0.129248	4.40182	1.07e-05	0.000109731				105246904	Gm42102	3.985	1.45	-1.28145	1.01e-05	0.000125336		385354	Frmd7	4.815	0.53	-2.98842	1.33e-39	2.77362e-37
Cyp2d10	269.966	-1.3529	0.307362	-4.40163	1.07e-05	0.000109749				17967	Ncam1	4.45	2.085	-0.913295	1.02e-05	0.000126831		23965	Tenm3	0.23	0.025	-2.98978	1.48e-06	2.15905e-05
Rnf19b	1199.07	0.712448	0.16192	4.4	1.08e-05	0.000110498				213402	Armc2	0.655	1.41	1.28713	1.04e-05	0.000129257		19242	Ptn	16.77	1.87	-2.99081	2.8e-37	5.0756e-35
Armc2	200.86	1.28656	0.292483	4.39877	1.09e-05	0.000111046				68241	Mcrip2	4.34	9.14	1.2681	1.05e-05	0.000130058		66222	Serpinb1a	1.22	0.13	-2.99263	5.92e-06	7.68957e-05
Mcrip2	214.634	1.26759	0.288213	4.39812	1.09e-05	0.000111254				75234	Rnf19b	9.695	13.95	0.71299	1.05e-05	0.000130174		11438	Chrna4	2.035	0.225	-2.99839	1.34e-19	9.31537e-18
Rpl36al	3697.31	0.622139	0.141458	4.39805	1.09e-05	0.000111254				15366	Hmmr	2.935	1.15	-1.16988	1.05e-05	0.000130174		12832	Col5a2	1.345	0.145	-3.02839	9.45e-20	6.60306e-18
Gm7694	321.599	1.19476	0.271784	4.39599	1.1e-05	0.000112237				665574	Gm7694	1.36	2.755	1.19526	1.07e-05	0.000131394		19220	Ptgfr	0.265	0.03	-3.04324	0.000529	0.0041916
Itga6	8512.71	-0.656795	0.149455	-4.3946	1.11e-05	0.000112873				19921	Rpl19	1063.7	1376.15	0.569478	1.06e-05	0.000131394		74463	Exoc3l2	5.255	0.565	-3.04343	2.08e-33	3.29657e-31
Hmmr	305.427	-1.16631	0.26543	-4.39405	1.11e-05	0.000113078				66483	Rpl36al	173.345	231.415	0.622668	1.08e-05	0.000132837		16511	Kcnh2	0.335	0.035	-3.05222	0.00105736	0.00766042
Rassf9	58.9617	-2.28781	0.520867	-4.39231	1.12e-05	0.000113873				237504	Rassf9	0.76	0.145	-2.28726	1.09e-05	0.000134084		209387	Trim30d	4.58	0.465	-3.05329	2.27e-29	2.92055e-27
Adamts15	300.548	-1.32056	0.300659	-4.39222	1.12e-05	0.000113873				235130	Adamts15	2.115	0.76	-1.3201	1.11e-05	0.000135979		17386	Mmp13	0.765	0.08	-3.05339	8.33e-06	0.000105136
Ttyh2	2974.2	-0.676886	0.154145	-4.39124	1.13e-05	0.000114305				68197	Ndufc2	108.715	156.45	0.72247	1.11e-05	0.000137014		108168820	Gm34294	0.045	0.005	-3.0725	0.00826201	0.0427859
Ndufc2	3307.45	0.721959	0.164461	4.38986	1.13e-05	0.000114952				73046	Glrx5	38.785	53.745	0.664427	1.13e-05	0.000138417		232984	B3gnt8	1.52	0.155	-3.07366	3.18e-07	5.34325e-06
Glrx5	1755.86	0.663889	0.151345	4.3866	1.15e-05	0.000116606				13101	Cyp2d10	6.72	2.29	-1.34879	1.14e-05	0.00013943		23850	Pappa2	1.03	0.105	-3.07629	6.16e-14	2.56611e-12
Gm8210	14505.3	0.569918	0.129943	4.3859	1.16e-05	0.000116899				16403	Itga6	46.565	26.065	-0.656224	1.14e-05	0.000139592		218476	Gcnt4	0.235	0.025	-3.08607	0.000228	0.00202918
Prkar2a	2771.54	0.712248	0.162468	4.38393	1.17e-05	0.000117851				117160	Ttyh2	28.68	15.81	-0.67632	1.14e-05	0.000139592		12515	Cd69	0.54	0.055	-3.10301	0.00438707	0.0253189
Tiam2	5162.66	-0.595512	0.135843	-4.38382	1.17e-05	0.000117851				666642	Gm8210	486.215	628.905	0.570526	1.14e-05	0.00014015		333088	Kcp	0.415	0.04	-3.11439	2.35e-06	3.30074e-05
Zfp28	289.833	-1.08522	0.247696	-4.38126	1.18e-05	0.000119159				19087	Prkar2a	14.085	20.245	0.712798	1.15e-05	0.000141288		230775	Adgrb2	0.42	0.045	-3.11471	5.1e-06	6.72203e-05
Gm42102	223.436	-1.27252	0.290497	-4.38048	1.18e-05	0.0001195				22690	Zfp28	3.115	1.305	-1.08468	1.16e-05	0.000141761		66570	Cenpm	8.77	0.825	-3.11821	5.76e-21	4.55942e-19
Pde4dip	2696.93	0.816893	0.186556	4.3788	1.19e-05	0.000120342				83679	Pde4dip	7.995	11.995	0.817488	1.18e-05	0.000143771		192113	Atp12a	1.955	0.195	-3.13121	4.49e-18	2.71821e-16
Ang2	251.698	-1.34251	0.306605	-4.37863	1.19e-05	0.000120352				11731	Ang2	26.19	8.915	-1.34204	1.18e-05	0.000143771		100129	Gpr153	15.56	1.545	-3.16627	5.49e-45	1.37273e-42
Sh3tc2	2902.04	0.671979	0.153585	4.37528	1.21e-05	0.000122125				67017	Fam210b	6.685	9.675	0.717595	1.19e-05	0.000144904		22418	Wnt5a	0.185	0.025	-3.18742	0.00120745	0.00857846
Fam210b	1164.45	0.71706	0.16393	4.37418	1.22e-05	0.000122658				24001	Tiam2	30.48	18.39	-0.594871	1.2e-05	0.000145957		50530	Mfap5	0.515	0.065	-3.18902	0.00505043	0.0285265
Lima1	7746.69	-0.581806	0.133027	-4.3736	1.22e-05	0.000122896				225608	Sh3tc2	14	19.855	0.672533	1.2e-05	0.000146086		50908	C1s1	1.04	0.1	-3.2022	1.18e-08	2.60209e-07
Eif5a	22753.7	0.652749	0.149273	4.37286	1.23e-05	0.000123227				276770	Eif5a	396.15	544.53	0.653369	1.21e-05	0.000146906		76484	Kndc1	0.9	0.085	-3.24763	3.02e-16	1.6196e-14
Slc23a2	3888.76	-0.63249	0.144656	-4.37237	1.23e-05	0.000123418				235534	Pxylp1	3.61	1.305	-1.28897	1.23e-05	0.00014945		72324	Plxdc1	20.43	1.885	-3.24866	7.34e-52	2.53109e-49
Pxylp1	276.296	-1.28958	0.295149	-4.36925	1.25e-05	0.000125107				226016	Abhd17b	11.845	16.86	0.693249	1.24e-05	0.000150406		17754	Map1a	0.1	0.01	-3.25062	0.00027	0.00235422
Ppm1a	3374.94	0.625512	0.143242	4.36683	1.26e-05	0.000126408				19042	Ppm1a	23.86	33.175	0.626062	1.24e-05	0.000151209		18830	Pltp	135.73	12.545	-3.25332	1.28e-61	6.47922e-59
Abhd17b	1411.59	0.692711	0.158649	4.36632	1.26e-05	0.000126618				71276	Ccdc57	10.415	5.455	-0.741931	1.25e-05	0.000151297		56448	Cyp2d22	3.02	0.275	-3.28236	7.9e-17	4.40955e-15
Ccdc57	1119.25	-0.741579	0.169916	-4.3644	1.27e-05	0.000127645				65970	Lima1	65.19	38.345	-0.581252	1.25e-05	0.000152075		16193	Il6	2.07	0.18	-3.29959	6.11e-07	9.69845e-06
Mad2l1	526.643	-0.911473	0.208879	-4.36365	1.28e-05	0.000127993				54338	Slc23a2	19.925	11.315	-0.631939	1.26e-05	0.000152694		29863	Pde7b	0.925	0.075	-3.30309	1.57e-12	5.63289e-11
Yars	3519.16	0.758109	0.173861	4.36042	1.3e-05	0.000129801				227632	Kcnt1	0.13	0.525	2.18008	1.26e-05	0.000152778		494504	Apcdd1	1.575	0.14	-3.30567	8.28e-12	2.7675e-10
Kcnt1	83.3231	2.17966	0.499988	4.35942	1.3e-05	0.00013031				56150	Mad2l1	11.495	5.35	-0.910944	1.27e-05	0.000154147		271127	Adamts16	0.195	0.02	-3.32391	0.0010767	0.00777117
Fanci	56.6826	-2.31334	0.530723	-4.35884	1.31e-05	0.00013056				107271	Yars	25.125	37.15	0.7587	1.28e-05	0.000154963		209588	Sectm1a	134.195	11.81	-3.33079	1.18e-11	3.86902e-10
Nbea	4094.04	0.742268	0.170309	4.35835	1.31e-05	0.000130763				269582	Clspn	0.725	0.185	-1.83143	1.29e-05	0.000156528		14802	Gria4	0.145	0.015	-3.3512	0.00233285	0.0148988
Clspn	90.1897	-1.83196	0.420666	-4.3549	1.33e-05	0.000132733				26422	Nbea	8.285	12.23	0.742782	1.3e-05	0.000157668		239849	Cd200r4	4.765	0.385	-3.37684	1.19e-18	7.62397e-17
Dvl2	1580.17	-0.71476	0.164133	-4.35477	1.33e-05	0.000132733				74591	Abca12	1.02	0.35	-1.3545	1.33e-05	0.000160434		239217	Kctd12	10.36	0.865	-3.39286	6.48e-60	3.19403e-57
Abca12	219.576	-1.35499	0.311344	-4.35207	1.35e-05	0.000134284				13543	Dvl2	18.195	9.76	-0.714193	1.34e-05	0.000161622		214523	Tmprss4	16.175	1.325	-3.39725	8.63e-08	1.61488e-06
Cand2	269.554	-1.23984	0.285061	-4.34938	1.37e-05	0.000135844				67088	Cand2	2.16	0.87	-1.23926	1.34e-05	0.000161718		16680	Krt84	0.42	0.035	-3.41535	0.000464	0.00374603
Hk1	22091.8	0.557368	0.128174	4.34853	1.37e-05	0.000136275				15275	Hk1	124.765	162.2	0.557917	1.35e-05	0.000162738		19363	Rad51b	3.05	0.27	-3.42279	1.1e-13	4.43596e-12
Cited4	18872.9	0.635209	0.146173	4.34558	1.39e-05	0.000138024				58223	Mmp19	4.305	1.485	-1.35334	1.35e-05	0.000162939		269862	Olfr1349	0.285	0.03	-3.42471	0.0139958	0.0655161
Gm21637	31.273	-6.87681	1.58263	-4.34517	1.39e-05	0.000138187				21987	Tpd52l1	3.61	6.775	1.10416	1.36e-05	0.000164		110893	Slc8a3	0.52	0.035	-3.44162	5.85e-06	7.61361e-05
Cenpj	702.755	-0.816057	0.187929	-4.34236	1.41e-05	0.000139869				56222	Cited4	330.68	450.925	0.63574	1.37e-05	0.000164262		66042	Sostdc1	84.47	6.825	-3.44479	5.35e-85	4.19323e-82
Tpd52l1	280.596	1.1036	0.254224	4.34107	1.42e-05	0.000140505				380694	Ccnjl	0.01	0.39	5.5385	1.39e-05	0.000167171		57811	Rgr	3.795	0.31	-3.45095	2.04e-24	2.05404e-22
Ccnjl	22.3652	5.53801	1.27574	4.34103	1.42e-05	0.000140505				72157	Pgm2	24.61	35.04	0.694514	1.39e-05	0.000167289		14940	Gzmc	0.865	0.07	-3.45214	0.00197698	0.0129227
Soat2	85.1376	1.9992	0.460549	4.3409	1.42e-05	0.000140505				78826	P2ry10	1.575	0.42	-1.70566	1.4e-05	0.000168346		71791	Cpa4	0.42	0.035	-3.48324	0.000383	0.00317553
Pgm2	2748.62	0.693938	0.159885	4.34024	1.42e-05	0.000140831				219103	Cenpj	5.17	2.65	-0.815512	1.41e-05	0.000168851		19283	Ptprz1	0.525	0.04	-3.48554	7.46e-10	1.94893e-08
P2ry10	105.708	-1.70619	0.393308	-4.33805	1.44e-05	0.000142144				114304	Slc28a3	0.515	1.375	1.60299	1.41e-05	0.000168923		234396	Ankle1	0.485	0.04	-3.50077	4.29e-05	0.000460113
Pcsk6	558.18	1.19627	0.275879	4.33621	1.45e-05	0.000143239				18553	Pcsk6	2.135	4.29	1.19687	1.42e-05	0.000170178		18399	Slc22a6	0.24	0.015	-3.52599	0.000418	0.00341918
Aldh1l2	3921.49	2.39972	0.553717	4.33385	1.47e-05	0.000144684				170835	Inpp5j	5.225	7.88	0.771673	1.43e-05	0.000171776		271375	Cd200r2	0.39	0.025	-3.53773	0.00338915	0.0203703
Plekhb1	3179.46	-0.733312	0.169216	-4.33358	1.47e-05	0.000144757				216188	Aldh1l2	5.74	26.515	2.40033	1.47e-05	0.000175574		331493	Gm5127	2.005	0.155	-3.53935	1.27e-11	4.11556e-10
Inpp5j	916.818	0.771142	0.178017	4.33185	1.48e-05	0.000145693				100101807	1700047I17Rik2	20.87	27.795	0.659957	1.47e-05	0.000176275		545260	Arsi	0.365	0.04	-3.54441	0.00178211	0.0118739
Mmp19	368.26	-1.3503	0.311718	-4.33181	1.48e-05	0.000145693				27276	Plekhb1	60.62	32.145	-0.732785	1.48e-05	0.000176588		67896	Ccdc80	1.13	0.085	-3.58776	1.18e-12	4.32075e-11
Zfp239	2395.81	-0.647919	0.149576	-4.33171	1.48e-05	0.000145693				76933	Ifi27l2a	4.29	12.525	1.74733	1.49e-05	0.000177183		319909	Ism1	6.71	0.48	-3.60566	8.5e-39	1.64742e-36
LOC105244208	32920.7	0.578892	0.133767	4.3276	1.51e-05	0.000148333				105244208	LOC105244208	943.52	1232.33	0.579461	1.49e-05	0.000177183		545123	Cyp2d11	1.35	0.1	-3.60832	5.58e-07	8.91977e-06
1700047I17Rik2	2060.11	0.658879	0.152347	4.32487	1.53e-05	0.000150069				73385	Fam177a	20.875	27.795	0.659095	1.49e-05	0.00017802		17022	Lum	23.225	1.68	-3.61145	5.67e-47	1.60302e-44
Ncaph	297.466	-1.12287	0.25964	-4.32473	1.53e-05	0.000150069				22685	Zfp239	29.7	16.795	-0.647387	1.5e-05	0.000178194		18301	Fxyd5	12.93	0.91	-3.65606	2.74e-22	2.40285e-20
Rps19	7336.82	0.579842	0.134102	4.32389	1.53e-05	0.000150535				215387	Ncaph	4.13	1.67	-1.12235	1.5e-05	0.00017853		109052	Krt75	9.24	0.64	-3.65854	1.34e-49	4.21529e-47
Ifi27l2a	138.87	1.74686	0.404032	4.32357	1.54e-05	0.000150614				19011	Endou	2.37	0.615	-1.77819	1.5e-05	0.000178891		18125	Nos1	0.31	0.025	-3.66568	2.03e-10	5.66124e-09
Fam177a	2060.35	0.658448	0.152296	4.32348	1.54e-05	0.000150614				20085	Rps19	229.21	299	0.580398	1.51e-05	0.000179119		70956	Tex19.2	0.445	0.035	-3.67474	0.000686	0.00525889
Endou	133.134	-1.7787	0.411463	-4.32286	1.54e-05	0.000150928				208836	Fanci	0.575	0.105	-2.29831	1.53e-05	0.000181915		13876	Erg	6.155	0.475	-3.72524	7.82e-38	1.45121e-35
Vps54	5681.02	0.614651	0.142335	4.31835	1.57e-05	0.000153942				13120	Cyp4b1	0.05	0.625	3.85822	1.55e-05	0.000183594		30054	Rnf17	1.14	0.075	-3.72865	1.41e-13	5.62955e-12
Hipk1	7968.73	0.639697	0.148172	4.31726	1.58e-05	0.000154599				50791	Magi2	1.265	0.46	-1.28168	1.55e-05	0.00018409		16000	Igf1	0.085	0.005	-3.74769	0.00433574	0.0250726
Magi2	187.379	-1.28222	0.297075	-4.31615	1.59e-05	0.000155268				245944	Vps54	27.91	37.35	0.615175	1.56e-05	0.000184886		381058	Unc93a	0.23	0.03	-3.75611	0.00599674	0.0328497
Cyp4b1	25.6439	3.8577	0.893966	4.31526	1.59e-05	0.000155785				15257	Hipk1	20.93	28.695	0.640235	1.57e-05	0.000186475		20500	Slc13a2	3.28	0.205	-3.76791	4.25e-12	1.46426e-10
Slc28a3	176.321	1.59735	0.370363	4.31294	1.61e-05	0.000157301				621080	AI429214	13.605	6.82	-0.80947	1.61e-05	0.000190143		18440	P2rx6	0.35	0.02	-3.77571	0.00103345	0.00750931
AI429214	758.746	-0.809995	0.187817	-4.31269	1.61e-05	0.000157301				15893	Ica1	4.075	7.105	0.954728	1.61e-05	0.000190994		14451	Gas1	161.92	10.255	-3.7943	9.42e-179	2.70882e-175
Lmna	8437.44	-0.56307	0.130562	-4.31267	1.61e-05	0.000157301				19361	Rad51	2	0.545	-1.67917	1.62e-05	0.000191354		24050	SEPT3	0.34	0.02	-3.80684	3.6255e-06	4.93606e-05
Erf	3064.1	-0.62514	0.144965	-4.31236	1.62e-05	0.000157412				67554	Slc25a30	5.865	9.8	0.931929	1.63e-05	0.000192023		77794	Adamtsl2	19.84	1.22	-3.83311	4.52e-08	8.934e-07
Plscr3	5925.15	-0.6245	0.144983	-4.30739	1.65e-05	0.000160882				13875	Erf	28.76	16.415	-0.624582	1.64e-05	0.000193284		18616	Peg3	1.97	0.12	-3.837	8.49e-43	1.9265e-40
Rad51	102.02	-1.67973	0.390089	-4.30601	1.66e-05	0.000161777				16905	Lmna	101.02	63.09	-0.562524	1.65e-05	0.000194603		102635707	2600014E21Rik	0.14	0.01	-3.85733	0.000121	0.00115974
Ica1	407.976	0.954175	0.221643	4.305	1.67e-05	0.000162326				70310	Plscr3	106	60.375	-0.624084	1.67e-05	0.000196638		80883	Ntng1	0.24	0.02	-3.9079	9.61e-05	0.000945369
Slc25a30	526.655	0.93142	0.21636	4.30496	1.67e-05	0.000162326				18023	Nfe2l1	182.145	254.98	0.674951	1.68e-05	0.000197681		16510	Kcnh1	0.545	0.035	-3.93164	2.53e-13	9.95955e-12
Nfe2l1	36917.1	0.67437	0.156744	4.30236	1.69e-05	0.000164131				76113	Lpo	0.02	0.345	4.48239	1.73e-05	0.000203256		22445	Xlr3a	4.67	0.27	-3.99509	1.69e-20	1.2855e-18
Nt5e	10762.3	0.630996	0.146911	4.2951	1.75e-05	0.000169474				23959	Nt5e	64.09	87.08	0.631527	1.74e-05	0.00020493		14017	Evi2a	1.775	0.08	-4.02787	1.36e-09	3.41839e-08
Commd1	1609.68	0.667488	0.155462	4.29357	1.76e-05	0.000170534				17846	Commd1	43.84	60.585	0.667803	1.74e-05	0.000205156		16995	Ltb4r1	2.265	0.12	-4.06781	4.49e-11	1.35946e-09
Wisp1	505.713	-1.04909	0.24442	-4.29218	1.77e-05	0.000171491				235040	Atg4d	11.79	17.15	0.697073	1.75e-05	0.000205203		208098	Panx3	4.43	0.23	-4.06974	1.1e-32	1.69658e-30
Lpo	22.0579	4.48181	1.04424	4.29194	1.77e-05	0.00017156				22402	Wisp1	3.66	1.555	-1.04861	1.75e-05	0.000205995		12291	Cacna1g	2.875	0.155	-4.0808	5.26e-52	1.8508e-49
Kcmf1	5104.03	0.58214	0.135763	4.28792	1.8e-05	0.000174574				74287	Kcmf1	34.19	45.03	0.582691	1.78e-05	0.000208809		245527	Eda2r	0.08	0.005	-4.08204	0.00864953	0.0444061
Atg4d	1350.78	0.696133	0.162354	4.28775	1.8e-05	0.000174587				20810	Srm	25.335	37.805	0.766153	1.79e-05	0.000209413		22776	Zim1	4.31	0.2	-4.19969	1.19e-52	4.5497e-50
Fbln5	7316.33	0.6326	0.14755	4.28737	1.81e-05	0.000174768				23876	Fbln5	60.885	82.52	0.633165	1.79e-05	0.00020996		13114	Cyp3a16	0.32	0.015	-4.23055	0.00482264	0.0274465
Zfp36l2	2741.57	0.727319	0.16972	4.28541	1.82e-05	0.000176193				12193	Zfp36l2	15.855	23.09	0.727822	1.8e-05	0.000210222		100504429	Spin2d	0.59	0.025	-4.26557	0.00424634	0.0246382
Srm	1622.06	0.765566	0.178658	4.2851	1.83e-05	0.000176322				12993	Csn1s2a	0	0.735	7.43392	1.81e-05	0.000212103		77125	Il33	3.305	0.145	-4.32026	9.36e-24	9.07321e-22
Csn1s2a	15.0206	7.43344	1.73555	4.28305	1.84e-05	0.000177836				215798	Adgrg6	8.765	11.9	0.627314	1.83e-05	0.000213693		17082	Il1rl1	0.315	0.02	-4.32095	4.23e-05	0.00045543
Adgrg6	2794.62	0.626778	0.146371	4.28212	1.85e-05	0.000178454				104271	Tex15	10.565	15.665	0.756945	1.86e-05	0.000217737		22446	Xlr3c	1.295	0.06	-4.33111	1.03e-07	1.90402e-06
Tex15	3025.55	0.75644	0.176771	4.27921	1.88e-05	0.000180686				16874	Lhx6	1.935	0.655	-1.34749	1.87e-05	0.000218457		270190	Ephb1	1.37	0.06	-4.34785	4.12e-21	3.28998e-19
Tcf7l1	4287.01	-0.660755	0.154421	-4.27892	1.88e-05	0.000180794				67808	Tprgl	53.095	69.68	0.582548	1.88e-05	0.000218922		319415	Hs3st5	0.195	0.01	-4.36076	0.00327176	0.0197889
4930402H24Rik	4109.44	-0.595496	0.139224	-4.27726	1.89e-05	0.000182025				79554	Cptp	6.055	9.13	0.778773	1.88e-05	0.000219216		83691	Crispld1	0.93	0.03	-4.48949	1.27e-12	4.62287e-11
Tprgl	4111.24	0.582001	0.136127	4.27543	1.91e-05	0.000183407				21415	Tcf7l1	50.09	27.89	-0.660223	1.9e-05	0.000221245		278304	Zfp385c	0.885	0.05	-4.50726	1.21e-09	3.05061e-08
Lhx6	160.866	-1.34803	0.315351	-4.2747	1.91e-05	0.000183884				14375	Xrcc6	12.72	19.055	0.749027	1.92e-05	0.000223963		14585	Gfra1	0.875	0.035	-4.51607	2.35e-14	1.02238e-12
Cptp	801.861	0.778214	0.182149	4.2724	1.93e-05	0.000185667				228602	4930402H24Rik	20.11	11.69	-0.594965	1.93e-05	0.00022463		229323	Gpr171	0.155	0.005	-4.60057	0.0209216	0.0905867
Xrcc6	1351.53	0.748463	0.175304	4.26952	1.96e-05	0.000187949				211134	Lzts1	1.395	0.485	-1.28822	1.97e-05	0.000229124		19743	Rhag	0.32	0.01	-4.69821	0.000738	0.00560183
Ptms	5158.47	-0.739255	0.173171	-4.26893	1.96e-05	0.000188318				69202	Ptms	157.61	83.045	-0.738689	1.98e-05	0.000230148		12424	Cck	1.79	0.06	-4.74048	7.91e-05	0.000795844
Atad2	1067.21	-0.760272	0.178111	-4.26853	1.97e-05	0.000188532				70472	Atad2	6.365	3.3	-0.760202	1.98e-05	0.000230148		236293	Slc22a29	0.365	0.02	-4.83851	0.000328	0.00278839
Arvcf	1711.65	-0.669363	0.156994	-4.26363	2.01e-05	0.000192584				11877	Arvcf	14.22	7.86	-0.669307	2e-05	0.000232222		574405	DXBay18	0.145	0.005	-4.88999	0.0105424	0.0523932
Lzts1	177.102	-1.28877	0.302292	-4.26331	2.01e-05	0.000192729				56200	Ddx21	30.45	47.31	0.8271	2.02e-05	0.000234208		57775	Usp29	0.845	0.025	-4.90223	8.01e-20	5.6603e-18
Ddx21	7405.37	0.826541	0.193938	4.26189	2.03e-05	0.000193833				20620	Plk2	33.645	46.17	0.643179	2.02e-05	0.000234208		83433	Trem2	0.44	0.01	-5.01401	0.00726967	0.0384315
Csf2rb	15.3902	-7.309	1.71585	-4.25969	2.05e-05	0.000195496				69806	Slc39a11	17.185	25.42	0.750104	2.04e-05	0.000236712		399548	Scn4b	0.44	0.015	-5.03089	8.28e-08	1.56143e-06
Plk2	4422.36	0.642666	0.150872	4.25968	2.05e-05	0.000195496				20707	Serpinb9c	0.635	1.96	1.84023	2.07e-05	0.000239394		17392	Mmp3	1.355	0.035	-5.06569	1.72e-09	4.2466e-08
Slc39a11	2318.33	0.749518	0.176083	4.25663	2.08e-05	0.000198046				72503	2610507B11Rik	45.505	61.185	0.613606	2.08e-05	0.000240328		210198	Gprc6a	0.17	0.005	-5.08948	0.00577973	0.0318837
2610507B11Rik	15948.3	0.613075	0.144057	4.2558	2.08e-05	0.000198653				75202	Spaca6	1.11	0.515	-1.41696	2.1e-05	0.000242374		58210	Sectm1b	218.035	5.59	-5.10006	8.17e-210	3.52224e-206
Adgrg1	2424.76	-0.782376	0.184073	-4.25037	2.13e-05	0.000203393				75608	Chmp4b	111.145	152.01	0.640132	2.13e-05	0.000246353		18857	Pmp2	0.41	0.01	-5.23006	0.0039334	0.0231022
Sh3rf2	1118.45	-0.705082	0.165905	-4.24991	2.14e-05	0.000203672				53600	Timm23	62.345	82.55	0.596378	2.14e-05	0.000246884		207393	Elfn2	0.03	0	-5.36432	0.0210172	0.0909323
Serpinb9c	99.2234	1.83973	0.432903	4.24976	2.14e-05	0.000203673				269016	Sh3rf2	8.655	4.63	-0.704529	2.15e-05	0.000247559		27281	Hrasls	0.075	0	-5.37313	0.019745	0.0863595
Spaca6	167.532	-1.41754	0.333577	-4.2495	2.14e-05	0.000203768				21802	Tgfa	8.175	11.235	0.643499	2.15e-05	0.000247825		27083	Xlr4b	0.185	0	-5.37489	0.0200018	0.0872612
Numa1	8267.33	-0.574683	0.135272	-4.24836	2.15e-05	0.000204678				14766	Adgrg1	23.56	12.135	-0.781778	2.15e-05	0.000248119		380997	Cyp2d12	0.145	0	-5.37842	0.0211996	0.0915147
Chmp4b	8224.52	0.639553	0.15057	4.24754	2.16e-05	0.000205288				12096	Bglap	0.185	3.105	4.29893	2.16e-05	0.000248988		94227	Pi15	104.74	2.155	-5.42264	9.29e-218	5.34061e-214
Timm23	3216.41	0.595826	0.140332	4.24583	2.18e-05	0.000206721				11761	Aox1	0.725	1.475	1.24381	2.16e-05	0.000248988		620779	Gm12695	4.88	0.105	-5.44931	1.36e-28	1.69777e-26
Lpcat2	1921.62	-0.694568	0.163615	-4.24513	2.18e-05	0.000207234				110196	Fdps	18.165	26.02	0.709279	2.17e-05	0.000248988		671232	Topaz1	0.05	0	-5.53175	0.0130199	0.0620081
Tgfa	1763.11	0.64296	0.151513	4.2436	2.2e-05	0.000208508				52717	Anapc16	28.13	39.115	0.665432	2.18e-05	0.000251106		76886	Fam81a	0.2	0.005	-5.56534	0.001456	0.00999047
Ehd2	11401.6	-0.577254	0.136082	-4.24196	2.22e-05	0.000209903				270084	Lpcat2	29.13	15.485	-0.694037	2.2e-05	0.000252215		72413	Kcnmb2	0.915	0.015	-5.63122	2.22e-08	4.66079e-07
Fdps	1065.08	0.708736	0.167092	4.2416	2.22e-05	0.000210094				101706	Numa1	37.195	22.06	-0.574132	2.21e-05	0.00025396		12516	Cd7	18.98	0.325	-5.66233	4.73e-52	1.73643e-49
Bglap	29.1383	4.29843	1.01353	4.24104	2.22e-05	0.000210483				30944	Zfp354c	2.47	1.115	-0.963764	2.21e-05	0.00025396		404240	Mrgprb8	0.265	0	-5.74518	0.00727308	0.0384368
Anapc16	1857.31	0.664876	0.156835	4.23933	2.24e-05	0.000211951				12983	Csf2rb	0.21	0	-7.28585	2.22e-05	0.000254622		574404	Gm14685	0.285	0.005	-5.8251	0.000819	0.00613019
Zfp354c	372.081	-0.964314	0.227492	-4.2389	2.25e-05	0.000212219				259300	Ehd2	96.86	52.865	-0.576692	2.26e-05	0.000258899		71690	Esm1	72.745	1.125	-5.83357	1.42e-31	2.03723e-29
Aox1	190.959	1.24327	0.293339	4.23834	2.25e-05	0.000212605				103172	Chchd10	53.305	80.86	0.735038	2.31e-05	0.00026484		13717	Eln	2.385	0.04	-5.8506	2.67e-05	0.000301703
Chchd10	2593.11	0.734543	0.173671	4.22952	2.34e-05	0.000220965				223254	Farp1	34.01	45.235	0.596954	2.33e-05	0.00026672		93702	Pcdhgb5	0.07	0	-5.86675	0.00498162	0.0282217
Aif1l	1179.11	-0.726592	0.171824	-4.2287	2.35e-05	0.000221626				232035	Ccser1	4.28	6.565	0.802438	2.35e-05	0.000268136		74488	Lrrc15	0.06	0	-5.87298	0.00517427	0.0291116
Farp1	7410.43	0.596387	0.141074	4.22748	2.36e-05	0.000222683				108897	Aif1l	13.54	7.21	-0.726039	2.35e-05	0.000268495		15245	Hhip	0.705	0.015	-5.96915	7.52e-07	1.16837e-05
Notum	723.359	-0.994539	0.235478	-4.22348	2.41e-05	0.00022648				381175	Ccdc68	7.35	11.865	0.880004	2.38e-05	0.000272175		100862088	Gm21466	0.375	0	-6.02955	0.00357442	0.0213057
Ccser1	742.03	0.801921	0.189883	4.22324	2.41e-05	0.00022648				77583	Notum	12.935	5.71	-0.994039	2.39e-05	0.000272885		100040585	Gm2854	1.085	0.02	-6.09447	0.000297	0.0025639
Zc2hc1a	3124.47	-0.626318	0.148303	-4.22323	2.41e-05	0.00022648				93747	Echs1	36.97	49.365	0.606534	2.41e-05	0.000274707		12165	Gdf2	0.135	0	-6.28678	0.00129123	0.009036
4931428F04Rik	390.238	-0.944192	0.223593	-4.22281	2.41e-05	0.000226749				67306	Zc2hc1a	30.665	17.45	-0.625794	2.46e-05	0.000279902		100862118	Spin2e	2.43	0.025	-6.29707	1.09e-07	1.99013e-06
Ccdc68	593.435	0.879489	0.208471	4.21875	2.46e-05	0.000230717				338362	Ust	2.17	0.805	-1.24162	2.49e-05	0.000283646		14560	Gdf10	1.395	0.015	-6.35636	0.00104669	0.00758947
[truncated: 16,518 more rows]

[truncated: 6 more sheets: Table S3, Table S4, Table S5,  Table S6 , Table S7, Table S8]
